# Supplementary material for: Targeted capture to assess neutral genomic variation in the narrow-leaf hopbush across a continental biodiversity refugium
Source: Sci Rep. 2017 Feb 1;7:41367. doi: 10.1038/srep41367 (PMC5286450; doi:10.1038/srep41367)
Supplement: Supplementary Dataset 1 [file srep41367-s2.zip]

Archive with 1 entries (1 files):
- Neutral_SNPs_File.vcf
