# Supplementary material for: Targeted capture to assess neutral genomic variation in the narrow-leaf hopbush across a continental biodiversity refugium
Source: Sci Rep. 2017 Feb 1;7:41367. doi: 10.1038/srep41367 (PMC5286450; doi:10.1038/srep41367)
Supplement: Supplementary Dataset 1 [file srep41367-s2.zip › Neutral_SNPs_File.vcf]

##fileformat=VCFv4.2
##FILTER=<ID=PASS,Description="All filters passed">
##samtoolsVersion=1.2+htslib-1.2.1
##samtoolsCommand=samtools mpileup -u -l selected.snps.list -f ../MChristmas_capture_genes.fasta -b bam.file.list -I -C 50 -t DP,SP -R -v -A -E
##reference=file://../MChristmas_capture_genes.fasta
##contig=<ID=Contig_6605,length=654>
##contig=<ID=Contig_6606,length=298>
##contig=<ID=Contig_72084,length=288>
##contig=<ID=Contig_342,length=2043>
##contig=<ID=Contig_612,length=844>
##contig=<ID=Contig_1222,length=2418>
##contig=<ID=Contig_1901,length=2959>
##contig=<ID=Contig_2711,length=812>
##contig=<ID=Contig_2773,length=1583>
##contig=<ID=Contig_3518,length=1812>
##contig=<ID=Contig_3528,length=1182>
##contig=<ID=Contig_3529,length=528>
##contig=<ID=Contig_3615,length=324>
##contig=<ID=Contig_3682,length=303>
##contig=<ID=Contig_4517,length=787>
##contig=<ID=Contig_4767,length=647>
##contig=<ID=Contig_103440,length=228>
##contig=<ID=Contig_104013,length=563>
##contig=<ID=Contig_10268,length=1731>
##contig=<ID=Contig_11309,length=1041>
##contig=<ID=Contig_11323,length=897>
##contig=<ID=Contig_11583,length=1132>
##contig=<ID=Contig_14654,length=1463>
##contig=<ID=Contig_14799,length=342>
##contig=<ID=Contig_15704,length=607>
##contig=<ID=Contig_16331,length=921>
##contig=<ID=Contig_17367,length=1293>
##contig=<ID=Contig_17481,length=799>
##contig=<ID=Contig_17667,length=629>
##contig=<ID=Contig_17752,length=201>
##contig=<ID=Contig_17776,length=717>
##contig=<ID=Contig_17971,length=520>
##contig=<ID=Contig_19357,length=2197>
##contig=<ID=Contig_19590,length=377>
##contig=<ID=Contig_20607,length=356>
##contig=<ID=Contig_20725,length=632>
##contig=<ID=Contig_21867,length=525>
##contig=<ID=Contig_22101,length=559>
##contig=<ID=Contig_22588,length=282>
##contig=<ID=Contig_22781,length=803>
##contig=<ID=Contig_23053,length=516>
##contig=<ID=Contig_23328,length=318>
##contig=<ID=Contig_23975,length=417>
##contig=<ID=Contig_25107,length=292>
##contig=<ID=Contig_25118,length=360>
##contig=<ID=Contig_25173,length=302>
##contig=<ID=Contig_25203,length=952>
##contig=<ID=Contig_26525,length=271>
##contig=<ID=Contig_26786,length=298>
##contig=<ID=Contig_27124,length=1174>
##contig=<ID=Contig_27826,length=235>
##contig=<ID=Contig_28795,length=214>
##contig=<ID=Contig_28990,length=1359>
##contig=<ID=Contig_29294,length=238>
##contig=<ID=Contig_29743,length=243>
##contig=<ID=Contig_29828,length=267>
##contig=<ID=Contig_30757,length=209>
##contig=<ID=Contig_33038,length=317>
##contig=<ID=Contig_33308,length=636>
##contig=<ID=Contig_33371,length=531>
##contig=<ID=Contig_33409,length=299>
##contig=<ID=Contig_35261,length=694>
##contig=<ID=Contig_35349,length=614>
##contig=<ID=Contig_35478,length=2262>
##contig=<ID=Contig_35520,length=279>
##contig=<ID=Contig_35872,length=319>
##contig=<ID=Contig_36158,length=338>
##contig=<ID=Contig_36546,length=293>
##contig=<ID=Contig_36902,length=373>
##contig=<ID=Contig_37016,length=498>
##contig=<ID=Contig_37109,length=612>
##contig=<ID=Contig_37149,length=377>
##contig=<ID=Contig_39739,length=769>
##contig=<ID=Contig_40347,length=389>
##contig=<ID=Contig_40379,length=341>
##contig=<ID=Contig_40797,length=332>
##contig=<ID=Contig_43360,length=329>
##contig=<ID=Contig_44322,length=279>
##contig=<ID=Contig_45594,length=393>
##contig=<ID=Contig_47232,length=389>
##contig=<ID=Contig_48640,length=244>
##contig=<ID=Contig_48872,length=712>
##contig=<ID=Contig_48927,length=473>
##contig=<ID=Contig_49601,length=288>
##contig=<ID=Contig_4937,length=338>
##contig=<ID=Contig_50995,length=324>
##contig=<ID=Contig_51328,length=257>
##contig=<ID=Contig_52201,length=636>
##contig=<ID=Contig_52699,length=244>
##contig=<ID=Contig_54051,length=276>
##contig=<ID=Contig_54695,length=266>
##contig=<ID=Contig_5402,length=1473>
##contig=<ID=Contig_5517,length=348>
##contig=<ID=Contig_5748,length=370>
##contig=<ID=Contig_5953,length=1742>
##contig=<ID=Contig_6351,length=262>
##contig=<ID=Contig_6403,length=910>
##contig=<ID=Contig_7428,length=1325>
##contig=<ID=Contig_55052,length=385>
##contig=<ID=Contig_55415,length=211>
##contig=<ID=Contig_55552,length=1732>
##contig=<ID=Contig_55979,length=390>
##contig=<ID=Contig_57461,length=214>
##contig=<ID=Contig_57823,length=577>
##contig=<ID=Contig_58707,length=312>
##contig=<ID=Contig_60057,length=252>
##contig=<ID=Contig_60211,length=467>
##contig=<ID=Contig_60372,length=397>
##contig=<ID=Contig_60490,length=338>
##contig=<ID=Contig_64868,length=352>
##contig=<ID=Contig_66636,length=287>
##contig=<ID=Contig_69296,length=255>
##contig=<ID=Contig_71390,length=499>
##contig=<ID=Contig_72674,length=527>
##contig=<ID=Contig_73273,length=428>
##contig=<ID=Contig_73570,length=579>
##contig=<ID=Contig_76688,length=581>
##contig=<ID=Contig_76839,length=347>
##contig=<ID=Contig_77222,length=634>
##contig=<ID=Contig_80120,length=649>
##contig=<ID=Contig_80315,length=334>
##contig=<ID=Contig_80459,length=410>
##contig=<ID=Contig_82189,length=342>
##contig=<ID=Contig_82867,length=245>
##contig=<ID=Contig_86118,length=462>
##contig=<ID=Contig_88635,length=292>
##contig=<ID=Contig_89603,length=424>
##contig=<ID=Contig_97487,length=473>
##contig=<ID=Contig_99929,length=311>
##contig=<ID=Contig_61244,length=283>
##contig=<ID=Contig_86658,length=354>
##contig=<ID=Contig_97190,length=526>
##contig=<ID=Contig_32573,length=1537>
##contig=<ID=Contig_51758,length=437>
##contig=<ID=Contig_48390,length=294>
##contig=<ID=Contig_50220,length=294>
##contig=<ID=Contig_19210,length=1264>
##contig=<ID=Contig_21491,length=333>
##contig=<ID=Contig_21501,length=272>
##contig=<ID=Contig_22641,length=256>
##contig=<ID=Contig_33131,length=375>
##contig=<ID=Contig_34708,length=1004>
##contig=<ID=Contig_36784,length=273>
##contig=<ID=Contig_4923,length=443>
##contig=<ID=Contig_58032,length=247>
##contig=<ID=Contig_3855,length=3617>
##contig=<ID=Contig_11043,length=1556>
##contig=<ID=Contig_11436,length=684>
##contig=<ID=Contig_11917,length=1562>
##contig=<ID=Contig_19168,length=1124>
##contig=<ID=Contig_23753,length=1595>
##contig=<ID=Contig_23927,length=376>
##contig=<ID=Contig_24799,length=203>
##contig=<ID=Contig_26176,length=308>
##contig=<ID=Contig_27623,length=681>
##contig=<ID=Contig_27747,length=1965>
##contig=<ID=Contig_29706,length=287>
##contig=<ID=Contig_30826,length=329>
##contig=<ID=Contig_31183,length=298>
##contig=<ID=Contig_31283,length=450>
##contig=<ID=Contig_31658,length=1429>
##contig=<ID=Contig_33069,length=347>
##contig=<ID=Contig_35064,length=312>
##contig=<ID=Contig_35330,length=1506>
##contig=<ID=Contig_38564,length=625>
##contig=<ID=Contig_41618,length=312>
##contig=<ID=Contig_43658,length=599>
##contig=<ID=Contig_45390,length=436>
##contig=<ID=Contig_6946,length=385>
##contig=<ID=Contig_8237,length=338>
##contig=<ID=Contig_57924,length=511>
##contig=<ID=Contig_60673,length=401>
##contig=<ID=Contig_67718,length=502>
##contig=<ID=Contig_67951,length=1100>
##contig=<ID=Contig_81839,length=294>
##contig=<ID=Contig_89486,length=259>
##contig=<ID=Contig_92234,length=278>
##contig=<ID=Contig_18244,length=374>
##contig=<ID=Contig_46396,length=358>
##contig=<ID=Contig_7192,length=363>
##contig=<ID=Contig_55305,length=260>
##contig=<ID=Contig_64470,length=594>
##contig=<ID=Contig_60031,length=309>
##contig=<ID=Contig_93516,length=444>
##contig=<ID=Contig_2577,length=407>
##contig=<ID=Contig_69691,length=232>
##contig=<ID=Contig_35831,length=516>
##contig=<ID=Contig_80170,length=262>
##contig=<ID=Contig_20305,length=498>
##contig=<ID=Contig_14929,length=1297>
##contig=<ID=Contig_25489,length=1320>
##contig=<ID=Contig_26929,length=329>
##contig=<ID=Contig_31933,length=306>
##contig=<ID=Contig_33026,length=1160>
##contig=<ID=Contig_34021,length=241>
##contig=<ID=Contig_35337,length=550>
##contig=<ID=Contig_42571,length=533>
##contig=<ID=Contig_54286,length=405>
##contig=<ID=Contig_59111,length=742>
##contig=<ID=Contig_61788,length=397>
##contig=<ID=Contig_62080,length=703>
##contig=<ID=Contig_69440,length=2013>
##contig=<ID=Contig_71508,length=553>
##contig=<ID=Contig_72793,length=421>
##contig=<ID=Contig_76305,length=230>
##contig=<ID=Contig_77519,length=398>
##contig=<ID=Contig_86289,length=1113>
##contig=<ID=Contig_90132,length=360>
##contig=<ID=Contig_49890,length=1241>
##contig=<ID=Contig_3103,length=1483>
##contig=<ID=Contig_36850,length=243>
##contig=<ID=Contig_4044,length=295>
##contig=<ID=Contig_4045,length=228>
##contig=<ID=Contig_21208,length=369>
##contig=<ID=Contig_33788,length=207>
##contig=<ID=Contig_53786,length=557>
##contig=<ID=Contig_8290,length=350>
##contig=<ID=Contig_8608,length=873>
##contig=<ID=Contig_56393,length=729>
##contig=<ID=Contig_59060,length=491>
##contig=<ID=Contig_61769,length=406>
##contig=<ID=Contig_66572,length=347>
##contig=<ID=Contig_68933,length=593>
##contig=<ID=Contig_70318,length=285>
##contig=<ID=Contig_72418,length=313>
##contig=<ID=Contig_77449,length=282>
##contig=<ID=Contig_81633,length=360>
##contig=<ID=Contig_16951,length=333>
##contig=<ID=Contig_88546,length=269>
##contig=<ID=Contig_89119,length=213>
##contig=<ID=Contig_95222,length=453>
##contig=<ID=Contig_23,length=1046>
##contig=<ID=Contig_176,length=1341>
##contig=<ID=Contig_293,length=5098>
##contig=<ID=Contig_500,length=992>
##contig=<ID=Contig_606,length=1627>
##contig=<ID=Contig_873,length=818>
##contig=<ID=Contig_966,length=639>
##contig=<ID=Contig_1122,length=371>
##contig=<ID=Contig_1152,length=987>
##contig=<ID=Contig_1354,length=966>
##contig=<ID=Contig_1578,length=429>
##contig=<ID=Contig_1648,length=800>
##contig=<ID=Contig_1663,length=822>
##contig=<ID=Contig_1739,length=1459>
##contig=<ID=Contig_1761,length=1836>
##contig=<ID=Contig_1799,length=900>
##contig=<ID=Contig_1807,length=2298>
##contig=<ID=Contig_1822,length=782>
##contig=<ID=Contig_1842,length=1168>
##contig=<ID=Contig_1845,length=217>
##contig=<ID=Contig_1876,length=758>
##contig=<ID=Contig_1895,length=1239>
##contig=<ID=Contig_2355,length=691>
##contig=<ID=Contig_2398,length=1733>
##contig=<ID=Contig_2487,length=1503>
##contig=<ID=Contig_2527,length=517>
##contig=<ID=Contig_2574,length=5934>
##contig=<ID=Contig_2614,length=440>
##contig=<ID=Contig_2740,length=1378>
##contig=<ID=Contig_2873,length=251>
##contig=<ID=Contig_3025,length=2339>
##contig=<ID=Contig_3073,length=810>
##contig=<ID=Contig_3216,length=808>
##contig=<ID=Contig_3233,length=526>
##contig=<ID=Contig_3249,length=1865>
##contig=<ID=Contig_3309,length=521>
##contig=<ID=Contig_3400,length=2795>
##contig=<ID=Contig_3583,length=605>
##contig=<ID=Contig_3755,length=2141>
##contig=<ID=Contig_4046,length=831>
##contig=<ID=Contig_4106,length=1653>
##contig=<ID=Contig_4208,length=568>
##contig=<ID=Contig_4253,length=388>
##contig=<ID=Contig_4787,length=287>
##contig=<ID=Contig_4814,length=1320>
##contig=<ID=Contig_4816,length=1312>
##contig=<ID=Contig_100803,length=437>
##contig=<ID=Contig_103603,length=281>
##contig=<ID=Contig_10370,length=2091>
##contig=<ID=Contig_10508,length=291>
##contig=<ID=Contig_10542,length=1519>
##contig=<ID=Contig_10708,length=1071>
##contig=<ID=Contig_10743,length=285>
##contig=<ID=Contig_10976,length=2100>
##contig=<ID=Contig_11153,length=1665>
##contig=<ID=Contig_11334,length=575>
##contig=<ID=Contig_11340,length=728>
##contig=<ID=Contig_11442,length=1373>
##contig=<ID=Contig_11553,length=351>
##contig=<ID=Contig_11571,length=346>
##contig=<ID=Contig_11820,length=1180>
##contig=<ID=Contig_11836,length=351>
##contig=<ID=Contig_11945,length=1743>
##contig=<ID=Contig_12052,length=3981>
##contig=<ID=Contig_12359,length=2570>
##contig=<ID=Contig_13160,length=690>
##contig=<ID=Contig_13212,length=1043>
##contig=<ID=Contig_13681,length=321>
##contig=<ID=Contig_13866,length=359>
##contig=<ID=Contig_13896,length=269>
##contig=<ID=Contig_13948,length=506>
##contig=<ID=Contig_13960,length=316>
##contig=<ID=Contig_14025,length=2059>
##contig=<ID=Contig_14297,length=655>
##contig=<ID=Contig_14353,length=496>
##contig=<ID=Contig_14397,length=2188>
##contig=<ID=Contig_14658,length=842>
##contig=<ID=Contig_14845,length=1864>
##contig=<ID=Contig_15282,length=2569>
##contig=<ID=Contig_15384,length=1248>
##contig=<ID=Contig_16298,length=548>
##contig=<ID=Contig_16475,length=1420>
##contig=<ID=Contig_16544,length=1573>
##contig=<ID=Contig_16679,length=4191>
##contig=<ID=Contig_16869,length=485>
##contig=<ID=Contig_16965,length=657>
##contig=<ID=Contig_16977,length=369>
##contig=<ID=Contig_17111,length=421>
##contig=<ID=Contig_17226,length=1982>
##contig=<ID=Contig_17412,length=547>
##contig=<ID=Contig_17495,length=522>
##contig=<ID=Contig_17499,length=1122>
##contig=<ID=Contig_17577,length=520>
##contig=<ID=Contig_17769,length=589>
##contig=<ID=Contig_17858,length=499>
##contig=<ID=Contig_17879,length=421>
##contig=<ID=Contig_18264,length=2040>
##contig=<ID=Contig_18694,length=1325>
##contig=<ID=Contig_18847,length=1915>
##contig=<ID=Contig_18863,length=500>
##contig=<ID=Contig_19033,length=1823>
##contig=<ID=Contig_19119,length=2209>
##contig=<ID=Contig_19566,length=1710>
##contig=<ID=Contig_19649,length=300>
##contig=<ID=Contig_19676,length=247>
##contig=<ID=Contig_19845,length=325>
##contig=<ID=Contig_20119,length=370>
##contig=<ID=Contig_20234,length=238>
##contig=<ID=Contig_20306,length=843>
##contig=<ID=Contig_20501,length=2766>
##contig=<ID=Contig_20553,length=1627>
##contig=<ID=Contig_20998,length=625>
##contig=<ID=Contig_21067,length=427>
##contig=<ID=Contig_21104,length=402>
##contig=<ID=Contig_21149,length=379>
##contig=<ID=Contig_21216,length=338>
##contig=<ID=Contig_21273,length=1431>
##contig=<ID=Contig_21354,length=239>
##contig=<ID=Contig_21383,length=1460>
##contig=<ID=Contig_21396,length=482>
##contig=<ID=Contig_21415,length=314>
##contig=<ID=Contig_21421,length=878>
##contig=<ID=Contig_21427,length=556>
##contig=<ID=Contig_21434,length=1284>
##contig=<ID=Contig_21462,length=1395>
##contig=<ID=Contig_21502,length=596>
##contig=<ID=Contig_21503,length=362>
##contig=<ID=Contig_21611,length=582>
##contig=<ID=Contig_21612,length=540>
##contig=<ID=Contig_21654,length=245>
##contig=<ID=Contig_21686,length=1646>
##contig=<ID=Contig_21705,length=529>
##contig=<ID=Contig_21913,length=202>
##contig=<ID=Contig_21932,length=312>
##contig=<ID=Contig_22238,length=435>
##contig=<ID=Contig_22317,length=1451>
##contig=<ID=Contig_22360,length=463>
##contig=<ID=Contig_22366,length=711>
##contig=<ID=Contig_22371,length=3541>
##contig=<ID=Contig_22518,length=1095>
##contig=<ID=Contig_22527,length=2801>
##contig=<ID=Contig_22784,length=295>
##contig=<ID=Contig_22979,length=306>
##contig=<ID=Contig_23013,length=716>
##contig=<ID=Contig_23042,length=478>
##contig=<ID=Contig_23092,length=598>
##contig=<ID=Contig_23186,length=1328>
##contig=<ID=Contig_23222,length=1059>
##contig=<ID=Contig_23517,length=1541>
##contig=<ID=Contig_23524,length=342>
##contig=<ID=Contig_23684,length=1415>
##contig=<ID=Contig_23749,length=367>
##contig=<ID=Contig_23928,length=1624>
##contig=<ID=Contig_24093,length=447>
##contig=<ID=Contig_24174,length=322>
##contig=<ID=Contig_24364,length=654>
##contig=<ID=Contig_24478,length=1264>
##contig=<ID=Contig_24796,length=857>
##contig=<ID=Contig_24835,length=223>
##contig=<ID=Contig_24969,length=852>
##contig=<ID=Contig_25237,length=1375>
##contig=<ID=Contig_25579,length=580>
##contig=<ID=Contig_25761,length=686>
##contig=<ID=Contig_25984,length=403>
##contig=<ID=Contig_26002,length=620>
##contig=<ID=Contig_26130,length=1562>
##contig=<ID=Contig_26307,length=209>
##contig=<ID=Contig_26515,length=282>
##contig=<ID=Contig_26721,length=251>
##contig=<ID=Contig_26880,length=583>
##contig=<ID=Contig_27168,length=416>
##contig=<ID=Contig_27262,length=585>
##contig=<ID=Contig_27453,length=302>
##contig=<ID=Contig_28063,length=879>
##contig=<ID=Contig_28238,length=317>
##contig=<ID=Contig_28612,length=1670>
##contig=<ID=Contig_29093,length=768>
##contig=<ID=Contig_29378,length=613>
##contig=<ID=Contig_29428,length=1145>
##contig=<ID=Contig_29488,length=499>
##contig=<ID=Contig_29575,length=315>
##contig=<ID=Contig_29614,length=214>
##contig=<ID=Contig_29739,length=1250>
##contig=<ID=Contig_29993,length=1844>
##contig=<ID=Contig_29997,length=1127>
##contig=<ID=Contig_30024,length=258>
##contig=<ID=Contig_30459,length=3383>
##contig=<ID=Contig_30465,length=330>
##contig=<ID=Contig_30496,length=748>
##contig=<ID=Contig_30505,length=1196>
##contig=<ID=Contig_30559,length=1010>
##contig=<ID=Contig_31529,length=430>
##contig=<ID=Contig_31618,length=975>
##contig=<ID=Contig_31702,length=1035>
##contig=<ID=Contig_31825,length=280>
##contig=<ID=Contig_31839,length=547>
##contig=<ID=Contig_31968,length=359>
##contig=<ID=Contig_32265,length=513>
##contig=<ID=Contig_32298,length=1077>
##contig=<ID=Contig_32730,length=1422>
##contig=<ID=Contig_32936,length=1775>
##contig=<ID=Contig_33037,length=928>
##contig=<ID=Contig_33208,length=780>
##contig=<ID=Contig_33315,length=595>
##contig=<ID=Contig_33495,length=238>
##contig=<ID=Contig_33522,length=810>
##contig=<ID=Contig_33705,length=469>
##contig=<ID=Contig_34075,length=571>
##contig=<ID=Contig_34090,length=263>
##contig=<ID=Contig_34100,length=401>
##contig=<ID=Contig_34457,length=899>
##contig=<ID=Contig_34461,length=1707>
##contig=<ID=Contig_34511,length=511>
##contig=<ID=Contig_34752,length=2700>
##contig=<ID=Contig_35146,length=742>
##contig=<ID=Contig_35552,length=1778>
##contig=<ID=Contig_35584,length=913>
##contig=<ID=Contig_35691,length=721>
##contig=<ID=Contig_36000,length=574>
##contig=<ID=Contig_36075,length=986>
##contig=<ID=Contig_36510,length=487>
##contig=<ID=Contig_37416,length=735>
##contig=<ID=Contig_37523,length=223>
##contig=<ID=Contig_37555,length=265>
##contig=<ID=Contig_37648,length=1039>
##contig=<ID=Contig_37649,length=525>
##contig=<ID=Contig_37881,length=205>
##contig=<ID=Contig_37883,length=343>
##contig=<ID=Contig_37906,length=220>
##contig=<ID=Contig_38017,length=383>
##contig=<ID=Contig_38391,length=290>
##contig=<ID=Contig_38490,length=202>
##contig=<ID=Contig_38552,length=583>
##contig=<ID=Contig_38658,length=248>
##contig=<ID=Contig_38700,length=352>
##contig=<ID=Contig_38992,length=295>
##contig=<ID=Contig_39020,length=675>
##contig=<ID=Contig_39185,length=846>
##contig=<ID=Contig_39622,length=298>
##contig=<ID=Contig_40477,length=444>
##contig=<ID=Contig_40626,length=514>
##contig=<ID=Contig_41092,length=271>
##contig=<ID=Contig_41128,length=240>
##contig=<ID=Contig_41260,length=287>
##contig=<ID=Contig_41281,length=1265>
##contig=<ID=Contig_41688,length=445>
##contig=<ID=Contig_42099,length=271>
##contig=<ID=Contig_42101,length=320>
##contig=<ID=Contig_42390,length=367>
##contig=<ID=Contig_42528,length=550>
##contig=<ID=Contig_42896,length=1779>
##contig=<ID=Contig_43301,length=2270>
##contig=<ID=Contig_44077,length=241>
##contig=<ID=Contig_44175,length=880>
##contig=<ID=Contig_44778,length=674>
##contig=<ID=Contig_44951,length=245>
##contig=<ID=Contig_44989,length=205>
##contig=<ID=Contig_45194,length=365>
##contig=<ID=Contig_45202,length=417>
##contig=<ID=Contig_45277,length=213>
##contig=<ID=Contig_45441,length=449>
##contig=<ID=Contig_45813,length=281>
##contig=<ID=Contig_46331,length=277>
##contig=<ID=Contig_46521,length=300>
##contig=<ID=Contig_46823,length=288>
##contig=<ID=Contig_46835,length=598>
##contig=<ID=Contig_47111,length=1051>
##contig=<ID=Contig_47325,length=209>
##contig=<ID=Contig_47374,length=707>
##contig=<ID=Contig_47398,length=1614>
##contig=<ID=Contig_47877,length=282>
##contig=<ID=Contig_48197,length=316>
##contig=<ID=Contig_48661,length=232>
##contig=<ID=Contig_49147,length=1510>
##contig=<ID=Contig_49274,length=775>
##contig=<ID=Contig_49311,length=300>
##contig=<ID=Contig_50317,length=251>
##contig=<ID=Contig_50400,length=258>
##contig=<ID=Contig_50729,length=533>
##contig=<ID=Contig_51149,length=354>
##contig=<ID=Contig_51275,length=740>
##contig=<ID=Contig_51946,length=506>
##contig=<ID=Contig_52632,length=533>
##contig=<ID=Contig_52859,length=264>
##contig=<ID=Contig_53545,length=344>
##contig=<ID=Contig_53628,length=405>
##contig=<ID=Contig_53702,length=510>
##contig=<ID=Contig_53742,length=337>
##contig=<ID=Contig_54065,length=1617>
##contig=<ID=Contig_54600,length=334>
##contig=<ID=Contig_5123,length=1461>
##contig=<ID=Contig_5941,length=240>
##contig=<ID=Contig_5975,length=1115>
##contig=<ID=Contig_6151,length=494>
##contig=<ID=Contig_6173,length=3120>
##contig=<ID=Contig_6328,length=1778>
##contig=<ID=Contig_6331,length=1196>
##contig=<ID=Contig_6389,length=349>
##contig=<ID=Contig_6457,length=2909>
##contig=<ID=Contig_6513,length=322>
##contig=<ID=Contig_6523,length=2162>
##contig=<ID=Contig_6602,length=1871>
##contig=<ID=Contig_6633,length=1346>
##contig=<ID=Contig_6793,length=2708>
##contig=<ID=Contig_6889,length=334>
##contig=<ID=Contig_7028,length=303>
##contig=<ID=Contig_7145,length=971>
##contig=<ID=Contig_7150,length=945>
##contig=<ID=Contig_7153,length=2107>
##contig=<ID=Contig_7251,length=644>
##contig=<ID=Contig_7383,length=1392>
##contig=<ID=Contig_7418,length=749>
##contig=<ID=Contig_7493,length=994>
##contig=<ID=Contig_7507,length=2666>
##contig=<ID=Contig_7541,length=1406>
##contig=<ID=Contig_7609,length=831>
##contig=<ID=Contig_7656,length=1027>
##contig=<ID=Contig_7663,length=220>
##contig=<ID=Contig_7672,length=924>
##contig=<ID=Contig_7758,length=1227>
##contig=<ID=Contig_7806,length=2710>
##contig=<ID=Contig_7823,length=1012>
##contig=<ID=Contig_7828,length=1885>
##contig=<ID=Contig_8023,length=1065>
##contig=<ID=Contig_8156,length=1229>
##contig=<ID=Contig_8314,length=942>
##contig=<ID=Contig_8355,length=750>
##contig=<ID=Contig_8437,length=1591>
##contig=<ID=Contig_8528,length=1000>
##contig=<ID=Contig_8581,length=839>
##contig=<ID=Contig_8825,length=3459>
##contig=<ID=Contig_9038,length=1381>
##contig=<ID=Contig_9553,length=2342>
##contig=<ID=Contig_9804,length=1632>
##contig=<ID=Contig_55295,length=336>
##contig=<ID=Contig_55363,length=1821>
##contig=<ID=Contig_55439,length=204>
##contig=<ID=Contig_55547,length=457>
##contig=<ID=Contig_57237,length=448>
##contig=<ID=Contig_57241,length=292>
##contig=<ID=Contig_57331,length=1228>
##contig=<ID=Contig_58492,length=408>
##contig=<ID=Contig_58715,length=424>
##contig=<ID=Contig_59002,length=523>
##contig=<ID=Contig_60447,length=595>
##contig=<ID=Contig_60584,length=218>
##contig=<ID=Contig_60982,length=247>
##contig=<ID=Contig_61728,length=244>
##contig=<ID=Contig_62461,length=1518>
##contig=<ID=Contig_64537,length=326>
##contig=<ID=Contig_64893,length=632>
##contig=<ID=Contig_65066,length=343>
##contig=<ID=Contig_66151,length=332>
##contig=<ID=Contig_66579,length=398>
##contig=<ID=Contig_66659,length=292>
##contig=<ID=Contig_68194,length=311>
##contig=<ID=Contig_68886,length=328>
##contig=<ID=Contig_68894,length=233>
##contig=<ID=Contig_69331,length=409>
##contig=<ID=Contig_69626,length=841>
##contig=<ID=Contig_70024,length=232>
##contig=<ID=Contig_70426,length=420>
##contig=<ID=Contig_71047,length=524>
##contig=<ID=Contig_71129,length=474>
##contig=<ID=Contig_71633,length=502>
##contig=<ID=Contig_72014,length=688>
##contig=<ID=Contig_72030,length=754>
##contig=<ID=Contig_72060,length=362>
##contig=<ID=Contig_72700,length=581>
##contig=<ID=Contig_73391,length=294>
##contig=<ID=Contig_73864,length=346>
##contig=<ID=Contig_74083,length=1040>
##contig=<ID=Contig_74408,length=378>
##contig=<ID=Contig_76034,length=262>
##contig=<ID=Contig_76222,length=309>
##contig=<ID=Contig_80348,length=471>
##contig=<ID=Contig_82975,length=867>
##contig=<ID=Contig_83335,length=331>
##contig=<ID=Contig_83971,length=381>
##contig=<ID=Contig_84134,length=244>
##contig=<ID=Contig_84789,length=211>
##contig=<ID=Contig_85038,length=239>
##contig=<ID=Contig_85108,length=534>
##contig=<ID=Contig_85181,length=308>
##contig=<ID=Contig_85535,length=294>
##contig=<ID=Contig_86282,length=266>
##contig=<ID=Contig_86420,length=463>
##contig=<ID=Contig_86886,length=635>
##contig=<ID=Contig_87403,length=206>
##contig=<ID=Contig_87555,length=235>
##contig=<ID=Contig_87796,length=311>
##contig=<ID=Contig_89195,length=269>
##contig=<ID=Contig_89673,length=202>
##contig=<ID=Contig_90533,length=299>
##contig=<ID=Contig_91289,length=391>
##contig=<ID=Contig_91398,length=306>
##contig=<ID=Contig_91676,length=361>
##contig=<ID=Contig_91756,length=297>
##contig=<ID=Contig_93315,length=348>
##contig=<ID=Contig_94111,length=242>
##contig=<ID=Contig_94146,length=305>
##contig=<ID=Contig_94421,length=350>
##contig=<ID=Contig_83,length=739>
##contig=<ID=Contig_157,length=1338>
##contig=<ID=Contig_171,length=458>
##contig=<ID=Contig_312,length=560>
##contig=<ID=Contig_370,length=2708>
##contig=<ID=Contig_391,length=5304>
##contig=<ID=Contig_395,length=2901>
##contig=<ID=Contig_441,length=1801>
##contig=<ID=Contig_644,length=383>
##contig=<ID=Contig_683,length=1322>
##contig=<ID=Contig_869,length=1403>
##contig=<ID=Contig_913,length=1663>
##contig=<ID=Contig_1015,length=1898>
##contig=<ID=Contig_1228,length=2031>
##contig=<ID=Contig_1232,length=393>
##contig=<ID=Contig_1257,length=1823>
##contig=<ID=Contig_1291,length=2473>
##contig=<ID=Contig_1526,length=5780>
##contig=<ID=Contig_1758,length=1307>
##contig=<ID=Contig_1800,length=3852>
##contig=<ID=Contig_1803,length=897>
##contig=<ID=Contig_1931,length=1870>
##contig=<ID=Contig_2046,length=482>
##contig=<ID=Contig_2073,length=2806>
##contig=<ID=Contig_2166,length=2713>
##contig=<ID=Contig_2307,length=2042>
##contig=<ID=Contig_2547,length=633>
##contig=<ID=Contig_2573,length=509>
##contig=<ID=Contig_2655,length=1115>
##contig=<ID=Contig_2865,length=383>
##contig=<ID=Contig_3074,length=671>
##contig=<ID=Contig_3221,length=1692>
##contig=<ID=Contig_3263,length=695>
##contig=<ID=Contig_3384,length=2494>
##contig=<ID=Contig_3493,length=1072>
##contig=<ID=Contig_3933,length=2304>
##contig=<ID=Contig_4136,length=524>
##contig=<ID=Contig_4183,length=259>
##contig=<ID=Contig_4262,length=1523>
##contig=<ID=Contig_4391,length=4659>
##contig=<ID=Contig_4459,length=595>
##contig=<ID=Contig_4616,length=1844>
##contig=<ID=Contig_4697,length=605>
##contig=<ID=Contig_4764,length=1989>
##contig=<ID=Contig_101732,length=378>
##contig=<ID=Contig_102489,length=280>
##contig=<ID=Contig_105034,length=235>
##contig=<ID=Contig_106068,length=280>
##contig=<ID=Contig_10067,length=1092>
##contig=<ID=Contig_10097,length=658>
##contig=<ID=Contig_10113,length=299>
##contig=<ID=Contig_10356,length=984>
##contig=<ID=Contig_10524,length=1192>
##contig=<ID=Contig_10764,length=509>
##contig=<ID=Contig_11084,length=273>
##contig=<ID=Contig_11218,length=949>
##contig=<ID=Contig_11272,length=2177>
##contig=<ID=Contig_11322,length=1098>
##contig=<ID=Contig_11427,length=1818>
##contig=<ID=Contig_11506,length=1540>
##contig=<ID=Contig_11568,length=1455>
##contig=<ID=Contig_11616,length=1593>
##contig=<ID=Contig_11734,length=1814>
##contig=<ID=Contig_11823,length=963>
##contig=<ID=Contig_12496,length=486>
##contig=<ID=Contig_12517,length=398>
##contig=<ID=Contig_12729,length=443>
##contig=<ID=Contig_13023,length=914>
##contig=<ID=Contig_13166,length=647>
##contig=<ID=Contig_13533,length=335>
##contig=<ID=Contig_13634,length=694>
##contig=<ID=Contig_13635,length=432>
##contig=<ID=Contig_13786,length=1111>
##contig=<ID=Contig_13794,length=649>
##contig=<ID=Contig_13800,length=2315>
##contig=<ID=Contig_13834,length=921>
##contig=<ID=Contig_13925,length=1612>
##contig=<ID=Contig_13973,length=547>
##contig=<ID=Contig_14062,length=1353>
##contig=<ID=Contig_14218,length=3648>
##contig=<ID=Contig_14660,length=763>
##contig=<ID=Contig_14700,length=4017>
##contig=<ID=Contig_15281,length=1553>
##contig=<ID=Contig_16784,length=260>
##contig=<ID=Contig_16924,length=1007>
##contig=<ID=Contig_16927,length=473>
##contig=<ID=Contig_17195,length=451>
##contig=<ID=Contig_17760,length=281>
##contig=<ID=Contig_17761,length=364>
##contig=<ID=Contig_17783,length=1859>
##contig=<ID=Contig_17933,length=618>
##contig=<ID=Contig_18119,length=1343>
##contig=<ID=Contig_18380,length=514>
##contig=<ID=Contig_18607,length=517>
##contig=<ID=Contig_18718,length=880>
##contig=<ID=Contig_18834,length=428>
##contig=<ID=Contig_19093,length=1426>
##contig=<ID=Contig_19198,length=1720>
##contig=<ID=Contig_19481,length=2988>
##contig=<ID=Contig_19715,length=539>
##contig=<ID=Contig_19836,length=249>
##contig=<ID=Contig_20038,length=1441>
##contig=<ID=Contig_20078,length=2959>
##contig=<ID=Contig_20855,length=466>
##contig=<ID=Contig_20861,length=1100>
##contig=<ID=Contig_20924,length=1476>
##contig=<ID=Contig_20933,length=640>
##contig=<ID=Contig_20942,length=418>
##contig=<ID=Contig_21117,length=295>
##contig=<ID=Contig_21247,length=1471>
##contig=<ID=Contig_22045,length=224>
##contig=<ID=Contig_22138,length=682>
##contig=<ID=Contig_22158,length=1746>
##contig=<ID=Contig_22184,length=426>
##contig=<ID=Contig_22422,length=276>
##contig=<ID=Contig_22957,length=1463>
##contig=<ID=Contig_23484,length=357>
##contig=<ID=Contig_23595,length=333>
##contig=<ID=Contig_23680,length=835>
##contig=<ID=Contig_23846,length=213>
##contig=<ID=Contig_24714,length=746>
##contig=<ID=Contig_24719,length=515>
##contig=<ID=Contig_24783,length=1971>
##contig=<ID=Contig_25418,length=754>
##contig=<ID=Contig_25420,length=319>
##contig=<ID=Contig_25459,length=1330>
##contig=<ID=Contig_26083,length=1843>
##contig=<ID=Contig_26951,length=255>
##contig=<ID=Contig_26975,length=416>
##contig=<ID=Contig_27614,length=1513>
##contig=<ID=Contig_27863,length=2012>
##contig=<ID=Contig_28057,length=1330>
##contig=<ID=Contig_28315,length=367>
##contig=<ID=Contig_28609,length=340>
##contig=<ID=Contig_29145,length=2440>
##contig=<ID=Contig_29525,length=536>
##contig=<ID=Contig_29578,length=315>
##contig=<ID=Contig_29660,length=1204>
##contig=<ID=Contig_29957,length=249>
##contig=<ID=Contig_30023,length=1810>
##contig=<ID=Contig_30770,length=1344>
##contig=<ID=Contig_30905,length=825>
##contig=<ID=Contig_31152,length=289>
##contig=<ID=Contig_31429,length=323>
##contig=<ID=Contig_31911,length=361>
##contig=<ID=Contig_32516,length=343>
##contig=<ID=Contig_32740,length=525>
##contig=<ID=Contig_32910,length=449>
##contig=<ID=Contig_32935,length=310>
##contig=<ID=Contig_33385,length=352>
##contig=<ID=Contig_33525,length=556>
##contig=<ID=Contig_33925,length=743>
##contig=<ID=Contig_34161,length=271>
##contig=<ID=Contig_35394,length=2110>
##contig=<ID=Contig_35983,length=210>
##contig=<ID=Contig_36175,length=406>
##contig=<ID=Contig_36495,length=679>
##contig=<ID=Contig_36525,length=413>
##contig=<ID=Contig_36649,length=305>
##contig=<ID=Contig_37229,length=432>
##contig=<ID=Contig_37330,length=328>
##contig=<ID=Contig_37417,length=254>
##contig=<ID=Contig_37591,length=1931>
##contig=<ID=Contig_37898,length=1142>
##contig=<ID=Contig_37955,length=1102>
##contig=<ID=Contig_39070,length=2062>
##contig=<ID=Contig_39379,length=324>
##contig=<ID=Contig_39719,length=748>
##contig=<ID=Contig_39761,length=290>
##contig=<ID=Contig_39973,length=295>
##contig=<ID=Contig_39984,length=310>
##contig=<ID=Contig_40060,length=260>
##contig=<ID=Contig_40211,length=1408>
##contig=<ID=Contig_40505,length=421>
##contig=<ID=Contig_40547,length=353>
##contig=<ID=Contig_40767,length=369>
##contig=<ID=Contig_41173,length=410>
##contig=<ID=Contig_42439,length=1631>
##contig=<ID=Contig_42815,length=2028>
##contig=<ID=Contig_42951,length=444>
##contig=<ID=Contig_43532,length=565>
##contig=<ID=Contig_43762,length=492>
##contig=<ID=Contig_43858,length=252>
##contig=<ID=Contig_44405,length=288>
##contig=<ID=Contig_44461,length=714>
##contig=<ID=Contig_45256,length=427>
##contig=<ID=Contig_45891,length=1440>
##contig=<ID=Contig_47267,length=259>
##contig=<ID=Contig_47549,length=318>
##contig=<ID=Contig_47915,length=276>
##contig=<ID=Contig_49215,length=747>
##contig=<ID=Contig_49325,length=344>
##contig=<ID=Contig_49635,length=424>
##contig=<ID=Contig_49958,length=4953>
##contig=<ID=Contig_50092,length=1186>
##contig=<ID=Contig_50163,length=437>
##contig=<ID=Contig_50450,length=250>
##contig=<ID=Contig_50824,length=306>
##contig=<ID=Contig_50832,length=225>
##contig=<ID=Contig_51350,length=540>
##contig=<ID=Contig_51877,length=502>
##contig=<ID=Contig_52109,length=735>
##contig=<ID=Contig_52196,length=246>
##contig=<ID=Contig_52640,length=380>
##contig=<ID=Contig_52795,length=521>
##contig=<ID=Contig_53127,length=235>
##contig=<ID=Contig_53180,length=262>
##contig=<ID=Contig_5065,length=777>
##contig=<ID=Contig_5183,length=1198>
##contig=<ID=Contig_5230,length=2408>
##contig=<ID=Contig_5404,length=1436>
##contig=<ID=Contig_5506,length=4388>
##contig=<ID=Contig_5631,length=1263>
##contig=<ID=Contig_5640,length=1071>
##contig=<ID=Contig_5755,length=894>
##contig=<ID=Contig_5939,length=839>
##contig=<ID=Contig_5967,length=1756>
##contig=<ID=Contig_5981,length=2299>
##contig=<ID=Contig_6278,length=1668>
##contig=<ID=Contig_6446,length=1132>
##contig=<ID=Contig_6563,length=866>
##contig=<ID=Contig_6607,length=541>
##contig=<ID=Contig_7048,length=388>
##contig=<ID=Contig_7130,length=846>
##contig=<ID=Contig_7241,length=3960>
##contig=<ID=Contig_7274,length=504>
##contig=<ID=Contig_7474,length=243>
##contig=<ID=Contig_7535,length=3802>
##contig=<ID=Contig_7602,length=694>
##contig=<ID=Contig_7658,length=619>
##contig=<ID=Contig_7882,length=1095>
##contig=<ID=Contig_8183,length=716>
##contig=<ID=Contig_8199,length=364>
##contig=<ID=Contig_8257,length=2667>
##contig=<ID=Contig_8436,length=2373>
##contig=<ID=Contig_8506,length=1303>
##contig=<ID=Contig_8601,length=1613>
##contig=<ID=Contig_9112,length=523>
##contig=<ID=Contig_9195,length=1220>
##contig=<ID=Contig_9226,length=660>
##contig=<ID=Contig_55037,length=338>
##contig=<ID=Contig_57330,length=419>
##contig=<ID=Contig_57742,length=426>
##contig=<ID=Contig_58548,length=675>
##contig=<ID=Contig_59766,length=207>
##contig=<ID=Contig_60111,length=402>
##contig=<ID=Contig_63068,length=2013>
##contig=<ID=Contig_63329,length=349>
##contig=<ID=Contig_63973,length=1119>
##contig=<ID=Contig_64450,length=1087>
##contig=<ID=Contig_64888,length=617>
##contig=<ID=Contig_65916,length=578>
##contig=<ID=Contig_67432,length=804>
##contig=<ID=Contig_68934,length=522>
##contig=<ID=Contig_69754,length=507>
##contig=<ID=Contig_70120,length=221>
##contig=<ID=Contig_71705,length=255>
##contig=<ID=Contig_72268,length=308>
##contig=<ID=Contig_72978,length=204>
##contig=<ID=Contig_73533,length=720>
##contig=<ID=Contig_73557,length=923>
##contig=<ID=Contig_74405,length=233>
##contig=<ID=Contig_75067,length=284>
##contig=<ID=Contig_75116,length=388>
##contig=<ID=Contig_75363,length=388>
##contig=<ID=Contig_75770,length=325>
##contig=<ID=Contig_76471,length=560>
##contig=<ID=Contig_76996,length=513>
##contig=<ID=Contig_77193,length=380>
##contig=<ID=Contig_78776,length=890>
##contig=<ID=Contig_79682,length=652>
##contig=<ID=Contig_79879,length=796>
##contig=<ID=Contig_80603,length=279>
##contig=<ID=Contig_80614,length=311>
##contig=<ID=Contig_80889,length=360>
##contig=<ID=Contig_81031,length=376>
##contig=<ID=Contig_81104,length=298>
##contig=<ID=Contig_81105,length=391>
##contig=<ID=Contig_83325,length=542>
##contig=<ID=Contig_83483,length=353>
##contig=<ID=Contig_86133,length=797>
##contig=<ID=Contig_87023,length=384>
##contig=<ID=Contig_87898,length=247>
##contig=<ID=Contig_90381,length=470>
##contig=<ID=Contig_90877,length=375>
##contig=<ID=Contig_91787,length=269>
##contig=<ID=Contig_92261,length=267>
##contig=<ID=Contig_92597,length=422>
##contig=<ID=Contig_93602,length=491>
##contig=<ID=Contig_93796,length=1036>
##contig=<ID=Contig_94559,length=221>
##contig=<ID=Contig_95104,length=408>
##contig=<ID=Contig_95487,length=255>
##contig=<ID=Contig_95980,length=291>
##contig=<ID=Contig_97872,length=278>
##contig=<ID=Contig_100789,length=238>
##contig=<ID=Contig_105863,length=276>
##contig=<ID=Contig_11421,length=342>
##contig=<ID=Contig_13261,length=259>
##contig=<ID=Contig_20162,length=1153>
##contig=<ID=Contig_22791,length=421>
##contig=<ID=Contig_23479,length=897>
##contig=<ID=Contig_28768,length=987>
##contig=<ID=Contig_30228,length=523>
##contig=<ID=Contig_33839,length=230>
##contig=<ID=Contig_34492,length=202>
##contig=<ID=Contig_34790,length=302>
##contig=<ID=Contig_35451,length=456>
##contig=<ID=Contig_38362,length=451>
##contig=<ID=Contig_43365,length=365>
##contig=<ID=Contig_44505,length=253>
##contig=<ID=Contig_46626,length=352>
##contig=<ID=Contig_9579,length=882>
##contig=<ID=Contig_9600,length=1690>
##contig=<ID=Contig_61736,length=211>
##contig=<ID=Contig_63270,length=223>
##contig=<ID=Contig_64509,length=401>
##contig=<ID=Contig_69396,length=570>
##contig=<ID=Contig_69642,length=325>
##contig=<ID=Contig_73457,length=459>
##contig=<ID=Contig_81172,length=521>
##contig=<ID=Contig_85211,length=655>
##contig=<ID=Contig_17360,length=373>
##contig=<ID=Contig_28533,length=340>
##contig=<ID=Contig_29887,length=235>
##contig=<ID=Contig_42946,length=658>
##contig=<ID=Contig_49740,length=391>
##contig=<ID=Contig_58735,length=505>
##contig=<ID=Contig_13466,length=366>
##contig=<ID=Contig_27629,length=838>
##contig=<ID=Contig_29808,length=315>
##contig=<ID=Contig_35583,length=545>
##contig=<ID=Contig_44303,length=374>
##contig=<ID=Contig_42453,length=305>
##contig=<ID=Contig_6028,length=414>
##contig=<ID=Contig_374,length=1354>
##contig=<ID=Contig_28898,length=1371>
##ALT=<ID=X,Description="Represents allele(s) other than observed.">
##INFO=<ID=INDEL,Number=0,Type=Flag,Description="Indicates that the variant is an INDEL.">
##INFO=<ID=IDV,Number=1,Type=Integer,Description="Maximum number of reads supporting an indel">
##INFO=<ID=IMF,Number=1,Type=Float,Description="Maximum fraction of reads supporting an indel">
##INFO=<ID=DP,Number=1,Type=Integer,Description="Raw read depth">
##INFO=<ID=VDB,Number=1,Type=Float,Description="Variant Distance Bias for filtering splice-site artefacts in RNA-seq data (bigger is better)",Version="3">
##INFO=<ID=RPB,Number=1,Type=Float,Description="Mann-Whitney U test of Read Position Bias (bigger is better)">
##INFO=<ID=MQB,Number=1,Type=Float,Description="Mann-Whitney U test of Mapping Quality Bias (bigger is better)">
##INFO=<ID=BQB,Number=1,Type=Float,Description="Mann-Whitney U test of Base Quality Bias (bigger is better)">
##INFO=<ID=MQSB,Number=1,Type=Float,Description="Mann-Whitney U test of Mapping Quality vs Strand Bias (bigger is better)">
##INFO=<ID=SGB,Number=1,Type=Float,Description="Segregation based metric.">
##INFO=<ID=MQ0F,Number=1,Type=Float,Description="Fraction of MQ0 reads (smaller is better)">
##FORMAT=<ID=PL,Number=G,Type=Integer,Description="List of Phred-scaled genotype likelihoods">
##FORMAT=<ID=DP,Number=1,Type=Integer,Description="Number of high-quality bases">
##FORMAT=<ID=SP,Number=1,Type=Integer,Description="Phred-scaled strand bias P-value">
##FORMAT=<ID=GT,Number=1,Type=String,Description="Genotype">
##INFO=<ID=AF1,Number=1,Type=Float,Description="Max-likelihood estimate of the first ALT allele frequency (assuming HWE)">
##INFO=<ID=AF2,Number=1,Type=Float,Description="Max-likelihood estimate of the first and second group ALT allele frequency (assuming HWE)">
##INFO=<ID=AC1,Number=1,Type=Float,Description="Max-likelihood estimate of the first ALT allele count (no HWE assumption)">
##INFO=<ID=MQ,Number=1,Type=Integer,Description="Root-mean-square mapping quality of covering reads">
##INFO=<ID=FQ,Number=1,Type=Float,Description="Phred probability of all samples being the same">
##INFO=<ID=PV4,Number=4,Type=Float,Description="P-values for strand bias, baseQ bias, mapQ bias and tail distance bias">
##INFO=<ID=G3,Number=3,Type=Float,Description="ML estimate of genotype frequencies">
##INFO=<ID=HWE,Number=1,Type=Float,Description="Chi^2 based HWE test P-value based on G3">
##INFO=<ID=DP4,Number=4,Type=Integer,Description="Number of high-quality ref-forward , ref-reverse, alt-forward and alt-reverse bases">
##bcftools_callVersion=1.2+htslib-1.2.1
##bcftools_callCommand=call -c filtered.variants.vcf
##NinjaGenomics_MaskWeakVariants=<DepthOfCoverage=10;Missing=100>
#CHROM	POS	ID	REF	ALT	QUAL	FILTER	INFO	FORMAT	KI_East_1	KI_East_2	KI_East_3	KI_East_4	KI_East_5	KI_West_1	KI_West_2	KI_West_3	KI_West_4	KI_West_5	Peterb_1	Peterb_2	Peterb_3	Peterb_4	Peterb_5	Orroroo_1	Orroroo_2	Orroroo_3	Orroroo_4	Orroroo_5	Brachina_1	Brachina_2	Brachina_3	Brachina_4	Brachina_5	Wilp_1	Wilp_2	Wilp_3	Wilp_4	Wilp_5	Dutch_1	Dutch_2	Dutch_3	Dutch_4	Dutch_5	MamC_1	MamC_2	MamC_3	MamC_4	MamC_5	TelG_1	TelG_2	TelG_3	TelG_4	TelG_5	AliG_1	AliG_2	AliG_3	AliG_4	AliG_5	Murray_1	Murray_2	Murray_3	Murray_4	Murray_6	Murray_7	Murray_8	Murray_9	Monarto_1	Monarto_2	Monarto_3	Monarto_4	Monarto_5	Gam1163_1	Gam1163_2	Gam1163_3	Gam1163_4	Gam1163_5	Gam25B_1	Gam25B_2	Gam25B_3	Gam25B_4	Gam25B_5	Gam25B_6	Gam3C_1	Gam3C_2	Gam3C_3	Gam3C_4	Gam3C_5	Gam6_1	Gam6_2	Gam6_3	Gam6_4	Gam6_5	Gam9A_1	Gam9A_2	Gam9A_3	Gam9A_4	Gam9A_5
Contig_6605	315	.	A	G	999	.	DP=4866;VDB=0.834255;SGB=523.155;RPB=0.885599;MQB=0.959409;MQSB=0;BQB=0.99841;MQ0F=0.000616523;AF1=0.0635356;G3=0.894201,0.0847358,0.0210633;HWE=0.0350626;AC1=12;DP4=1959,2205,149,206;MQ=36;FQ=999;PV4=0.067581,0.275042,0.281839,1	GT:PL:DP:SP	./.:0,24,172:8:0	0/0:0,30,195:10:0	0/0:0,39,164:13:0	./.:0,27,194:9:0	./.:0,3,29:1:0	0/0:0,54,212:18:0	./.:0,18,111:6:0	0/0:0,48,255:16:0	./.:0,15,123:5:0	./.:0,24,206:8:0	0/0:0,129,255:43:0	0/1:255,0,219:39:5	0/0:0,187,255:62:0	0/0:0,114,255:38:0	0/0:0,135,255:45:0	0/1:255,0,255:92:12	0/0:0,88,255:71:0	0/1:255,0,248:42:1	0/0:0,75,255:25:0	0/1:222,0,24:15:0	0/0:0,129,255:43:0	0/0:0,102,255:34:0	0/0:0,181,255:60:0	0/0:0,108,255:36:0	0/0:0,117,255:39:0	0/0:0,99,255:33:0	0/0:0,120,255:40:0	0/0:0,157,255:52:0	0/0:0,96,255:32:0	0/0:0,96,255:32:0	0/0:0,81,255:27:0	0/0:0,163,255:54:0	0/0:0,157,255:52:0	0/0:0,129,255:43:0	0/0:0,154,255:51:0	0/0:0,84,255:28:0	0/0:0,84,255:28:0	0/0:0,114,255:38:0	0/0:0,126,255:42:0	0/0:0,84,255:28:0	0/0:0,108,255:36:0	0/0:0,39,255:13:0	0/0:0,99,255:33:0	0/0:0,45,255:15:0	0/0:0,105,255:35:0	0/0:0,148,255:49:0	0/0:0,105,255:35:0	0/0:0,181,255:60:0	0/0:0,138,255:46:0	0/0:0,126,255:42:0	0/1:255,0,255:110:7	0/0:0,255,255:108:0	0/0:0,226,255:75:0	0/0:0,255,255:114:0	0/0:0,151,255:50:0	0/0:0,210,255:93:3	0/0:0,255,255:107:0	0/0:0,255,255:136:0	0/1:236,0,255:49:0	0/0:0,90,255:30:0	0/0:0,129,255:43:0	0/0:0,238,255:79:0	0/0:0,69,255:23:0	0/0:0,93,255:31:0	0/0:0,135,255:45:0	0/0:0,132,255:44:0	0/0:0,108,255:36:0	0/0:0,141,255:47:0	0/0:0,241,255:80:0	0/0:0,163,255:54:0	0/0:0,148,255:49:0	0/0:0,184,255:61:0	0/0:0,205,255:68:0	0/0:0,81,255:27:0	0/0:0,108,255:36:0	0/0:0,81,255:27:0	0/0:0,132,255:44:0	0/0:0,172,255:57:0	0/0:0,111,255:37:0	1/1:255,69,0:23:0	1/1:255,129,0:43:0	0/0:0,138,255:46:0	0/0:0,172,255:57:0	0/0:0,66,255:22:0	0/0:0,93,255:31:0	0/0:0,129,255:43:0	0/0:0,108,255:36:0	0/0:0,129,255:43:0	0/0:0,151,255:50:0
Contig_342	486	.	G	A	999	.	DP=5093;VDB=0.612134;SGB=45.2243;RPB=0.97994;MQB=3.10133e-10;MQSB=0;BQB=0.987816;MQ0F=0.000196348;AF1=0.0631579;AC1=12;DP4=2724,1994,137,94;MQ=45;FQ=999;PV4=0.682393,0.23961,0.00834057,1	GT:PL:DP:SP	0/0:0,138,255:46:0	0/0:0,96,255:32:0	0/0:0,148,255:49:0	0/0:0,114,255:38:0	0/0:0,120,255:40:0	0/0:0,126,255:42:0	0/0:0,126,255:42:0	0/0:0,117,255:39:0	0/1:223,0,255:51:21	0/1:255,0,255:42:0	0/0:0,132,255:44:0	0/0:0,123,255:41:0	0/0:0,117,255:39:0	0/0:0,93,255:31:0	0/0:0,90,255:30:0	0/0:0,255,255:94:0	0/0:0,244,255:81:0	0/0:0,135,255:45:0	0/0:0,154,255:51:0	0/0:0,163,255:54:0	0/0:0,56,255:25:0	0/0:0,63,255:21:0	0/0:0,108,255:36:0	0/1:255,0,239:30:3	0/0:0,87,255:29:0	0/1:255,0,255:34:1	0/0:0,81,255:27:0	0/0:0,138,255:46:0	0/0:0,96,255:32:0	0/0:0,75,255:25:0	0/0:0,148,255:49:0	0/0:0,105,255:35:0	0/0:0,84,255:28:0	0/0:0,102,255:34:0	0/0:0,126,255:42:0	0/0:0,57,255:19:0	0/0:0,87,255:29:0	0/0:0,123,255:41:0	0/0:0,51,255:17:0	0/1:117,0,255:23:2	0/0:0,111,255:37:0	0/0:0,84,255:28:0	0/0:0,108,255:36:0	0/0:0,111,255:37:0	0/0:0,87,255:29:0	0/1:255,0,240:39:7	0/0:0,84,255:28:0	0/0:0,114,255:38:0	0/0:0,132,255:44:0	0/1:255,0,184:29:2	0/0:0,255,255:132:0	0/0:0,255,255:121:0	0/0:0,255,255:123:0	0/0:0,255,255:138:0	0/0:0,255,255:89:0	0/0:0,253,255:84:0	0/0:0,255,255:146:0	0/0:0,255,255:117:0	0/0:0,181,255:60:0	0/0:0,105,255:35:0	0/0:0,90,255:30:0	0/0:0,184,255:61:0	0/0:0,129,255:43:0	0/0:0,105,255:35:0	0/0:0,126,255:42:0	0/0:0,160,255:53:0	0/0:0,138,255:46:0	0/0:0,120,255:40:0	0/1:226,0,255:66:6	0/1:255,0,255:58:5	0/0:0,108,255:36:0	0/0:0,119,255:48:0	0/1:255,0,255:43:1	0/0:0,99,255:33:0	0/0:0,108,255:36:0	0/0:0,117,255:39:0	0/0:0,96,255:32:0	0/0:0,141,255:47:0	0/0:0,75,255:25:0	0/0:0,138,255:46:0	0/0:0,148,255:49:0	0/0:0,141,255:47:0	0/0:0,214,255:71:0	0/0:0,105,255:35:0	0/0:0,107,255:44:0	0/0:0,148,255:49:0	0/0:0,105,255:35:0	1/1:255,114,0:38:0	0/0:0,85,255:40:0
Contig_342	1386	.	G	A	999	.	DP=3224;VDB=0.791115;SGB=134.012;RPB=0.657119;MQB=0.984299;MQSB=0;BQB=0.0514906;MQ0F=0;AF1=0.042105;G3=0.936841,0.042106,0.0210525;HWE=0.00375714;AC1=8;DP4=1846,1161,53,39;MQ=39;FQ=999;PV4=0.51465,9.56579e-06,1,0.401247	GT:PL:DP:SP	0/0:0,54,255:18:0	0/0:0,42,255:14:0	0/0:0,75,255:26:0	0/0:0,69,255:23:0	0/0:0,60,255:20:0	0/0:0,120,255:40:0	0/0:0,60,255:20:0	0/0:0,60,255:20:0	0/0:0,54,255:18:0	0/0:0,72,255:24:0	0/0:0,87,255:29:0	0/0:0,96,255:32:0	0/0:0,105,255:35:0	0/0:0,87,255:29:0	0/0:0,66,255:22:0	0/0:0,160,255:53:0	0/0:0,205,255:68:0	0/0:0,78,255:26:0	0/0:0,69,255:23:0	0/0:0,60,255:20:0	0/0:0,57,255:19:0	0/0:0,48,255:16:0	0/0:0,72,255:24:0	0/0:0,60,255:20:0	0/0:0,33,236:11:0	0/0:0,33,243:11:0	0/0:0,53,255:26:0	0/0:0,60,255:20:0	0/0:0,45,255:15:0	0/0:0,63,255:21:0	1/1:255,54,0:18:0	0/0:0,75,255:25:0	0/0:0,72,255:24:0	0/1:64,0,199:14:0	0/0:0,66,255:22:0	0/0:0,57,255:19:0	0/0:0,78,255:26:0	1/1:255,87,0:29:0	0/0:0,48,255:16:0	0/0:0,63,255:21:0	0/0:0,78,255:26:0	0/0:0,63,255:21:0	0/0:0,36,255:12:0	0/0:0,66,255:22:0	0/0:0,63,255:21:0	0/1:248,0,225:29:2	0/0:0,60,255:20:0	0/1:248,0,174:24:0	0/0:0,90,255:30:0	0/0:0,75,255:25:0	0/0:0,214,255:71:0	0/0:0,250,255:83:0	0/0:0,196,255:65:0	0/0:0,255,255:87:0	0/0:0,169,255:56:0	0/0:0,208,255:69:0	0/0:0,217,255:72:0	0/0:0,253,255:84:0	0/0:0,141,255:47:0	0/0:0,87,255:29:0	0/0:0,57,255:19:0	0/0:0,108,255:36:0	0/0:0,63,255:21:0	0/0:0,69,255:23:0	0/0:0,102,255:34:0	0/1:157,0,252:26:2	0/0:0,63,255:21:0	0/0:0,90,255:30:0	0/0:0,96,255:32:0	0/0:0,99,255:33:0	0/0:0,96,255:32:0	0/0:0,96,255:32:0	0/0:0,93,255:31:0	0/0:0,66,255:22:0	0/0:0,57,255:19:0	0/0:0,69,255:23:0	0/0:0,84,255:28:0	0/0:0,72,255:24:0	0/0:0,93,255:31:0	0/0:0,45,255:15:0	0/0:0,87,255:29:0	0/0:0,126,255:42:0	0/0:0,114,255:38:0	0/0:0,48,255:16:0	0/0:0,99,255:33:0	0/0:0,75,255:25:0	0/0:0,45,255:15:0	0/0:0,78,255:26:0	0/0:0,78,255:26:0
Contig_342	1500	.	C	G	999	.	DP=3052;VDB=0.260386;SGB=215.068;RPB=0.999831;MQB=5.77427e-16;MQSB=0;BQB=0.817912;MQ0F=0;AF1=0.136835;G3=0.789471,0.147375,0.0631544;HWE=0.00151371;AC1=26;DP4=1538,1104,161,129;MQ=39;FQ=999;PV4=0.381009,1,5.77603e-17,1	GT:PL:DP:SP	1/1:255,48,0:16:0	0/0:0,54,255:18:0	1/1:255,114,0:38:0	1/1:216,42,0:14:0	1/1:255,69,0:23:0	0/0:0,111,255:37:0	1/1:204,42,0:14:0	0/0:0,66,255:22:0	0/1:204,0,200:27:6	0/1:206,0,219:26:6	0/0:0,93,255:31:0	0/0:0,78,255:26:0	0/0:0,69,255:23:0	0/0:0,78,255:26:0	0/0:0,87,255:29:0	0/0:0,184,255:61:0	0/0:0,187,255:62:0	0/0:0,99,255:33:0	0/0:0,84,255:28:0	0/0:0,84,255:28:0	0/0:0,81,255:27:0	0/1:141,0,199:17:0	0/1:238,0,187:24:0	0/0:0,69,255:23:0	0/0:0,63,255:21:0	0/1:159,0,202:18:4	0/0:0,111,255:37:0	0/0:0,63,255:21:0	0/0:0,33,248:11:0	0/0:0,72,255:24:0	0/0:0,72,255:24:0	0/0:0,69,255:23:0	0/0:0,60,255:20:0	0/0:0,42,255:14:0	0/0:0,54,255:18:0	0/0:0,51,255:17:0	0/0:0,51,255:17:0	0/0:0,93,255:31:0	0/0:0,54,255:18:0	0/0:0,63,255:21:0	0/0:0,75,255:25:0	0/1:174,0,144:16:0	0/1:203,0,180:22:0	0/1:158,0,255:24:2	0/0:0,54,255:18:0	0/1:255,0,131:27:7	0/0:0,45,255:15:0	0/0:0,39,212:13:0	0/1:87,0,255:21:0	1/1:255,72,0:24:0	0/0:0,229,255:76:0	0/0:0,205,255:68:0	0/0:0,178,255:59:0	0/0:0,232,255:78:0	0/0:0,132,255:44:0	0/0:0,105,255:35:0	0/0:0,255,255:86:0	0/0:0,193,255:64:0	0/0:0,132,255:44:0	0/0:0,78,255:26:0	0/0:0,51,255:17:0	0/0:0,87,255:29:0	0/0:0,93,255:31:0	0/1:171,0,224:21:0	0/0:0,105,255:35:0	0/1:251,0,249:33:1	0/1:105,0,232:18:5	0/1:231,0,129:21:5	0/0:0,151,255:50:0	0/0:0,66,255:22:0	0/0:0,60,255:20:0	0/0:0,66,255:22:0	0/0:0,105,255:35:0	0/0:0,51,255:18:0	0/0:0,69,255:23:0	0/0:0,54,255:18:0	0/0:0,57,255:19:0	0/0:0,63,255:22:0	0/0:0,33,214:11:0	0/0:0,51,255:17:0	0/0:0,84,255:28:0	0/0:0,39,255:13:0	0/0:0,81,255:27:0	0/0:0,66,255:22:0	0/0:0,78,255:26:0	0/0:0,57,255:19:0	0/0:0,63,255:21:0	0/0:0,117,255:39:0	0/0:0,87,255:29:0
Contig_612	5	.	T	C	140.498	.	DP=2504;VDB=2.66503e-11;SGB=64.5316;RPB=0.921549;MQB=0.902469;MQSB=0;BQB=0.23346;MQ0F=0;AF1=0.0105294;AC1=2;DP4=2343,93,20,1;MQ=31;FQ=140.544;PV4=0.560717,1,1,1	GT:PL:DP:SP	0/0:0,33,166:11:0	0/0:0,66,153:22:0	0/0:0,90,205:30:0	0/0:0,69,160:23:0	0/0:0,60,155:20:0	0/0:0,78,210:26:0	./.:0,27,137:9:0	0/0:0,66,205:22:0	0/0:0,39,141:13:0	0/0:0,63,181:21:0	0/0:0,69,183:23:0	0/0:0,57,154:19:0	0/0:0,72,147:24:0	0/0:0,48,183:16:0	0/0:0,42,177:14:0	0/0:0,169,255:56:0	0/0:0,172,214:57:0	0/0:0,54,200:18:0	0/0:0,60,182:20:0	0/0:0,45,145:15:0	0/0:0,39,141:13:0	0/0:0,51,155:17:0	0/0:0,69,182:23:0	0/0:0,66,191:22:0	0/0:0,63,187:21:0	0/0:0,69,174:23:0	0/0:0,69,186:23:0	0/0:0,69,152:23:0	0/0:0,48,175:16:0	0/0:0,57,176:19:0	0/0:0,51,175:17:0	0/0:0,57,147:19:0	0/0:0,30,193:10:0	0/0:0,51,183:17:0	0/0:0,78,182:26:0	./.:0,18,105:6:0	0/0:0,45,199:15:0	0/0:0,78,153:26:0	0/0:0,63,209:21:0	0/0:0,51,148:17:0	0/0:0,66,176:22:0	0/0:0,51,174:17:0	0/0:0,63,154:21:0	0/0:0,63,176:21:0	0/0:0,72,182:24:0	0/0:0,93,176:31:0	0/0:0,42,172:14:0	0/0:0,48,151:16:0	0/1:108,0,121:30:0	0/0:0,57,152:19:0	0/0:0,154,203:51:0	0/0:0,151,166:50:0	0/0:0,123,182:41:0	0/0:0,169,176:56:0	0/0:0,135,213:45:0	0/0:0,144,246:48:0	0/0:0,199,173:66:0	0/0:0,175,198:58:0	0/0:0,81,202:27:0	0/0:0,63,201:21:0	./.:0,27,130:9:0	0/0:0,75,147:25:0	0/0:0,45,150:15:0	0/0:0,45,154:15:0	0/0:0,84,201:28:0	0/0:0,78,186:26:0	0/0:0,84,146:28:0	0/0:0,45,145:15:0	0/0:0,72,188:24:0	./.:0,24,150:8:0	0/0:0,66,162:22:0	0/0:0,63,158:21:0	0/0:0,81,149:27:0	0/0:0,45,157:15:0	0/0:0,54,202:18:0	0/0:0,57,162:19:0	0/0:0,57,168:19:0	0/1:102,0,116:31:0	0/0:0,30,188:10:0	0/0:0,51,174:17:0	0/0:0,69,216:23:0	0/0:0,87,174:29:0	0/0:0,69,155:23:0	0/0:0,42,151:14:0	0/0:0,42,143:14:0	0/0:0,51,223:17:0	0/0:0,36,138:12:0	0/0:0,93,180:31:0	0/0:0,57,154:19:0
Contig_1222	415	.	C	A	999	.	DP=5488;VDB=0.91468;SGB=776.754;RPB=0.0473093;MQB=1.181e-12;MQSB=0.238589;BQB=0.964734;MQ0F=0;AF1=0.0368421;AC1=7;DP4=2426,2615,155,167;MQ=42;FQ=999;PV4=1,0.00488071,6.26479e-07,1	GT:PL:DP:SP	0/0:0,105,255:35:0	0/0:0,93,255:31:0	0/0:0,190,255:63:0	0/0:0,138,255:46:0	0/0:0,123,255:41:0	0/0:0,120,255:40:0	0/0:0,96,255:32:0	0/0:0,154,255:51:0	0/0:0,138,255:46:0	0/0:0,160,255:53:0	0/0:0,114,255:38:0	0/0:0,132,255:44:0	0/0:0,154,255:51:0	0/0:0,102,255:34:0	0/0:0,126,255:42:0	0/0:0,255,255:138:0	0/0:0,255,255:107:0	0/0:0,135,255:45:0	0/0:0,144,255:48:0	0/0:0,154,255:51:0	0/0:0,111,255:37:0	0/0:0,102,255:34:0	0/0:0,111,255:37:0	0/0:0,114,255:38:0	0/0:0,96,255:32:0	0/0:0,108,255:36:0	0/0:0,99,255:33:0	0/0:0,129,255:43:0	0/0:0,117,255:39:0	0/0:0,87,255:29:0	0/0:0,114,255:38:0	0/0:0,111,255:37:0	0/0:0,114,255:38:0	0/0:0,114,255:38:0	0/0:0,120,255:40:0	0/0:0,54,255:18:0	0/0:0,93,255:31:0	0/0:0,148,255:49:0	0/0:0,129,255:43:0	0/0:0,69,255:23:0	0/0:0,144,255:48:0	0/0:0,138,255:46:0	0/0:0,108,255:36:0	0/0:0,96,255:32:0	0/0:0,154,255:51:0	0/0:0,166,255:55:0	0/0:0,66,255:22:0	0/0:0,108,255:36:0	0/0:0,99,255:33:0	0/0:0,99,255:33:0	0/1:255,0,255:134:1	0/0:0,255,255:133:0	0/0:0,255,255:114:0	0/1:255,0,255:144:2	0/0:0,255,255:117:0	0/0:0,255,255:121:0	1/1:255,255,0:116:0	0/0:0,255,255:127:0	0/0:0,190,255:63:0	0/0:0,120,255:40:0	0/0:0,81,255:27:0	0/0:0,178,255:59:0	0/1:255,0,255:32:1	0/0:0,120,255:41:0	0/0:0,190,255:63:0	0/0:0,163,255:54:0	0/0:0,126,255:42:0	0/0:0,111,255:37:0	0/0:0,220,255:73:0	0/0:0,132,255:44:0	0/0:0,148,255:49:0	0/0:0,148,255:49:0	0/0:0,154,255:51:0	0/0:0,66,255:22:0	0/0:0,123,255:41:0	0/0:0,126,255:43:0	0/0:0,126,255:42:0	0/0:0,114,255:38:0	0/0:0,81,255:27:0	0/1:255,0,255:47:1	0/1:255,0,255:50:1	0/0:0,184,255:61:0	0/0:0,184,255:61:0	0/0:0,111,255:37:0	0/0:0,105,255:35:0	0/0:0,114,255:38:0	0/0:0,105,255:35:0	0/0:0,138,255:46:0	0/0:0,160,255:53:0
Contig_1222	606	.	A	G	999	.	DP=3358;VDB=7.45837e-32;SGB=223.97;RPB=0.885086;MQB=5.23187e-07;MQSB=0;BQB=1.30217e-05;MQ0F=0.000297796;AF1=0.094737;AC1=18;DP4=1831,1193,158,75;MQ=42;FQ=999;PV4=0.0305539,1,1.18625e-05,1	GT:PL:DP:SP	0/0:0,54,255:18:0	0/0:0,42,255:14:0	0/0:0,102,255:34:0	0/0:0,51,255:17:0	0/0:0,78,255:26:0	0/0:0,157,255:52:0	0/0:0,78,255:26:0	0/0:0,75,255:25:0	0/0:0,84,255:28:0	0/0:0,117,255:39:0	0/0:0,105,255:35:0	0/0:0,87,255:29:0	0/0:0,99,255:33:0	0/0:0,57,255:19:0	0/0:0,93,255:31:0	0/0:0,255,255:87:0	0/0:0,172,255:57:0	0/0:0,81,255:27:0	0/0:0,84,255:28:0	0/0:0,84,255:28:0	0/1:216,0,228:22:2	0/0:0,63,255:21:0	0/0:0,87,255:29:0	0/0:0,48,255:16:0	0/0:0,72,255:24:0	0/0:0,54,255:18:0	0/0:0,93,255:31:0	0/1:255,0,230:32:3	0/0:0,66,255:22:0	0/0:0,78,255:26:0	0/0:0,87,255:29:0	1/1:255,63,0:21:0	0/0:0,84,255:28:0	0/0:0,72,255:24:0	1/1:255,72,0:24:0	0/1:120,0,220:18:6	0/0:0,75,255:25:0	0/1:255,0,236:37:1	0/0:0,84,255:28:0	0/0:0,45,255:15:0	0/1:218,0,216:28:14	0/0:0,75,255:25:0	0/0:0,72,255:24:0	0/1:185,0,237:24:12	0/1:237,0,126:23:0	0/0:0,108,255:36:0	0/0:0,78,255:26:0	0/0:0,66,255:22:0	0/0:0,81,255:27:0	0/1:237,0,138:26:0	0/0:0,190,255:63:0	0/0:0,205,255:68:0	0/0:0,190,255:63:0	0/0:0,255,255:91:0	0/0:0,169,255:56:0	0/0:0,157,255:52:0	0/0:0,181,255:60:0	0/0:0,202,255:67:0	0/0:0,141,255:47:0	0/0:0,90,255:30:0	0/0:0,63,255:21:0	0/0:0,102,255:34:0	0/0:0,90,255:30:0	0/0:0,66,255:22:0	0/1:255,0,255:41:1	0/0:0,102,255:34:0	0/0:0,66,255:22:0	0/0:0,57,255:19:0	0/0:0,105,255:35:0	0/0:0,81,255:27:0	0/1:158,0,255:26:2	0/0:0,105,255:35:0	0/0:0,87,255:29:0	0/0:0,45,255:15:0	0/1:117,0,244:20:2	0/1:196,0,210:23:0	0/0:0,111,255:37:0	0/1:235,0,255:35:0	0/0:0,75,255:25:0	0/0:0,48,255:16:0	0/0:0,90,255:30:0	0/0:0,78,255:26:0	0/0:0,108,255:36:0	0/0:0,75,255:25:0	0/0:0,69,255:23:0	0/0:0,78,255:26:0	0/0:0,60,255:20:0	0/0:0,72,255:24:0	0/1:193,0,237:24:2
Contig_1222	795	.	C	A	999	.	DP=3637;VDB=1.15679e-10;SGB=39.4895;RPB=0.812267;MQB=0.00335359;MQSB=0.972801;BQB=0.513362;MQ0F=0.00274952;AF1=0.0263449;AC1=5;DP4=2133,1284,49,35;MQ=42;FQ=999;PV4=0.494273,1,0.0380207,1	GT:PL:DP:SP	0/0:0,75,255:25:0	0/0:0,10,255:17:0	0/0:0,99,255:33:0	0/0:0,84,255:28:0	0/0:0,81,255:27:0	0/0:0,102,255:34:0	0/0:0,69,255:23:0	0/0:0,93,255:31:0	0/0:0,87,255:29:0	0/0:0,84,255:28:0	0/0:0,78,255:26:0	0/0:0,84,255:28:0	0/0:0,99,255:33:0	0/0:0,81,255:27:0	0/0:0,90,255:30:0	0/0:0,220,255:73:0	0/0:0,205,255:68:0	0/0:0,126,255:42:0	0/0:0,102,255:34:0	0/0:0,69,255:23:0	0/0:0,78,255:26:0	0/0:0,93,255:31:0	0/0:0,66,255:22:0	0/0:0,84,255:28:0	0/0:0,90,255:30:0	0/0:0,69,255:23:0	0/0:0,87,255:29:0	0/0:0,90,255:30:0	0/0:0,72,255:24:0	0/0:0,51,255:17:0	0/0:0,63,255:21:0	0/0:0,72,255:24:0	0/0:0,45,255:15:0	0/0:0,75,255:25:0	0/0:0,57,255:19:0	0/0:0,60,255:20:0	0/0:0,75,255:25:0	0/1:255,0,252:32:0	0/0:0,26,255:20:0	0/0:0,72,255:24:0	0/0:0,123,255:41:0	0/0:0,48,255:16:0	0/1:251,0,215:29:9	0/0:0,93,255:31:0	0/0:0,78,255:26:0	0/0:0,87,255:29:0	0/0:0,51,245:17:0	0/1:225,0,126:24:9	0/0:0,99,255:33:0	0/0:0,87,255:29:0	0/0:0,193,255:64:0	0/0:0,214,255:71:0	0/0:0,205,255:68:0	0/0:0,255,255:102:0	0/0:0,211,255:70:0	0/0:0,214,255:71:0	0/0:0,148,255:60:0	0/0:0,255,255:90:0	0/0:0,129,255:43:0	0/0:0,81,255:27:0	0/0:0,78,255:26:0	0/0:0,160,255:53:0	0/0:0,42,255:14:0	0/0:0,75,255:25:0	0/0:0,126,255:42:0	0/0:0,84,255:28:0	0/0:0,93,255:31:0	0/0:0,93,255:31:0	0/0:0,141,255:47:0	0/0:0,132,255:44:0	0/1:255,0,255:39:3	0/0:0,117,255:39:0	0/0:0,120,255:40:0	0/0:0,60,255:20:0	0/0:0,96,255:32:0	0/0:0,78,255:26:0	0/1:210,0,255:38:1	0/0:0,84,255:28:0	0/0:0,81,255:27:0	0/0:0,84,255:28:0	0/0:0,57,255:19:0	0/0:0,126,255:42:0	0/0:0,96,255:32:0	0/0:0,87,255:29:0	0/0:0,75,255:25:0	0/0:0,72,255:24:0	0/0:0,66,255:22:0	0/0:0,132,255:44:0	0/0:0,123,255:41:0
Contig_1222	1251	.	A	G	999	.	DP=3375;VDB=0.738001;SGB=210.663;RPB=0.755219;MQB=0.00412758;MQSB=3.83498e-35;BQB=0.603373;MQ0F=0.000592593;AF1=0.43247;AC1=82;DP4=836,1117,554,761;MQ=39;FQ=999;PV4=0.71831,0.00180476,0.00323842,1	GT:PL:DP:SP	1/1:255,54,0:18:0	1/1:255,63,0:21:0	1/1:255,114,0:38:0	1/1:255,90,0:30:0	0/1:250,0,226:31:5	1/1:255,117,0:39:0	1/1:255,72,0:24:0	1/1:255,81,0:27:0	1/1:255,63,0:21:0	0/1:248,0,175:22:2	0/1:210,0,248:28:9	0/0:0,60,255:20:0	0/1:217,0,254:27:2	0/1:180,0,220:24:10	0/1:95,0,255:24:8	0/1:255,0,255:77:3	0/0:0,166,255:67:0	0/0:0,111,255:37:0	0/0:0,132,255:44:0	0/1:229,0,216:25:4	0/1:206,0,118:19:0	0/0:0,8,255:28:0	0/0:0,72,255:24:0	0/0:0,75,255:25:0	0/1:200,0,220:24:0	0/1:106,0,127:13:15	0/0:0,72,255:24:0	0/0:0,63,255:21:0	0/1:238,0,133:19:0	0/1:154,0,172:17:12	0/0:0,54,255:18:0	1/1:255,84,0:28:0	0/0:0,54,255:18:0	0/1:136,0,255:19:2	1/1:255,69,0:23:0	0/1:145,0,218:17:2	0/0:0,75,255:25:0	0/1:245,0,167:24:0	0/0:0,39,242:13:0	0/0:0,54,255:18:0	0/1:173,0,243:20:2	0/1:80,0,204:12:0	0/0:0,75,255:25:0	0/1:212,0,212:24:0	0/1:173,0,255:28:0	0/0:0,123,255:41:0	0/0:0,54,255:18:0	0/0:0,72,255:24:0	0/0:0,66,255:22:0	0/1:214,0,197:23:0	0/0:0,208,255:69:0	0/0:0,226,255:75:0	0/0:0,208,255:69:0	0/1:255,0,255:82:6	0/0:0,152,255:64:0	0/0:0,168,255:75:0	0/1:255,0,255:72:5	0/0:0,149,255:84:0	1/1:255,123,0:41:0	0/0:0,126,255:42:0	1/1:255,78,0:26:0	1/1:255,111,0:37:0	0/1:255,0,166:25:7	0/0:0,84,255:28:0	1/1:255,84,0:28:0	1/1:255,117,0:39:0	0/0:0,72,255:24:0	0/1:189,0,255:30:0	0/1:255,0,249:41:1	0/1:252,0,212:29:1	1/1:255,60,0:20:0	1/1:255,114,0:38:0	0/1:243,0,255:31:8	1/1:255,54,0:18:0	0/1:172,0,252:25:2	1/1:255,20,0:20:0	0/1:255,0,237:35:0	1/1:255,66,0:22:0	0/0:0,39,255:13:0	0/1:232,0,175:25:8	0/0:0,60,255:20:0	0/0:0,120,255:40:0	0/0:0,160,255:53:0	0/0:0,96,255:32:0	0/1:179,0,255:32:0	0/1:197,0,210:19:0	0/0:0,87,255:29:0	0/0:0,75,255:25:0	1/1:255,84,0:28:0
Contig_1901	2477	.	G	C	999	.	DP=4731;VDB=0.992809;SGB=72.2257;RPB=0.204785;MQB=0.0466814;MQSB=2.76834e-12;BQB=0.632141;MQ0F=0;AF1=0.0999817;AC1=19;DP4=2391,1907,174,136;MQ=36;FQ=999;PV4=0.905795,0.00237283,1,0.0180713	GT:PL:DP:SP	0/0:0,81,255:27:0	0/0:0,99,255:33:0	0/0:0,172,255:57:0	0/0:0,108,255:36:0	0/0:0,148,255:49:0	0/0:0,163,255:54:0	0/0:0,75,255:25:0	0/0:0,117,255:39:0	0/0:0,102,255:34:0	0/0:0,172,255:57:0	0/0:0,154,255:51:0	0/0:0,114,255:38:0	0/0:0,105,255:35:0	0/0:0,72,255:24:0	0/0:0,99,255:33:0	0/0:0,255,255:98:0	0/0:0,255,255:109:0	0/0:0,135,255:45:0	0/0:0,123,255:41:0	0/0:0,108,255:36:0	1/1:255,96,0:32:0	0/0:0,35,255:32:8	0/0:0,108,255:36:0	0/1:255,0,139:27:7	0/1:255,0,170:28:0	0/0:0,99,255:33:0	0/0:0,96,255:32:0	0/0:0,96,255:32:0	0/1:255,0,234:33:1	0/0:0,66,255:22:0	0/1:255,0,255:35:0	0/0:0,75,255:25:0	0/0:0,66,255:22:0	0/0:0,78,255:26:0	0/0:0,111,255:37:0	0/0:0,45,255:15:0	0/1:156,0,255:34:20	0/1:212,0,208:30:6	0/0:0,111,255:37:0	0/1:234,0,122:19:8	0/0:0,187,255:62:0	0/0:0,138,255:46:0	0/0:0,187,255:62:0	0/1:255,0,255:39:3	0/0:0,138,255:46:0	0/0:0,126,255:42:0	0/0:0,45,255:15:0	0/0:0,87,255:29:0	0/0:0,123,255:41:0	0/1:237,0,227:27:0	0/0:0,255,255:121:0	0/0:0,255,255:90:0	0/0:0,217,255:73:0	0/0:0,255,255:123:0	0/0:0,244,255:81:0	0/0:0,255,255:85:0	0/0:0,255,255:96:0	0/0:0,255,255:92:0	0/0:0,181,255:60:0	0/0:0,117,255:39:0	0/0:0,66,255:22:0	0/0:0,123,255:41:0	0/0:0,138,255:46:0	0/0:0,102,255:34:0	0/0:0,157,255:52:0	0/1:255,0,217:41:0	0/0:0,120,255:40:0	0/0:0,126,255:42:0	0/0:0,211,255:70:0	0/0:0,81,255:27:0	0/0:0,178,255:59:0	0/0:0,178,255:59:0	0/1:255,0,255:47:4	0/0:0,87,255:29:0	1/1:255,105,0:35:0	0/1:31,0,255:35:0	0/0:0,117,255:39:0	0/0:0,96,255:32:0	0/0:0,90,255:30:0	0/0:0,87,255:29:0	0/0:0,96,255:32:0	0/0:0,163,255:54:0	0/0:0,148,255:49:0	0/0:0,108,255:36:0	0/1:201,0,255:28:0	0/1:255,0,221:36:8	0/1:161,0,255:28:4	0/0:0,129,255:43:0	0/0:0,123,255:41:0
Contig_1901	2594	.	G	A	999	.	DP=5441;VDB=0.256032;SGB=-56.5282;RPB=0.159086;MQB=0.874738;MQSB=9.02897e-06;BQB=0.861465;MQ0F=0;AF1=0.0420977;AC1=8;DP4=2430,2798,49,66;MQ=35;FQ=999;PV4=0.44994,0.18411,0.193879,1	GT:PL:DP:SP	0/0:0,105,255:35:0	0/0:0,75,255:25:0	0/0:0,175,255:58:0	0/0:0,87,255:29:0	0/0:0,81,255:27:0	0/0:0,173,255:67:0	0/0:0,81,255:27:0	0/0:0,117,255:39:0	0/0:0,120,255:40:0	0/0:0,111,255:37:0	0/0:0,135,255:45:0	0/0:0,90,255:30:0	0/0:0,175,255:58:0	0/0:0,120,255:40:0	0/0:0,120,255:40:0	0/0:0,255,255:120:0	0/0:0,255,255:101:0	0/0:0,163,255:54:0	0/0:0,129,255:43:0	0/0:0,132,255:44:0	0/1:216,0,234:29:0	0/0:0,72,255:24:0	0/0:0,99,255:33:0	1/1:255,45,0:15:0	0/0:0,114,255:38:0	0/0:0,96,255:32:0	0/0:0,148,255:49:0	0/0:0,111,255:37:0	0/0:0,108,255:36:0	0/0:0,75,255:25:0	0/0:0,126,255:42:0	0/0:0,84,255:28:0	0/1:253,0,213:32:0	0/0:0,78,255:26:0	0/0:0,108,255:36:0	0/0:0,69,255:23:0	0/0:0,75,255:25:0	0/1:252,0,255:54:1	0/0:0,84,255:28:0	0/1:163,0,202:19:4	0/0:0,157,255:52:0	0/0:0,123,255:41:0	0/0:0,211,255:70:0	0/0:0,123,255:41:0	0/0:0,163,255:54:0	0/0:0,181,255:60:0	0/0:0,69,255:23:0	0/0:0,129,255:43:0	0/0:0,138,255:46:0	0/0:0,108,255:36:0	0/0:0,255,255:109:0	0/0:0,255,255:152:0	0/0:0,255,255:129:0	0/0:0,255,255:151:0	0/0:0,255,255:108:0	0/0:0,255,255:117:0	0/0:0,255,255:136:0	0/0:0,255,255:121:0	0/0:0,178,255:59:0	0/0:0,132,255:44:0	0/0:0,102,255:34:0	0/0:0,175,255:58:0	0/0:0,126,255:42:0	0/0:0,90,255:30:0	0/0:0,184,255:61:0	0/1:255,0,255:41:1	0/0:0,166,255:55:0	0/0:0,144,255:48:0	0/0:0,255,255:89:0	0/0:0,111,255:37:0	0/0:0,199,255:66:0	0/0:0,151,255:50:0	0/0:0,178,255:59:0	0/0:0,111,255:37:0	0/1:215,0,255:33:0	0/0:0,154,255:51:0	0/0:0,241,255:80:0	0/0:0,154,255:51:0	0/0:0,75,255:25:0	0/0:0,126,255:42:0	0/0:0,129,255:43:0	0/0:0,135,255:46:0	0/0:0,175,255:58:0	0/0:0,129,255:43:0	0/0:0,105,255:35:0	0/0:0,138,255:46:0	0/0:0,126,255:42:0	0/0:0,132,255:44:0	0/0:0,144,255:48:0
Contig_2711	61	.	G	A	999	.	DP=3024;VDB=4.38249e-08;SGB=208.247;RPB=0.0350747;MQB=0.280477;MQSB=0.862985;BQB=0.712446;MQ0F=0;AF1=0.0157896;G3=0.978947,0.0105264,0.0105263;HWE=0.00695939;AC1=3;DP4=2023,889,44,22;MQ=39;FQ=999;PV4=0.685385,0.0109252,0.0434992,0.12703	GT:PL:DP:SP	0/0:0,60,255:20:0	0/0:0,42,255:14:0	0/0:0,63,255:21:0	0/0:0,54,255:18:0	0/0:0,60,255:20:0	0/0:0,48,255:16:0	0/0:0,69,255:23:0	0/0:0,60,255:20:0	0/0:0,78,255:26:0	0/0:0,66,255:22:0	0/0:0,81,255:27:0	0/0:0,99,255:33:0	0/0:0,132,255:44:0	0/0:0,66,255:22:0	0/0:0,93,255:31:0	0/0:0,244,255:81:0	0/0:0,169,255:56:0	0/0:0,105,255:35:0	0/0:0,105,255:35:0	0/0:0,90,255:30:0	0/0:0,42,255:14:0	0/0:0,63,255:21:0	0/0:0,78,255:26:0	0/0:0,51,255:17:0	0/0:0,63,255:21:0	0/0:0,51,255:17:0	0/0:0,75,255:25:0	0/0:0,75,255:25:0	0/0:0,51,255:17:0	0/0:0,51,255:17:0	0/0:0,63,255:21:0	0/0:0,57,255:19:0	0/0:0,51,255:17:0	0/0:0,48,255:16:0	0/0:0,60,255:20:0	0/0:0,39,255:13:0	0/0:0,45,255:15:0	0/0:0,75,255:25:0	0/0:0,51,255:17:0	0/0:0,45,255:15:0	0/0:0,66,255:22:0	0/0:0,75,255:25:0	0/0:0,54,255:18:0	0/0:0,78,255:26:0	0/0:0,51,255:17:0	0/0:0,102,255:34:0	0/0:0,54,255:18:0	0/0:0,45,255:15:0	0/0:0,84,255:28:0	0/0:0,66,255:22:0	0/0:0,241,255:80:0	0/1:255,0,255:53:2	0/0:0,169,255:56:0	0/0:0,255,255:98:0	0/0:0,196,255:65:0	0/0:0,175,255:58:0	0/0:0,214,255:71:0	0/0:0,250,255:83:0	1/1:255,78,0:39:0	0/0:0,99,255:33:0	0/0:0,90,255:30:0	0/0:0,114,255:38:0	0/0:0,87,255:29:0	0/0:0,54,255:18:0	0/0:0,72,255:24:0	0/0:0,93,255:31:0	0/0:0,75,255:25:0	0/0:0,45,255:15:0	0/0:0,108,255:36:0	0/0:0,42,255:14:0	0/0:0,72,255:24:0	0/0:0,60,255:20:0	0/0:0,117,255:39:0	0/0:0,66,255:22:0	0/0:0,54,255:18:0	0/0:0,84,255:28:0	0/0:0,90,255:30:0	0/0:0,78,255:26:0	0/0:0,42,255:14:0	0/0:0,57,255:19:0	0/0:0,90,255:30:0	0/0:0,105,255:35:0	0/0:0,99,255:33:0	0/0:0,42,255:14:0	0/0:0,66,255:22:0	0/0:0,57,255:19:0	0/0:0,81,255:27:0	0/0:0,84,255:28:0	0/0:0,60,255:20:0
Contig_2711	340	.	T	C	999	.	DP=4330;VDB=0.397218;SGB=659.192;RPB=0.716328;MQB=0.555529;MQSB=0.234679;BQB=0.81818;MQ0F=0;AF1=0.0631579;G3=0.894737,0.0842105,0.0210526;HWE=0.0342167;AC1=12;DP4=1350,2445,159,257;MQ=37;FQ=999;PV4=0.30618,0.109988,1,1	GT:PL:DP:SP	0/0:0,105,255:35:0	0/0:0,90,255:30:0	0/0:0,163,255:54:0	0/0:0,99,255:33:0	0/0:0,102,255:34:0	0/0:0,144,255:48:0	0/0:0,114,255:38:0	0/0:0,78,255:26:0	0/0:0,99,255:33:0	0/0:0,123,255:41:0	0/0:0,96,255:32:0	0/0:0,129,255:43:0	0/0:0,132,255:44:0	0/0:0,71,255:35:0	0/0:0,78,255:26:0	0/0:0,255,255:125:0	0/1:255,0,255:99:8	0/0:0,138,255:46:0	0/0:0,132,255:44:0	0/0:0,90,255:30:0	0/0:0,108,255:36:0	0/0:0,69,255:23:0	0/0:0,135,255:45:0	0/0:0,99,255:33:0	0/0:0,129,255:43:0	0/0:0,78,255:26:0	0/0:0,117,255:39:0	0/0:0,120,255:40:0	0/0:0,66,255:22:0	0/0:0,87,255:29:0	0/0:0,108,255:36:0	0/0:0,102,255:34:0	0/0:0,93,255:31:0	0/0:0,96,255:32:0	0/0:0,81,255:27:0	0/0:0,81,255:27:0	0/0:0,93,255:31:0	0/0:0,157,255:52:0	0/0:0,87,255:29:0	0/0:0,75,255:25:0	0/0:0,78,255:26:0	0/0:0,114,255:38:0	0/0:0,57,255:19:0	0/0:0,108,255:36:0	0/0:0,102,255:34:0	0/0:0,102,255:34:0	0/0:0,105,255:35:0	0/0:0,81,255:27:0	0/0:0,96,255:32:0	0/0:0,102,255:34:0	0/0:0,255,255:86:0	0/1:255,0,255:92:1	0/0:0,232,255:77:0	0/0:0,255,255:118:0	0/0:0,255,255:86:0	0/1:255,0,255:92:2	0/0:0,220,255:73:0	0/1:255,0,255:113:1	1/1:255,163,0:54:0	0/0:0,132,255:44:0	0/0:0,84,255:28:0	0/0:0,141,255:47:0	0/1:254,0,255:39:1	0/0:0,96,255:32:0	0/0:0,126,255:42:0	0/0:0,108,255:36:0	0/0:0,108,255:36:0	0/0:0,99,255:33:0	0/0:0,190,255:63:0	0/0:0,66,255:22:0	0/0:0,126,255:42:0	0/0:0,85,255:34:0	0/0:0,99,255:33:0	0/0:0,75,255:25:0	0/0:0,66,255:22:0	0/0:0,99,255:33:0	0/0:0,105,255:43:0	0/0:0,108,255:36:0	0/0:0,66,255:22:0	0/1:255,0,251:32:3	0/0:0,84,255:28:0	0/0:0,84,255:28:0	0/0:0,144,255:48:0	1/1:255,78,0:26:0	0/0:0,90,255:30:0	0/0:0,111,255:37:0	0/0:0,51,255:17:0	0/0:0,60,255:20:0	0/0:0,90,255:30:0
Contig_3528	996	.	G	C	999	.	DP=4412;VDB=0.771462;SGB=427.085;RPB=0.897625;MQB=0.965436;MQSB=1.46798e-36;BQB=0.796147;MQ0F=0;AF1=0.15263;G3=0.768421,0.157895,0.0736836;HWE=0.000811995;AC1=29;DP4=1659,2202,206,256;MQ=37;FQ=999;PV4=0.518402,0.411889,0.0915348,1	GT:PL:DP:SP	0/0:0,108,255:36:0	0/0:0,99,255:33:0	0/0:0,123,255:41:0	0/0:0,96,255:32:0	0/0:0,96,255:32:0	0/0:0,157,255:52:0	0/0:0,93,255:31:0	0/0:0,120,255:40:0	0/0:0,96,255:32:0	0/0:0,123,255:41:0	0/0:0,141,255:47:0	0/0:0,93,255:31:0	0/0:0,154,255:51:0	0/0:0,108,255:36:0	0/0:0,84,255:28:0	0/0:0,255,255:104:0	0/0:0,255,255:104:0	0/0:0,129,255:43:0	0/0:0,105,255:35:0	0/0:0,141,255:47:0	0/0:0,102,255:34:0	0/0:0,81,255:27:0	1/1:255,46,0:29:0	0/0:0,96,255:32:0	0/0:0,87,255:29:0	0/1:243,0,230:32:3	1/1:255,132,0:44:0	0/0:0,54,254:18:0	1/1:255,78,0:26:0	0/0:0,42,255:14:0	0/0:0,69,255:23:0	0/0:0,54,255:18:0	0/1:224,0,246:27:3	0/0:0,78,255:26:0	0/0:0,96,255:32:0	0/0:0,81,255:27:0	0/1:248,0,148:22:4	0/1:255,0,255:50:2	0/1:159,0,232:24:2	0/1:202,0,206:24:0	0/0:0,66,255:22:0	0/0:0,75,255:25:0	0/0:0,108,255:36:0	0/0:0,132,255:44:0	0/1:221,0,209:27:4	0/0:0,84,255:28:0	0/0:0,90,255:30:0	0/0:0,60,255:20:0	0/1:255,0,255:41:5	0/0:0,105,255:35:0	0/0:0,255,255:99:0	0/0:0,255,255:98:0	0/0:0,255,255:88:0	0/0:0,255,255:117:0	0/0:0,255,255:102:0	0/0:0,255,255:110:0	0/0:0,255,255:101:0	0/0:0,255,255:94:0	0/0:0,157,255:52:0	0/0:0,148,255:49:0	0/0:0,105,255:35:0	0/0:0,178,255:59:0	0/0:0,120,255:40:0	0/1:248,0,196:30:7	1/1:255,93,0:31:0	0/0:0,132,255:44:0	0/1:255,0,83:22:0	0/1:216,0,255:33:5	0/0:0,166,255:55:0	0/0:0,114,255:38:0	0/1:255,0,220:46:5	0/1:140,0,255:38:1	0/0:0,96,255:32:0	0/0:0,72,255:24:0	0/0:0,93,255:31:0	0/1:225,0,255:34:0	0/0:0,111,255:37:0	0/0:0,102,255:34:0	1/1:255,102,0:34:0	0/0:0,111,255:37:0	0/0:0,87,255:29:0	0/0:0,141,255:47:0	0/0:0,151,255:50:0	0/0:0,99,255:33:0	0/0:0,87,255:29:0	1/1:255,78,0:26:0	1/1:255,93,0:31:0	0/0:0,102,255:34:0	0/1:238,0,255:45:5
Contig_3528	1137	.	A	G	999	.	DP=1848;VDB=3.88053e-08;SGB=49.3177;RPB=0.453279;MQB=0.941234;MQSB=0.743628;BQB=0.456927;MQ0F=0.00378788;AF1=0.0263479;G3=0.957955,0.0315185,0.0105263;HWE=0.0356166;AC1=5;DP4=244,1536,2,38;MQ=39;FQ=999;PV4=0.156854,1,1,1	GT:PL:DP:SP	0/0:0,30,182:10:0	0/0:0,36,255:12:0	0/0:0,48,197:16:0	0/0:0,54,243:18:0	0/0:0,36,248:12:0	0/0:0,63,252:21:0	0/0:0,30,218:10:0	./.:0,27,251:9:0	0/0:0,39,220:13:0	./.:0,24,171:8:0	0/0:0,75,244:25:0	0/0:0,33,181:11:0	0/0:0,90,255:30:0	0/0:0,33,212:11:0	0/0:0,48,255:16:0	0/0:0,141,255:47:0	0/0:0,148,255:49:0	0/0:0,57,255:19:0	0/0:0,60,255:20:0	./.:0,27,225:9:0	0/0:0,33,233:11:0	0/1:33,0,219:12:0	0/0:0,45,251:15:0	./.:0,24,218:8:0	0/1:53,0,169:11:0	0/0:0,36,245:12:0	0/0:0,60,255:20:0	0/0:0,51,255:17:0	0/0:0,36,255:12:0	./.:0,24,202:8:0	0/0:0,54,255:18:0	0/0:0,51,255:17:0	0/1:87,0,212:17:3	./.:0,27,201:9:0	0/0:0,30,241:10:0	0/0:0,39,208:13:0	0/0:0,33,185:11:0	0/0:0,48,255:16:0	./.:0,9,97:3:0	0/0:0,30,180:10:0	0/0:0,42,197:14:0	0/0:0,42,255:14:0	0/0:0,30,207:10:0	0/0:0,57,255:19:0	0/0:0,42,225:14:0	0/0:0,60,254:20:0	0/0:0,42,254:14:0	./.:125,134,188:8:0	0/0:0,36,213:12:0	0/0:90,117,255:14:0	0/0:0,135,255:45:0	0/0:0,129,255:43:0	0/0:0,108,255:36:0	0/0:0,178,255:59:0	0/0:0,123,255:41:0	0/0:0,96,255:32:0	0/0:0,132,255:44:0	0/0:0,132,255:44:0	0/0:0,66,255:22:0	0/0:0,42,254:14:0	0/0:0,57,244:19:0	0/0:0,57,255:19:0	0/0:0,54,253:18:0	0/0:0,36,188:12:0	1/1:250,60,0:20:0	0/0:0,69,255:23:0	0/0:0,60,255:20:0	0/0:0,33,195:11:0	0/0:0,51,255:17:0	0/0:0,33,204:11:0	0/0:0,72,255:24:0	0/0:0,72,255:24:0	0/0:0,42,241:14:0	0/0:0,33,223:11:0	0/0:0,36,255:12:0	0/0:0,33,232:11:0	0/0:0,51,237:17:0	0/0:0,48,227:16:0	0/0:0,30,172:10:0	0/0:0,48,255:16:0	0/0:0,39,229:13:0	0/0:0,36,210:12:0	0/0:0,69,255:23:0	./.:0,27,178:9:0	0/0:0,45,255:15:0	0/0:0,60,255:20:0	0/0:0,57,255:19:0	0/0:0,54,255:18:0	0/0:0,63,255:21:0
Contig_4517	54	.	A	T	999	.	DP=2418;VDB=0.0162628;SGB=22.443;RPB=0.601294;MQB=9.9594e-19;MQSB=0.820577;BQB=0.000811718;MQ0F=0;AF1=0.33229;G3=0.535813,0.264499,0.199688;HWE=0.000104478;AC1=63;DP4=1477,402,344,113;MQ=38;FQ=999;PV4=0.131065,1,1.83365e-16,1	GT:PL:DP:SP	0/1:84,0,138:14:0	0/1:37,0,189:13:7	0/0:0,90,255:30:0	0/0:0,66,255:22:0	0/1:145,0,185:17:3	1/1:255,81,0:27:0	1/1:255,54,0:18:0	0/1:111,0,242:22:2	0/1:214,0,164:23:8	0/0:0,60,255:20:0	0/0:0,57,255:19:0	0/0:0,60,255:20:0	0/0:0,87,255:29:0	0/0:0,57,255:19:0	0/0:0,57,255:19:0	0/0:0,151,255:50:0	0/0:0,117,255:39:0	0/0:0,81,255:27:0	0/0:0,72,255:24:0	0/0:0,57,255:19:0	0/1:157,0,130:12:0	0/0:0,66,255:22:0	1/1:187,42,0:14:0	0/0:0,45,255:15:0	0/1:104,0,120:12:0	1/1:199,33,0:11:0	1/1:255,45,0:15:0	1/1:253,48,0:16:0	1/1:255,39,0:13:0	./.:173,21,0:7:0	0/1:85,0,208:19:0	0/1:72,0,156:12:0	0/0:0,5,192:14:0	0/1:112,0,212:17:2	0/1:164,0,139:19:0	0/0:0,63,255:21:0	./.:63,0,147:9:0	0/0:0,93,255:31:0	./.:168,21,0:7:0	0/1:73,0,127:11:0	0/1:61,0,179:14:0	0/0:0,66,255:22:0	0/1:127,0,152:15:0	0/0:0,69,255:23:0	0/1:157,0,161:20:5	0/0:0,84,255:28:0	0/1:186,0,63:17:0	1/1:249,39,0:13:0	0/0:0,69,255:23:0	0/1:88,0,132:11:10	0/0:0,166,255:55:0	0/0:0,120,255:40:0	0/0:0,172,255:57:0	0/0:0,190,255:63:0	0/0:0,144,255:48:0	0/0:0,123,255:41:0	0/0:0,117,255:39:0	0/0:0,135,255:45:0	./.:17,0,108:6:0	0/0:0,72,255:24:0	0/0:0,51,255:17:0	0/0:0,126,255:42:0	0/0:0,72,255:24:0	0/0:0,48,255:16:0	0/1:204,0,199:20:0	0/1:71,0,255:21:6	0/1:63,0,234:16:0	1/1:200,51,0:17:0	0/0:0,120,255:40:0	0/0:0,63,255:21:0	1/1:242,51,0:17:0	1/1:245,31,0:20:0	0/0:0,87,255:29:0	./.:0,24,229:8:0	./.:196,24,0:8:0	0/1:166,0,100:16:6	1/1:255,57,0:19:0	0/1:213,0,216:28:7	0/1:145,0,195:18:0	0/0:0,66,255:22:0	0/0:0,75,255:25:0	0/0:0,75,255:25:0	0/0:0,96,255:32:0	0/0:0,60,255:20:0	1/1:255,45,0:15:0	1/1:244,60,0:20:0	1/1:203,30,0:10:0	1/1:255,66,0:22:0	0/0:0,78,255:26:0
Contig_10268	1246	.	A	G	999	.	DP=3178;VDB=1.51013e-05;SGB=59.414;RPB=0.975576;MQB=0.159223;MQSB=0.0272956;BQB=0.887503;MQ0F=0;AF1=0.0157903;AC1=3;DP4=1997,1073,19,10;MQ=39;FQ=999;PV4=1,0.00146971,0.0166424,1	GT:PL:DP:SP	0/0:0,57,255:19:0	0/0:0,78,255:26:0	0/0:0,117,255:39:0	0/0:0,111,255:37:0	0/0:0,93,255:31:0	0/0:0,141,255:47:0	0/0:0,84,255:28:0	0/0:0,87,255:29:0	0/0:0,99,255:33:0	0/0:0,84,255:28:0	0/0:0,75,255:25:0	0/0:0,39,249:13:0	0/0:0,45,255:15:0	0/0:0,33,176:11:0	0/0:0,57,255:19:0	0/0:0,205,255:68:0	0/0:0,175,255:58:0	0/0:0,57,255:19:0	0/0:0,54,255:18:0	0/0:0,75,255:25:0	0/0:0,63,255:21:0	0/0:0,99,255:33:0	0/0:0,81,255:27:0	0/0:0,51,255:17:0	0/0:0,57,255:19:0	0/0:0,69,255:23:0	0/0:0,42,255:14:0	0/0:0,72,255:24:0	0/0:0,42,255:14:0	0/0:0,63,255:21:0	0/0:0,84,255:28:0	0/0:0,105,255:35:0	0/0:0,132,255:44:0	0/0:0,60,255:20:0	0/0:0,105,255:35:0	./.:0,24,203:8:0	0/0:0,99,255:33:0	0/0:0,93,255:31:0	0/0:0,90,255:30:0	0/0:0,84,255:28:0	0/0:0,93,255:31:0	0/0:0,93,255:31:0	0/0:0,42,255:14:0	0/0:0,81,255:27:0	0/0:0,96,255:32:0	0/0:0,102,255:34:0	0/0:0,60,255:20:0	0/0:0,90,255:30:0	0/0:0,63,255:21:0	0/0:0,63,255:21:0	0/0:0,148,255:49:0	0/0:0,255,255:86:0	0/0:0,105,255:35:0	0/0:0,166,255:55:0	0/0:0,181,255:60:0	0/0:0,208,255:69:0	0/0:0,255,255:107:0	0/0:0,205,255:68:0	0/0:0,63,255:21:0	0/0:0,138,255:46:0	0/0:0,54,255:18:0	0/0:0,87,255:29:0	0/0:0,108,255:36:0	0/0:0,81,255:27:0	0/0:0,157,255:52:0	0/0:0,129,255:43:0	0/0:0,87,255:29:0	0/1:70,0,255:33:4	0/0:0,141,255:47:0	0/0:0,90,255:30:0	0/0:0,144,255:48:0	0/1:185,0,255:32:4	0/0:0,90,255:30:0	0/0:0,57,255:19:0	0/0:0,93,255:31:0	0/0:0,90,255:30:0	0/0:0,93,255:31:0	0/0:0,72,255:24:0	0/0:0,54,255:18:0	0/0:0,48,255:16:0	0/0:0,57,255:19:0	0/0:0,42,255:14:0	0/0:0,57,255:19:0	0/0:0,39,255:13:0	0/0:0,81,255:27:0	0/1:131,0,255:29:7	0/0:0,102,255:34:0	0/0:0,135,255:45:0	0/0:0,78,255:26:0
Contig_11309	183	.	G	A	999	.	DP=2034;VDB=2.07877e-33;SGB=71.243;RPB=0.0548807;MQB=7.48919e-06;MQSB=0.00365389;BQB=0.336051;MQ0F=0.000491642;AF1=0.231079;G3=0.663108,0.210864,0.126029;HWE=0.000181187;AC1=44;DP4=876,858,137,140;MQ=36;FQ=999;PV4=0.746779,0.145421,7.62291e-08,1	GT:PL:DP:SP	./.:207,21,0:7:0	./.:58,0,100:8:7	0/0:0,57,255:19:0	0/0:0,33,255:11:0	0/1:78,0,207:15:0	0/0:0,99,255:33:0	0/0:0,42,255:14:0	0/0:0,48,255:16:0	0/1:174,0,192:17:0	0/0:0,57,255:19:0	0/0:0,42,255:14:0	./.:0,24,219:8:0	0/0:0,60,255:20:0	0/0:0,51,255:17:0	0/0:0,45,255:15:0	0/0:0,117,255:39:0	0/0:0,157,255:52:0	0/0:0,45,255:15:0	0/0:0,54,255:18:0	0/0:0,33,254:11:0	./.:114,0,80:9:4	0/1:144,0,144:13:0	0/0:0,63,255:21:0	0/0:0,33,234:11:0	0/0:0,33,238:11:0	./.:0,21,172:7:0	0/0:0,69,255:23:0	0/0:0,57,255:19:0	0/0:0,42,255:14:0	./.:0,24,194:8:0	0/0:0,48,255:16:0	0/0:0,33,251:11:0	0/1:188,0,162:17:0	1/1:217,30,0:10:0	0/0:0,36,255:12:0	./.:71,0,52:5:0	1/1:239,33,0:11:0	1/1:255,39,0:13:0	0/1:200,0,222:22:0	0/1:58,0,187:11:3	1/1:255,39,0:13:0	0/1:184,0,76:14:6	0/0:0,51,255:17:0	1/1:233,30,0:10:0	0/0:0,42,255:14:0	1/1:255,57,0:19:0	0/1:135,0,111:12:0	./.:34,0,175:9:3	0/1:151,0,177:17:2	1/1:240,33,0:11:0	0/0:0,151,255:50:0	0/0:0,120,255:40:0	0/0:0,111,255:37:0	0/0:0,184,255:61:0	0/0:0,114,255:38:0	0/0:0,105,255:35:0	0/0:0,160,255:53:0	0/0:0,144,255:48:0	0/0:0,93,255:31:0	0/0:0,81,255:27:0	0/0:0,69,255:23:0	0/0:0,99,255:33:0	0/0:0,66,255:22:0	0/0:0,45,255:15:0	0/0:0,75,255:25:0	0/0:0,60,255:20:0	0/1:146,0,128:14:3	0/1:144,0,201:18:8	0/0:0,72,255:24:0	0/0:0,54,255:18:0	0/1:201,0,210:25:2	0/0:0,69,255:23:0	0/1:182,0,223:23:0	./.:207,24,0:8:0	0/0:0,42,255:14:0	0/1:122,0,227:17:0	1/1:255,48,0:16:0	0/0:0,51,255:17:0	0/1:43,0,150:10:0	0/0:0,48,255:16:0	0/0:0,36,255:12:0	0/0:0,87,255:29:0	0/0:0,66,255:22:0	0/0:0,60,255:20:0	0/1:182,0,92:15:0	0/0:0,45,255:15:0	1/1:255,36,0:12:0	1/1:221,30,0:10:0	0/0:0,42,255:14:0
Contig_11309	706	.	G	A	999	.	DP=2918;VDB=5.12002e-11;SGB=183.863;RPB=0.712711;MQB=0.249507;MQSB=1.69978e-17;BQB=0.763439;MQ0F=0.0003427;AF1=0.0684237;AC1=13;DP4=1409,1302,63,82;MQ=36;FQ=999;PV4=0.0497375,0.119884,1,0.17927	GT:PL:DP:SP	0/0:0,57,255:19:0	0/0:0,72,255:24:0	0/0:0,151,255:50:0	0/0:0,51,255:17:0	0/0:0,66,255:22:0	0/0:0,123,255:41:0	0/0:0,39,255:13:0	0/0:0,54,255:18:0	0/1:195,0,255:28:4	./.:0,24,184:8:0	0/0:0,69,255:23:0	0/0:0,66,255:22:0	0/0:0,129,255:43:0	0/0:0,78,255:26:0	0/0:0,48,255:16:0	0/0:0,151,255:50:0	0/0:0,163,255:54:0	0/0:0,78,255:26:0	0/0:0,99,255:33:0	0/0:0,45,255:15:0	0/0:0,60,255:20:0	0/1:209,0,240:24:2	0/1:174,0,163:15:2	0/0:0,60,255:20:0	0/0:0,42,255:14:0	0/0:0,51,255:17:0	0/0:0,54,255:18:0	0/0:0,57,255:19:0	0/0:0,36,253:12:0	0/0:0,51,255:17:0	0/0:0,78,255:26:0	0/0:0,66,255:22:0	0/0:0,51,255:17:0	1/1:255,51,0:17:0	0/0:0,48,255:16:0	0/0:0,42,255:14:0	0/0:0,60,255:20:0	0/0:0,105,255:35:0	0/0:0,69,255:23:0	0/0:0,57,255:19:0	0/0:0,63,255:21:0	0/0:0,81,255:27:0	0/0:0,63,255:21:0	0/0:0,60,255:20:0	0/0:0,57,255:19:0	0/1:249,0,241:32:0	0/0:0,42,255:14:0	0/1:138,0,255:24:0	0/1:250,0,233:31:11	0/0:0,51,255:17:0	0/0:0,141,255:47:0	0/0:0,178,255:59:0	0/0:0,172,255:57:0	0/0:0,255,255:88:0	0/0:0,184,255:61:0	0/0:0,184,255:61:0	0/0:0,196,255:65:0	0/0:0,214,255:71:0	0/0:0,117,255:39:0	0/0:0,54,255:18:0	0/0:0,60,255:20:0	0/0:0,102,255:34:0	0/0:0,48,255:16:0	0/0:0,45,255:15:0	0/0:0,90,255:30:0	0/0:0,93,255:31:0	0/1:193,0,183:18:0	0/0:0,69,255:23:0	0/0:0,141,255:47:0	0/0:0,87,255:29:0	0/1:195,0,232:26:4	0/0:0,102,255:34:0	0/0:0,129,255:43:0	0/0:0,45,255:15:0	0/0:0,54,255:18:0	0/0:0,87,255:29:0	0/0:0,93,255:31:0	0/0:0,99,255:33:0	0/0:0,45,255:15:0	0/0:0,84,255:28:0	0/0:0,69,255:23:0	0/0:0,81,255:27:0	0/0:0,108,255:36:0	0/0:0,51,255:17:0	0/0:0,45,255:15:0	0/1:213,0,255:29:6	0/1:141,0,217:20:2	0/0:0,96,255:32:0	0/1:232,0,255:43:15
Contig_11583	276	.	C	G	999	.	DP=5723;VDB=0.149759;SGB=972.384;RPB=0.530013;MQB=1.2778e-08;MQSB=0;BQB=0.448714;MQ0F=0;AF1=0.189474;G3=0.715789,0.189474,0.0947368;HWE=0.0006114;AC1=36;DP4=2069,2410,477,554;MQ=42;FQ=999;PV4=0.972375,0.0270144,1.41742e-07,1	GT:PL:DP:SP	0/0:0,84,255:28:0	0/0:0,105,255:35:0	0/0:0,154,255:51:0	0/0:0,81,255:27:0	0/0:0,117,255:39:0	0/1:255,0,255:70:5	0/0:0,111,255:37:0	0/0:0,119,255:53:0	0/0:0,108,255:36:0	0/0:0,132,255:44:0	0/0:0,132,255:44:0	0/0:0,169,255:56:0	0/0:0,202,255:68:0	0/0:0,144,255:48:0	0/0:0,126,255:42:0	1/1:255,255,0:102:0	0/0:0,255,255:111:0	0/1:255,0,255:51:4	0/1:255,0,255:42:0	0/1:255,0,255:39:1	0/1:252,0,255:43:3	0/0:0,138,255:46:0	0/1:255,0,255:55:4	0/1:230,0,255:37:0	0/0:0,117,255:39:0	0/0:0,81,255:27:0	0/0:0,181,255:60:0	0/0:0,175,255:58:0	0/0:0,51,255:17:0	0/0:0,93,255:31:0	0/0:0,90,255:30:0	0/0:0,105,255:35:0	0/0:0,99,255:33:0	0/1:255,0,255:45:4	0/0:0,123,255:41:0	1/1:255,84,0:28:0	0/0:0,87,255:29:0	1/1:255,157,0:52:0	0/0:0,108,255:36:0	0/0:0,90,255:30:0	0/0:0,117,255:39:0	0/0:0,129,255:43:0	0/0:0,135,255:45:0	0/0:0,108,255:36:0	0/0:0,102,255:34:0	0/0:0,135,255:45:0	0/0:0,105,255:35:0	0/0:0,117,255:39:0	0/0:0,135,255:45:0	0/0:0,132,255:44:0	0/1:255,0,255:147:1	0/0:0,255,255:108:0	0/0:0,255,255:108:0	0/0:0,255,255:129:0	0/0:0,255,255:132:0	0/0:0,255,255:117:0	0/0:0,255,255:155:0	0/1:255,0,255:175:3	0/0:0,187,255:62:0	0/0:0,126,255:42:0	0/0:0,117,255:39:0	0/0:0,226,255:75:0	0/0:0,157,255:52:0	1/1:255,90,0:42:0	1/1:255,108,0:49:0	0/1:255,0,255:54:1	1/1:255,114,0:38:0	1/1:255,138,0:46:0	0/1:255,0,255:74:8	0/1:255,0,255:39:3	0/0:0,163,255:54:0	0/0:0,141,255:47:0	0/0:0,166,255:55:0	0/0:0,81,255:27:0	0/0:0,123,255:41:0	0/0:0,138,255:46:0	0/0:0,129,255:43:0	0/0:0,114,255:38:0	0/0:0,114,255:38:0	0/0:0,90,255:30:0	0/0:0,126,255:42:0	0/0:0,135,255:45:0	1/1:255,193,0:64:0	1/1:255,114,0:38:0	0/1:255,0,255:44:0	0/1:255,0,255:40:3	0/0:0,102,255:34:0	0/1:255,0,255:67:6	0/0:0,132,255:44:0
Contig_11583	537	.	G	A	999	.	DP=5303;VDB=0.871689;SGB=1078.46;RPB=0.773639;MQB=0;MQSB=0.000387345;BQB=0.575657;MQ0F=0;AF1=0.173684;G3=0.726316,0.2,0.073684;HWE=0.0068944;AC1=33;DP4=1966,2110,516,544;MQ=46;FQ=999;PV4=0.809217,0.0622863,0,1	GT:PL:DP:SP	0/0:0,60,255:20:0	0/0:0,108,255:36:0	0/0:0,138,255:46:0	0/0:0,81,255:27:0	0/0:0,90,255:30:0	0/1:255,0,255:51:0	0/0:0,93,255:31:0	0/1:247,0,255:28:2	0/0:0,111,255:37:0	0/1:255,0,255:43:7	0/1:255,0,255:37:3	0/0:0,105,255:35:0	0/0:0,151,255:51:0	0/0:0,87,255:29:0	0/0:0,90,255:30:0	1/1:255,255,0:108:0	0/0:0,255,255:119:0	0/1:255,0,255:50:16	0/1:255,0,255:45:6	0/1:255,0,255:38:0	0/0:0,148,255:49:0	0/0:0,87,255:29:0	0/1:238,0,255:34:0	0/0:0,90,255:30:0	0/0:0,151,255:50:0	0/0:0,93,255:31:0	0/0:0,148,255:49:0	0/0:0,148,255:49:0	0/0:0,78,255:26:0	0/0:0,84,255:28:0	1/1:255,51,0:28:0	0/0:0,105,255:35:0	1/1:255,74,0:36:0	0/0:0,96,255:32:0	0/0:0,87,255:29:0	0/0:0,87,255:29:0	0/0:0,93,255:31:0	0/0:0,108,255:36:0	0/0:0,117,255:39:0	0/0:0,93,255:31:0	0/0:0,90,255:30:0	0/0:0,108,255:36:0	0/0:0,75,255:25:0	0/0:0,160,255:53:0	0/0:0,71,255:37:0	0/0:0,187,255:62:0	0/0:0,87,255:29:0	0/0:0,75,255:25:0	0/0:0,166,255:55:0	0/0:0,111,255:37:0	0/1:255,0,255:147:4	0/1:255,0,255:122:2	0/0:0,255,255:112:0	0/0:0,255,255:148:0	0/0:0,255,255:119:0	0/0:0,255,255:135:0	0/0:0,255,255:140:0	1/1:255,93,0:123:3	0/0:0,138,255:46:0	0/1:255,0,255:53:0	0/1:255,0,255:46:0	0/1:255,0,255:56:1	0/1:238,0,255:32:5	0/0:0,93,255:31:0	0/0:0,148,255:49:0	0/0:0,96,255:32:0	0/0:0,123,255:41:0	0/0:0,135,255:45:0	0/0:0,190,255:63:0	0/0:0,99,255:33:0	0/0:0,157,255:52:0	0/0:0,172,255:57:0	0/0:0,138,255:46:0	0/0:0,75,255:25:0	0/0:0,84,255:28:0	0/0:0,129,255:43:0	0/0:0,205,255:68:0	0/0:0,141,255:47:0	0/0:0,105,255:35:0	0/0:0,75,255:25:0	0/1:239,0,255:45:5	0/1:255,0,255:42:5	1/1:255,148,0:49:0	1/1:255,96,0:32:0	0/0:0,154,255:51:0	0/1:255,0,255:37:3	0/0:0,120,255:40:0	0/0:0,135,255:45:0	0/0:0,120,255:40:0
Contig_14654	586	.	G	A	999	.	DP=7133;VDB=0.704843;SGB=324.579;RPB=0.935138;MQB=1.0667e-32;MQSB=2.3614e-06;BQB=0.857256;MQ0F=0;AF1=0.0842105;AC1=16;DP4=3160,3425,217,189;MQ=44;FQ=999;PV4=0.0358235,0.00820632,4.48374e-18,1	GT:PL:DP:SP	0/0:0,114,255:38:0	0/0:0,108,255:36:0	0/0:0,255,255:91:0	0/0:0,99,255:33:0	0/0:0,178,255:59:0	0/0:0,241,255:80:0	0/0:0,111,255:37:0	0/0:0,163,255:54:0	0/0:0,148,255:49:0	0/0:0,175,255:58:0	0/0:0,175,255:58:0	0/0:0,163,255:54:0	0/0:0,202,255:67:0	0/0:0,178,255:59:0	0/0:0,151,255:50:0	0/0:0,255,255:177:0	0/0:0,255,255:155:0	0/0:0,178,255:59:0	0/0:0,163,255:54:0	0/0:0,148,255:49:0	0/0:0,129,255:43:0	0/1:255,0,255:35:7	0/0:0,187,255:62:0	0/1:255,0,255:48:1	0/0:0,96,255:32:0	0/0:0,84,255:28:0	0/0:0,178,255:59:0	1/1:255,229,0:76:0	0/1:255,0,255:43:0	0/1:255,0,243:32:3	0/0:0,129,255:43:0	0/0:0,144,255:48:0	0/0:0,135,255:45:0	0/0:0,169,255:56:0	0/0:0,138,255:46:0	0/0:0,108,255:36:0	0/0:0,157,255:52:0	0/1:255,0,255:59:9	0/0:0,76,255:39:0	0/0:0,99,255:33:0	0/0:0,178,255:59:0	0/1:255,0,255:42:1	0/1:255,0,255:45:0	0/0:0,126,255:42:0	1/1:255,119,0:51:0	0/1:255,0,255:58:2	0/0:0,151,255:50:0	0/0:0,138,255:46:0	0/0:0,175,255:58:0	0/0:0,123,255:41:0	0/0:0,255,255:157:0	0/0:0,255,255:163:0	0/0:0,255,255:135:0	0/0:0,255,255:170:0	0/0:0,255,255:127:0	0/0:0,255,255:165:0	0/0:0,255,255:172:0	0/0:0,255,255:171:0	0/0:0,255,255:97:0	0/0:0,229,255:76:0	0/0:0,132,255:44:0	0/0:0,255,255:99:0	0/0:0,154,255:51:0	0/1:255,0,255:53:2	0/0:0,169,255:56:0	0/0:0,223,255:74:0	0/0:0,175,255:58:0	0/0:0,108,255:36:0	0/0:0,255,255:92:0	0/0:0,202,255:67:0	0/0:0,235,255:78:0	0/0:0,214,255:71:0	0/0:0,244,255:81:0	0/1:255,0,255:31:3	0/0:0,157,255:52:0	0/1:255,0,255:56:6	0/0:0,214,255:71:0	0/0:0,172,255:57:0	0/0:0,132,255:44:0	0/0:0,123,255:41:0	0/0:0,196,255:65:0	0/0:0,190,255:63:0	0/0:0,244,255:81:0	0/0:0,144,255:48:0	0/0:0,93,255:31:0	0/0:0,141,255:47:0	0/1:255,0,255:60:0	0/0:0,187,255:63:0	0/0:0,166,255:55:0
Contig_14654	763	.	G	A	999	.	DP=6176;VDB=0.0277575;SGB=9.51147;RPB=0.210923;MQB=4.46407e-09;MQSB=0;BQB=0.20201;MQ0F=0;AF1=0.0421053;AC1=8;DP4=2666,3254,53,75;MQ=42;FQ=999;PV4=0.4209,1,4.88581e-10,1	GT:PL:DP:SP	0/0:0,148,255:49:0	0/0:0,81,255:27:0	0/0:0,151,255:50:0	0/0:0,141,255:47:0	0/0:0,148,255:49:0	0/0:0,199,255:66:0	0/0:0,160,255:53:0	0/0:0,151,255:50:0	0/0:0,123,255:41:0	0/0:0,163,255:54:0	0/0:0,187,255:62:0	0/0:0,117,255:39:0	0/0:0,185,255:71:0	0/0:0,157,255:52:0	0/0:0,172,255:57:0	0/0:0,255,255:174:0	0/0:0,255,255:151:0	0/0:0,151,255:50:0	0/0:0,138,255:47:0	0/0:0,126,255:42:0	0/0:0,132,255:44:0	0/0:0,151,255:50:0	0/0:0,138,255:46:0	0/1:250,0,255:36:3	0/0:0,123,255:41:0	0/0:0,96,255:32:0	1/1:255,157,0:52:0	0/0:0,157,255:52:0	0/1:112,0,255:28:2	0/0:0,72,255:24:0	0/0:0,114,255:38:0	0/0:0,84,255:28:0	0/0:0,144,255:48:0	0/0:0,102,255:34:0	0/0:0,102,255:34:0	0/0:0,129,255:43:0	0/0:0,151,255:50:0	0/0:0,135,255:45:0	0/0:0,132,255:44:0	0/0:0,96,255:32:0	0/0:0,105,255:35:0	0/0:0,105,255:35:0	0/0:0,120,255:40:0	0/0:0,172,255:57:0	0/0:0,166,255:55:0	0/1:236,0,255:37:0	0/0:0,141,255:47:0	0/0:0,151,255:50:0	0/0:0,169,255:56:0	0/0:0,93,255:31:0	0/0:0,255,255:156:0	0/0:0,255,255:156:0	0/0:0,255,255:110:0	0/0:0,255,255:179:0	0/0:0,255,255:137:0	0/0:0,255,255:128:0	0/0:0,255,255:150:0	0/0:0,255,255:160:0	0/0:0,190,255:63:0	0/0:0,151,255:50:0	0/0:0,138,255:46:0	0/0:0,226,255:75:0	0/0:0,196,255:65:0	0/1:180,0,255:41:1	0/0:0,217,255:72:0	0/0:0,190,255:63:0	0/0:0,148,255:49:0	0/0:0,93,255:31:0	0/0:0,217,255:72:0	0/0:0,184,255:61:0	0/0:0,190,255:63:0	0/0:0,196,255:65:0	0/0:0,211,255:70:0	0/0:0,87,255:29:0	0/0:0,99,255:33:0	0/1:138,0,255:24:2	0/0:0,148,255:49:0	0/0:0,163,255:54:0	0/0:0,120,255:40:0	0/0:0,114,255:38:0	0/0:0,108,255:36:0	0/0:0,144,255:48:0	0/0:0,214,255:71:0	0/0:0,72,255:24:0	0/0:0,75,255:25:0	0/0:0,157,255:52:0	0/1:196,0,255:43:0	0/0:0,169,255:56:0	0/0:0,144,255:48:0
Contig_14654	1292	.	A	G	999	.	DP=1542;VDB=0.102026;SGB=235.353;RPB=8.84059e-05;MQB=1.03481e-08;MQSB=6.22652e-09;BQB=0.0466765;MQ0F=0;AF1=0.16407;G3=0.731344,0.207839,0.0608166;HWE=0.0407699;AC1=31;DP4=664,603,130,118;MQ=32;FQ=999;PV4=1,1,1,1	GT:PL:DP:SP	./.:0,9,73:3:0	./.:0,3,29:1:0	./.:0,6,49:2:0	./.:0,6,42:2:0	./.:0,0,0:0:0	0/0:0,36,204:12:0	./.:147,18,0:6:0	./.:0,0,0:0:0	./.:0,6,51:2:0	./.:0,0,0:0:0	0/0:0,48,255:16:0	0/0:0,39,216:13:0	0/0:0,54,211:18:0	0/0:0,48,255:16:0	0/0:0,36,253:12:0	0/0:0,93,255:31:0	0/0:0,72,255:24:0	0/0:0,33,209:11:0	0/0:0,39,255:13:0	0/0:0,42,203:14:0	1/1:255,48,0:16:0	0/0:0,16,214:16:0	0/0:0,78,255:26:0	0/0:0,81,255:27:0	0/1:208,0,101:19:5	0/0:0,36,237:12:0	1/1:235,30,0:10:0	0/0:0,36,231:12:0	0/1:197,0,108:17:0	0/0:0,45,255:15:0	./.:0,6,67:2:0	./.:0,27,215:9:0	0/0:0,42,239:14:0	0/1:197,0,24:15:11	0/0:0,42,240:14:0	0/0:0,60,255:20:0	0/0:0,45,247:15:0	1/1:255,60,0:20:0	./.:0,21,114:7:0	./.:0,24,193:8:0	0/0:0,42,226:14:0	0/1:187,0,52:16:2	0/1:135,0,135:14:10	0/1:200,0,182:22:4	1/1:237,39,0:13:0	0/0:0,66,255:22:0	./.:0,3,37:1:0	./.:0,24,202:8:0	0/0:0,45,250:15:0	./.:0,3,25:1:0	0/0:0,72,255:24:0	0/0:0,90,255:30:0	0/0:0,105,255:35:0	0/0:0,57,246:19:0	0/0:0,84,255:28:0	0/0:0,66,255:22:0	0/0:0,60,255:20:0	0/0:0,117,255:39:0	0/0:0,42,255:14:0	0/0:0,42,255:14:0	./.:0,15,123:5:0	0/0:0,42,251:14:0	0/0:0,60,255:20:0	0/0:0,13,238:14:0	0/1:131,0,63:10:0	0/0:0,54,255:18:0	0/0:0,36,220:12:0	0/1:169,0,149:17:2	0/1:255,0,31:23:13	0/1:162,0,164:27:14	0/1:206,0,173:22:0	0/0:0,75,255:25:0	0/1:230,0,130:20:0	./.:93,0,98:9:0	0/1:194,8,0:11:0	0/1:57,0,255:25:0	0/1:35,0,220:14:6	0/1:201,0,61:15:0	0/1:126,0,157:14:2	0/0:0,54,255:18:0	./.:0,18,132:6:0	0/0:0,57,255:19:0	0/0:0,63,255:21:0	./.:0,24,162:8:0	0/0:0,45,253:15:0	0/0:0,39,255:13:0	0/1:118,0,181:16:9	0/0:0,63,255:21:0	0/0:0,84,255:28:0
Contig_15704	309	.	G	A	105.499	.	DP=2191;VDB=0.998272;SGB=10.3266;RPB=0.938217;MQB=4.70974e-06;MQSB=0.0360884;BQB=0.493802;MQ0F=0.000456413;AF1=0.0105304;AC1=2;DP4=894,1210,7,12;MQ=32;FQ=105.545;PV4=0.81639,0.151013,3.29698e-06,0.00250203	GT:PL:DP:SP	0/0:0,54,255:18:0	0/0:0,39,207:13:0	0/0:0,69,255:23:0	./.:0,18,146:6:0	0/0:0,36,217:12:0	0/0:0,78,255:26:0	0/0:0,30,190:10:0	0/0:0,57,248:19:0	0/0:0,33,178:11:0	./.:0,27,172:9:0	0/0:0,60,255:20:0	0/0:0,63,255:21:0	0/0:0,30,184:10:0	0/0:0,54,255:18:0	0/0:0,57,255:19:0	0/0:0,169,255:56:0	0/0:0,99,255:33:0	0/0:0,78,255:26:0	0/0:0,60,255:20:0	0/0:0,63,255:21:0	0/0:0,54,255:18:0	0/0:0,42,255:14:0	0/0:0,57,255:19:0	0/0:0,51,255:17:0	0/0:0,57,255:19:0	0/0:0,60,255:20:0	0/0:0,42,255:14:0	0/0:0,30,195:10:0	0/0:0,66,255:22:0	0/0:0,54,255:18:0	0/1:69,0,111:10:0	0/0:0,33,235:11:0	./.:0,27,192:9:0	0/0:0,33,243:11:0	0/0:0,63,255:21:0	./.:0,24,192:8:0	./.:0,24,189:8:0	0/0:0,51,255:17:0	0/0:0,57,255:19:0	0/0:0,42,255:14:0	0/0:0,39,255:13:0	0/0:0,75,255:25:0	0/0:0,45,255:15:0	0/0:0,72,255:24:0	0/0:0,75,255:25:0	0/0:0,51,255:17:0	0/0:0,66,255:22:0	0/0:0,60,255:20:0	0/0:0,63,255:21:0	0/0:0,63,255:21:0	0/0:0,123,255:41:0	0/0:0,67,255:47:10	0/1:106,0,247:31:0	0/0:0,199,255:67:0	0/0:0,120,255:40:0	0/0:0,90,255:30:0	0/0:0,129,255:43:0	0/0:0,151,255:50:0	0/0:0,123,255:41:0	0/0:0,48,255:16:0	0/0:0,33,234:11:0	0/0:0,66,255:22:0	0/0:0,33,197:11:0	0/0:0,45,255:15:0	0/0:0,60,255:20:0	0/0:0,54,255:18:0	0/0:0,81,255:27:0	0/0:0,93,255:31:0	0/0:0,63,255:21:0	0/0:0,54,255:18:0	0/0:0,72,255:24:0	0/0:0,63,255:21:0	0/0:0,69,255:23:0	0/0:0,36,254:12:0	0/0:0,33,215:11:0	0/0:0,66,255:22:0	0/0:0,87,255:29:0	0/0:0,60,255:20:0	0/0:0,39,255:13:0	0/0:0,30,201:10:0	0/0:0,60,255:20:0	0/0:0,36,202:12:0	0/0:0,108,255:36:0	0/0:0,54,255:18:0	0/0:0,63,255:21:0	0/0:0,45,225:15:0	0/0:0,36,244:12:0	0/0:0,63,255:21:0	0/0:0,45,255:15:0
Contig_17481	506	.	C	A	999	.	DP=4177;VDB=0.749242;SGB=1049.65;RPB=0.799293;MQB=0;MQSB=0;BQB=0.974041;MQ0F=0;AF1=0.394131;G3=0.48234,0.247068,0.270591;HWE=6.83494e-06;AC1=75;DP4=857,1022,949,1205;MQ=38;FQ=999;PV4=0.325321,0.000262432,0,0.214509	GT:PL:DP:SP	0/1:255,255,255:39:1	0/0:101,134,255:17:5	0/1:255,255,255:52:0	0/0:222,255,255:27:12	0/1:255,255,255:34:0	0/1:255,255,255:41:7	0/0:0,33,255:23:0	0/1:255,0,245:39:1	0/1:255,255,255:30:0	0/0:0,99,255:33:0	0/1:240,0,255:49:2	1/1:255,60,0:20:0	0/1:253,0,255:45:3	0/0:0,54,255:18:0	0/1:213,0,203:21:0	0/1:255,0,255:87:6	1/1:255,106,0:68:0	1/1:255,87,0:29:0	1/1:255,93,0:31:0	1/1:255,96,0:32:0	0/0:0,105,255:35:0	0/0:0,66,255:22:0	0/0:0,81,255:27:0	0/1:125,0,182:18:6	0/0:0,102,255:34:0	0/0:0,48,255:16:0	1/1:255,154,0:51:0	1/1:255,102,0:34:0	0/1:228,0,92:19:3	0/0:0,72,255:24:0	0/0:0,93,255:31:0	0/0:0,72,255:24:0	0/0:0,84,255:28:0	0/0:0,120,255:40:0	0/0:0,81,255:27:0	0/0:0,69,255:23:0	0/0:0,78,255:26:0	0/0:0,129,255:43:0	0/0:154,203,255:25:4	0/1:255,255,255:24:0	1/1:255,93,0:31:0	0/0:0,78,255:26:0	0/0:0,102,255:34:0	0/1:255,0,207:32:1	0/1:203,0,255:29:6	0/0:0,117,255:39:0	0/0:0,72,255:24:0	0/0:0,72,255:24:0	0/0:0,129,255:43:0	0/0:0,99,255:33:0	1/1:255,255,0:98:0	0/1:255,0,255:86:2	0/1:255,0,255:75:0	1/1:255,255,0:104:0	1/1:255,196,0:65:0	0/1:255,0,255:89:4	1/1:255,255,0:86:0	0/1:255,0,255:106:4	1/1:255,108,0:36:0	0/1:255,0,255:42:1	1/1:255,66,0:22:0	0/1:255,255,255:53:0	1/1:255,102,0:34:0	0/0:0,90,255:30:0	0/0:0,132,255:44:0	0/0:0,120,255:40:0	0/0:0,75,255:25:0	0/1:247,0,255:44:0	0/0:0,172,255:57:0	0/0:0,114,255:38:0	0/1:255,255,255:42:3	0/0:0,141,255:47:0	0/1:255,0,220:34:1	0/1:231,0,162:20:0	0/0:0,84,255:28:0	0/1:255,255,255:32:2	0/0:0,151,255:51:0	0/0:0,117,255:39:0	0/0:0,87,255:29:0	0/1:92,0,255:26:4	1/1:255,114,0:38:0	0/0:0,110,255:45:0	1/1:255,126,0:42:0	1/1:255,93,0:31:0	0/0:0,87,255:29:0	0/1:255,0,208:25:2	0/1:236,0,255:30:1	0/1:255,255,255:45:22	0/0:0,114,255:38:0
Contig_17481	629	.	A	G	999	.	DP=3538;VDB=0.578414;SGB=601.389;RPB=0.430503;MQB=0;MQSB=0;BQB=0.548534;MQ0F=0;AF1=0.436847;AC1=83;DP4=716,1029,673,962;MQ=39;FQ=999;PV4=0.944251,0.000103288,0,1	GT:PL:DP:SP	0/1:218,0,234:25:0	0/1:215,0,82:15:5	1/1:255,108,0:36:0	0/1:255,0,163:24:11	1/1:255,87,0:29:0	0/0:0,117,255:39:0	0/1:240,0,191:22:0	0/1:178,0,255:32:1	0/1:196,0,255:25:0	0/1:223,0,216:25:2	0/1:217,0,255:29:2	0/1:47,0,255:17:0	0/0:0,105,255:35:0	0/0:0,66,255:22:0	0/0:0,96,255:32:0	0/1:255,0,255:65:1	1/1:255,107,0:48:0	0/0:0,105,255:35:0	1/1:255,78,0:26:0	0/1:216,0,255:29:6	0/1:197,0,255:34:1	0/1:233,0,193:25:0	0/1:231,0,224:28:0	0/1:137,0,60:10:8	1/1:255,87,0:30:0	0/0:0,69,255:23:0	0/0:0,96,255:32:0	1/1:255,108,0:36:0	0/0:0,63,255:21:0	0/1:240,0,134:20:0	0/0:0,96,255:32:0	0/0:0,72,255:24:0	1/1:255,78,0:26:0	0/0:0,72,255:24:0	0/0:0,87,255:29:0	0/1:118,0,160:13:0	0/0:0,108,255:36:0	0/0:0,123,255:41:0	0/0:0,57,255:19:0	0/0:0,60,255:20:0	0/0:0,90,255:30:0	0/1:135,0,255:33:1	0/1:209,0,187:23:2	0/0:0,75,255:25:0	0/0:0,78,255:26:0	0/1:175,0,255:31:3	1/1:255,87,0:29:0	0/1:59,0,255:25:0	0/0:0,72,255:24:0	1/1:255,108,0:36:0	1/1:255,187,0:62:0	0/1:255,0,255:67:7	0/1:255,0,255:64:0	1/1:255,255,0:90:0	1/1:255,226,0:75:0	0/1:255,0,255:72:11	0/1:255,0,255:72:1	0/0:0,173,255:90:0	1/1:255,117,0:39:0	0/0:0,62,255:33:0	1/1:255,93,0:31:0	0/1:255,0,255:37:13	1/1:255,54,0:18:0	0/0:0,36,255:12:0	0/1:203,0,255:31:8	0/0:0,75,255:25:0	1/1:255,66,0:22:0	0/0:0,90,255:30:0	0/0:0,154,255:51:0	0/0:0,108,255:36:0	0/0:0,51,255:17:0	0/0:0,87,255:29:0	0/0:0,99,255:33:0	0/1:216,0,182:22:2	0/0:0,34,255:23:0	0/1:211,0,255:25:0	0/1:191,0,255:39:1	0/1:223,0,204:25:2	0/1:251,0,255:36:1	0/1:255,0,251:33:0	0/0:0,96,255:32:0	0/0:0,96,255:32:0	1/1:255,75,0:25:0	1/1:255,87,0:29:0	0/1:174,0,191:21:0	0/1:70,0,188:14:0	0/1:255,0,249:33:0	0/0:0,105,255:35:0	0/1:217,0,255:38:16
Contig_17971	248	.	C	T	999	.	DP=6581;VDB=1;SGB=-2800.63;RPB=1.78462e-31;MQB=0.0276141;MQSB=0;BQB=3.63542e-19;MQ0F=0.00273515;AF1=0.0272668;AC1=5;DP4=3169,3005,128,125;MQ=33;FQ=999;PV4=0.847446,0,0.0035695,1.43255e-25	GT:PL:DP:SP	0/0:0,184,255:61:0	0/0:0,169,255:56:0	0/0:0,233,255:98:3	0/0:0,71,255:36:0	0/0:0,113,255:71:0	0/0:0,100,255:39:0	0/0:0,60,255:26:0	0/0:0,38,255:31:3	0/0:0,148,255:51:0	0/0:0,61,255:74:5	0/0:0,101,255:66:2	0/0:0,197,255:77:10	0/0:0,117,255:53:0	0/0:0,211,255:71:0	0/0:0,244,255:81:0	0/0:0,255,255:120:4	0/0:0,255,255:90:0	0/0:0,183,255:84:2	0/0:0,164,255:66:2	0/0:0,120,255:40:0	0/0:0,255,255:110:5	0/0:0,96,255:32:0	0/0:0,205,255:69:0	0/0:0,153,255:64:2	0/0:0,129,255:43:0	0/0:0,132,255:44:0	0/0:0,226,255:75:0	0/0:0,108,255:39:2	0/0:0,205,255:74:2	0/0:0,105,255:35:0	0/0:0,70,255:62:2	0/0:0,162,255:60:0	0/0:0,141,255:47:0	0/0:0,154,255:51:0	0/0:0,144,255:66:3	0/0:0,132,255:44:0	0/0:0,178,255:88:10	0/0:0,232,255:78:0	0/0:0,154,255:53:3	0/0:0,115,255:44:0	0/0:0,113,255:46:0	0/0:0,126,255:42:0	0/0:0,253,255:84:0	0/0:0,173,255:93:2	0/0:0,202,255:68:0	0/0:0,247,255:83:0	0/0:0,154,255:51:0	0/0:0,220,255:73:0	0/0:0,255,255:120:0	0/1:53,0,255:44:2	0/0:0,255,255:147:5	0/0:0,255,255:107:5	0/0:0,255,255:132:0	0/0:0,255,255:115:0	0/0:0,21,231:76:10	0/0:0,255,255:125:0	0/1:255,0,242:46:1	0/0:0,199,255:66:0	0/0:0,131,255:63:7	0/0:0,102,255:34:0	0/0:0,135,255:45:0	0/0:0,181,255:60:0	0/0:0,70,255:33:0	0/0:0,70,255:34:0	0/0:0,95,255:107:1	0/0:0,158,255:62:0	0/0:0,57,255:50:0	0/0:0,166,255:57:0	0/0:0,208,255:69:0	0/0:0,123,255:41:0	0/0:6,0,255:53:2	0/0:0,181,255:60:0	0/0:0,181,255:62:0	0/1:58,0,255:57:1	0/0:0,146,255:65:0	0/0:0,255,255:121:12	0/0:0,231,255:90:0	0/0:0,255,255:94:0	0/0:0,123,255:41:0	0/0:0,72,255:24:0	0/0:0,27,255:52:2	0/0:0,72,255:24:0	0/0:0,69,255:71:7	0/0:0,33,229:11:0	0/0:0,163,255:54:0	0/0:0,255,255:96:0	0/0:0,151,255:50:0	0/0:0,196,255:67:0	0/0:0,255,255:114:9
Contig_19357	144	.	C	T	999	.	DP=2511;VDB=4.55014e-09;SGB=142.141;RPB=0.807977;MQB=0.00819243;MQSB=0;BQB=0.274939;MQ0F=0;AF1=0.0473698;AC1=9;DP4=1466,824,60,31;MQ=43;FQ=999;PV4=0.739587,0.0312445,0.00710959,1	GT:PL:DP:SP	./.:0,27,230:9:0	0/0:0,33,255:11:0	0/0:0,63,255:21:0	0/0:0,39,255:13:0	0/0:0,54,255:18:0	0/0:0,78,255:26:0	0/0:0,54,255:18:0	0/0:0,51,255:17:0	0/0:0,42,250:14:0	0/0:0,66,255:22:0	0/0:0,42,255:14:0	0/0:0,69,255:23:0	0/0:0,63,255:21:0	0/0:0,51,255:17:0	./.:0,24,223:8:0	0/0:0,184,255:61:0	0/0:0,135,255:45:0	0/0:0,66,255:22:0	0/0:0,42,255:14:0	0/0:0,48,255:16:0	0/0:0,33,233:11:0	./.:99,0,129:9:3	0/0:0,51,255:17:0	0/0:0,48,255:16:0	0/0:0,48,255:16:0	0/0:0,36,232:12:0	0/0:0,69,255:23:0	1/1:255,48,0:16:0	0/0:0,72,255:24:0	0/0:0,48,255:16:0	0/0:0,45,255:15:0	0/0:0,72,255:24:0	0/0:0,39,255:13:0	0/0:0,57,255:19:0	0/0:0,69,255:23:0	0/0:0,39,255:13:0	0/0:0,36,233:12:0	0/1:214,0,255:26:2	0/0:0,57,255:19:0	0/0:0,54,255:18:0	0/0:0,51,255:17:0	0/0:0,54,255:18:0	0/0:0,72,255:24:0	0/0:0,54,255:18:0	0/0:0,39,226:13:0	0/0:0,63,255:21:0	0/0:0,51,255:17:0	0/0:0,57,255:19:0	0/0:0,60,255:20:0	0/0:0,75,255:25:0	0/0:0,187,255:62:0	0/0:0,148,255:49:0	0/0:0,120,255:40:0	0/0:0,169,255:56:0	0/0:0,172,255:57:0	0/0:0,184,255:61:0	0/0:0,160,255:53:0	0/0:0,196,255:65:0	0/0:0,87,255:29:0	0/0:0,78,255:26:0	0/0:0,48,255:16:0	0/0:0,54,255:18:0	0/0:0,63,255:21:0	0/1:203,0,97:15:3	0/0:0,87,255:29:0	0/0:0,84,255:28:0	0/1:175,0,198:18:0	0/0:0,63,255:21:0	0/1:255,0,255:40:0	0/1:165,0,216:20:5	0/0:0,81,255:27:0	0/0:0,69,255:23:0	0/0:0,63,255:21:0	0/0:0,57,255:19:0	0/0:0,48,250:16:0	0/0:0,57,255:19:0	0/0:0,72,255:24:0	0/0:0,54,255:18:0	0/0:0,33,249:11:0	0/0:0,60,255:20:0	0/0:0,69,255:23:0	0/0:0,69,255:23:0	0/0:0,105,255:35:0	0/0:0,48,255:16:0	0/0:0,63,255:21:0	0/0:0,48,255:16:0	0/0:0,42,255:14:0	0/0:0,51,255:22:0	0/1:176,0,195:20:2
Contig_19357	910	.	C	A	999	.	DP=5831;VDB=1;SGB=468.13;RPB=0.997688;MQB=0;MQSB=0.79348;BQB=2.94319e-14;MQ0F=0;AF1=0.0421053;G3=0.936842,0.0421053,0.0210526;HWE=0.00375618;AC1=8;DP4=2751,2595,136,125;MQ=38;FQ=999;PV4=0.84934,2.59816e-21,0,1.55303e-13	GT:PL:DP:SP	0/0:0,102,255:34:0	0/0:0,117,255:39:0	0/0:0,169,255:56:0	0/0:0,105,255:35:0	0/0:0,144,255:48:0	0/0:0,175,255:58:0	0/0:0,126,255:42:0	0/0:0,160,255:53:0	0/0:0,154,255:51:0	0/0:0,117,255:39:0	0/0:0,157,255:52:0	0/0:0,108,255:36:0	0/0:0,208,255:69:0	0/0:0,75,255:25:0	0/0:0,163,255:54:0	0/0:0,255,255:101:0	0/0:0,255,255:119:0	0/0:0,129,255:43:0	0/0:0,132,255:44:0	0/0:0,120,255:40:0	0/0:0,151,255:50:0	0/0:0,90,255:30:0	0/0:0,108,255:36:0	0/0:0,75,255:25:0	0/0:0,132,255:44:0	0/0:0,57,255:19:0	0/0:0,202,255:67:0	0/0:0,157,255:52:0	0/0:0,117,255:39:0	0/0:0,102,255:34:0	0/0:0,120,255:40:0	0/0:0,126,255:42:0	0/0:0,81,255:27:0	0/0:0,96,255:32:0	0/0:0,132,255:44:0	0/0:0,102,255:34:0	0/0:0,120,255:40:0	0/0:0,202,255:67:0	0/0:0,84,255:28:0	0/0:0,93,255:31:0	0/0:0,166,255:55:0	0/0:0,102,255:34:0	0/0:0,78,255:26:0	0/0:0,114,255:38:0	0/0:0,102,255:34:0	0/0:0,181,255:60:0	0/0:0,66,255:22:0	0/0:0,108,255:36:0	0/0:0,163,255:54:0	0/0:0,160,255:53:0	0/0:0,255,255:134:0	0/0:0,255,255:162:0	1/1:255,160,0:53:0	1/1:255,158,0:76:7	0/0:0,255,255:146:2	0/0:0,255,255:160:0	0/0:0,255,255:148:0	0/0:0,255,255:182:0	0/0:0,255,255:87:0	0/0:0,181,255:60:0	0/0:0,72,255:24:0	0/0:0,223,255:74:0	0/0:0,163,255:54:0	0/0:0,111,255:37:0	0/0:0,169,255:56:0	0/0:0,202,255:67:0	0/0:0,114,255:38:0	0/0:0,126,255:42:0	0/0:0,241,255:80:0	0/0:0,169,255:56:0	0/0:0,123,255:41:0	0/0:0,157,255:52:0	0/0:0,154,255:51:0	0/0:0,84,255:28:0	0/0:0,123,255:41:0	0/0:0,126,255:42:0	0/0:0,117,255:39:0	0/0:0,114,255:38:0	0/0:0,99,255:33:0	0/0:0,102,255:34:0	0/0:0,144,255:48:0	0/0:0,166,255:55:0	0/1:201,0,255:45:4	0/0:0,132,255:44:0	0/0:0,114,255:38:0	0/0:0,138,255:46:0	0/0:0,132,255:44:0	0/0:0,169,255:56:0	0/0:0,163,255:54:0
Contig_19357	1958	.	C	A	999	.	DP=4494;VDB=0.782999;SGB=109.209;RPB=0.129118;MQB=1.49026e-21;MQSB=0.0204577;BQB=0.733488;MQ0F=0;AF1=0.0623215;AC1=12;DP4=2032,2193,64,104;MQ=36;FQ=999;PV4=0.0116309,0.00191158,9.91391e-20,1	GT:PL:DP:SP	0/0:0,81,255:27:0	0/1:16,0,255:21:6	0/0:0,144,255:48:0	0/0:0,99,255:33:0	0/0:0,96,255:32:0	0/0:0,154,255:51:0	0/0:0,75,255:25:0	0/0:0,78,255:26:0	0/0:0,93,255:31:0	0/0:0,111,255:37:0	0/0:0,114,255:38:0	0/0:0,114,255:38:0	0/0:0,169,255:56:0	0/0:0,78,255:26:0	0/0:0,99,255:33:0	0/0:0,255,255:90:0	0/0:0,255,255:94:0	0/0:0,114,255:38:0	0/0:0,102,255:34:0	0/0:0,99,255:33:0	0/0:0,111,255:37:0	0/1:88,0,238:20:2	0/0:0,126,255:42:0	0/0:0,114,255:38:0	0/0:0,102,255:34:0	0/1:104,0,210:20:4	0/0:0,138,255:46:0	0/0:0,144,255:48:0	0/1:122,0,238:24:0	0/0:0,66,255:22:0	0/0:0,96,255:32:0	0/0:0,87,255:29:0	0/0:0,90,255:30:0	0/0:0,66,255:22:0	0/0:0,123,255:41:0	0/1:132,0,206:21:0	0/0:0,84,255:28:0	0/0:0,123,255:41:0	0/0:0,96,255:32:0	0/0:0,60,255:20:0	0/0:0,123,255:41:0	0/0:0,105,255:35:0	0/0:0,99,255:33:0	0/0:0,81,255:27:0	0/0:0,105,255:35:0	0/0:0,105,255:35:0	0/0:0,84,255:28:0	0/0:0,54,255:18:0	0/1:215,0,231:39:5	0/1:152,0,246:32:0	0/0:0,255,255:100:0	0/0:0,255,255:86:0	0/0:0,255,255:87:0	0/0:0,255,255:99:0	0/0:0,255,255:100:0	0/0:0,255,255:100:0	0/0:0,255,255:108:0	0/0:0,255,255:128:0	0/0:0,202,255:67:0	0/0:0,132,255:44:0	0/0:0,90,255:30:0	0/0:0,126,255:54:0	0/0:0,105,255:35:0	0/0:0,120,255:40:0	0/0:0,166,255:55:0	0/0:0,99,255:33:0	0/0:0,132,255:44:0	0/1:151,0,170:27:13	0/0:0,232,255:77:0	0/0:0,84,255:28:0	0/0:0,129,255:43:0	0/0:0,148,255:49:0	0/0:0,105,255:35:0	0/0:0,63,255:21:0	0/0:0,75,255:25:0	0/0:0,99,255:33:0	1/1:255,97,0:41:0	0/0:0,93,255:31:0	0/0:0,60,255:20:0	0/0:0,87,255:29:0	0/0:0,120,255:40:0	0/0:0,96,255:32:0	0/0:0,120,255:49:0	0/0:0,90,255:30:0	0/1:196,0,235:31:6	0/0:0,93,255:31:0	0/0:0,102,255:34:0	0/0:0,138,255:46:0	0/1:237,0,210:35:5
Contig_20725	62	.	C	T	999	.	DP=2405;VDB=1.45647e-14;SGB=253.884;RPB=0.919339;MQB=0.00135157;MQSB=0.000237735;BQB=0.376799;MQ0F=0;AF1=0.0312242;AC1=6;DP4=1500,748,80,53;MQ=34;FQ=999;PV4=0.130671,5.4257e-05,1,1	GT:PL:DP:SP	0/0:0,66,255:22:0	0/0:0,42,255:15:0	0/0:0,81,255:27:0	0/0:0,72,255:24:0	0/0:0,66,255:22:0	0/0:0,36,255:12:0	0/0:0,51,255:17:0	0/0:0,72,255:24:0	0/0:0,39,255:13:0	0/0:0,90,255:30:0	0/0:0,69,255:23:0	0/0:0,69,255:23:0	0/1:255,0,82:30:0	1/1:255,29,0:15:0	0/0:0,36,223:12:0	0/0:0,151,255:50:0	0/0:0,114,255:38:0	0/1:252,0,118:24:4	0/0:0,66,255:22:0	0/0:0,39,233:13:0	0/0:0,39,255:13:0	./.:0,24,211:8:0	0/0:0,45,255:15:0	0/0:0,57,255:19:0	./.:0,18,168:6:0	0/0:0,87,255:29:0	0/0:0,66,255:22:0	0/0:0,75,255:25:0	0/0:0,48,255:17:0	0/0:0,45,255:15:0	0/0:0,75,255:25:0	0/0:0,102,255:34:0	0/0:0,48,255:16:0	0/0:0,63,255:21:0	0/0:0,63,255:21:0	0/0:0,33,255:11:0	0/0:0,63,255:21:0	0/0:0,63,255:21:0	0/0:0,60,255:20:0	0/0:0,42,255:14:0	0/0:0,63,255:21:0	0/0:0,60,255:20:0	./.:0,24,203:8:0	0/0:0,36,255:12:0	0/0:0,66,255:22:0	0/0:0,90,255:30:0	0/0:0,42,255:14:0	0/0:0,66,255:22:0	0/0:0,78,255:26:0	0/0:0,60,255:20:0	0/0:0,148,255:49:0	0/0:0,178,255:59:0	0/0:0,132,255:44:0	0/0:0,250,255:83:0	0/0:0,123,255:41:0	0/0:0,81,255:27:0	0/0:0,129,255:43:0	0/1:255,0,209:52:4	0/0:0,63,255:21:0	0/0:0,57,245:19:0	./.:0,18,110:6:0	0/0:0,48,215:16:0	0/0:0,72,255:24:0	0/0:0,51,255:17:0	0/0:0,96,255:32:0	0/0:0,75,255:25:0	0/0:0,69,255:23:0	0/0:0,36,223:12:0	0/0:0,69,255:23:0	0/0:0,54,255:18:0	0/0:0,57,255:19:0	0/0:194,209,255:15:3	0/0:0,75,255:25:0	0/0:0,48,255:16:0	0/0:0,48,255:16:0	0/0:0,57,255:19:0	0/0:113,164,255:23:2	0/0:0,63,255:21:0	./.:0,24,186:8:0	0/0:0,45,249:15:0	0/0:0,63,255:21:0	0/0:0,60,255:20:0	0/0:0,99,255:33:0	0/0:0,33,235:11:0	0/0:0,63,255:21:0	0/0:0,72,255:24:0	0/0:0,36,255:12:0	0/0:0,120,255:40:0	0/0:0,57,255:19:0
Contig_20725	162	.	A	G	999	.	DP=4292;VDB=0.301556;SGB=503.932;RPB=0.81553;MQB=0.00575243;MQSB=7.29761e-09;BQB=4.63673e-06;MQ0F=0;AF1=0.0789712;G3=0.884175,0.0737212,0.0421034;HWE=0.000363544;AC1=15;DP4=2220,1695,167,113;MQ=35;FQ=999;PV4=0.349322,1,1,1	GT:PL:DP:SP	0/0:0,33,242:11:0	0/0:0,54,255:18:0	0/0:0,63,255:21:0	0/0:0,63,255:21:0	0/0:0,114,255:38:0	0/0:0,78,255:26:0	0/0:0,42,255:14:0	./.:0,21,189:7:0	./.:0,15,137:5:0	0/0:0,120,255:40:0	0/0:0,126,255:42:0	0/0:0,111,255:37:0	0/0:0,160,255:53:0	0/0:0,93,255:31:0	0/0:0,96,255:32:0	0/0:0,255,255:109:0	0/0:0,247,255:82:0	0/0:0,151,255:50:0	0/0:0,138,255:46:0	0/0:0,108,255:36:0	0/0:0,72,255:24:0	0/0:0,72,255:24:0	0/0:0,69,255:23:0	0/0:0,87,255:29:0	0/0:0,78,255:26:0	0/0:0,66,255:22:0	0/0:0,141,255:47:0	0/0:0,105,255:35:0	0/0:0,69,255:23:0	0/0:0,57,255:19:0	0/0:0,117,255:39:0	0/0:0,114,255:38:0	0/0:0,96,255:32:0	0/0:0,81,255:27:0	0/0:0,105,255:35:0	0/0:0,54,255:18:0	0/1:249,0,255:33:8	0/0:0,117,255:39:0	0/0:0,96,255:32:0	0/0:0,105,255:35:0	0/0:0,105,255:35:0	0/1:206,0,255:34:0	0/0:0,66,255:22:0	0/1:255,0,184:28:4	0/0:0,93,255:31:0	0/0:0,120,255:40:0	0/0:0,87,255:29:0	0/0:0,102,255:34:0	1/1:255,78,0:26:0	1/1:255,129,0:43:0	0/0:0,255,255:108:0	0/0:0,255,255:88:0	0/0:0,250,255:83:0	0/0:0,255,255:132:0	0/0:0,255,255:104:0	0/0:0,238,255:79:0	0/0:0,255,255:102:0	0/0:0,255,255:111:0	0/0:0,175,255:58:0	0/0:0,144,255:48:0	0/0:0,78,255:26:0	0/0:0,175,255:58:0	0/0:0,99,255:33:0	0/0:0,84,255:28:0	0/0:0,126,255:42:0	0/0:0,105,255:35:0	0/0:0,117,255:39:0	0/0:0,114,255:38:0	0/1:255,0,226:58:3	0/1:185,0,172:17:5	0/0:0,78,255:26:0	0/0:0,138,255:46:0	0/0:0,96,255:32:0	1/1:255,66,0:22:0	0/0:0,90,255:30:0	0/0:0,87,255:29:0	0/0:0,99,255:33:0	0/0:0,96,255:32:0	0/0:0,63,255:21:0	0/0:0,96,255:32:0	0/0:0,108,255:36:0	0/0:0,108,255:36:0	0/0:0,148,255:49:0	0/0:0,72,255:24:0	0/0:0,117,255:39:0	0/1:185,0,255:29:9	0/0:0,84,255:28:0	0/0:0,132,255:44:0	1/1:255,40,0:44:6
Contig_21867	171	.	C	T	999	.	DP=3822;VDB=0.00879723;SGB=-71.8922;RPB=0.808676;MQB=0.0037213;MQSB=6.64426e-12;BQB=0.735164;MQ0F=0;AF1=0.0421086;AC1=8;DP4=1889,1774,45,53;MQ=39;FQ=999;PV4=0.30592,0.0652482,2.73337e-07,0.36033	GT:PL:DP:SP	0/0:0,51,255:17:0	0/0:0,39,255:13:0	0/0:0,129,255:43:0	0/0:0,48,255:16:0	0/0:0,66,255:22:0	1/1:255,67,0:39:3	0/1:108,0,167:14:2	0/1:209,0,233:25:2	0/0:0,69,255:23:0	0/0:0,99,255:33:0	0/0:0,163,255:54:0	0/0:0,205,255:68:0	0/0:0,160,255:53:0	0/0:0,63,255:21:0	0/0:0,45,255:15:0	0/0:0,229,255:76:0	0/0:0,217,255:72:0	0/0:0,84,255:28:0	0/0:0,87,255:29:0	0/0:0,123,255:41:0	0/1:48,0,255:24:0	0/0:0,54,255:18:0	0/0:0,75,255:25:0	0/0:0,69,255:23:0	0/0:0,42,255:14:0	0/0:0,30,255:14:0	0/0:0,69,255:23:0	0/0:0,87,255:29:0	0/0:0,45,255:15:0	0/0:0,72,255:24:0	0/0:0,63,255:21:0	0/0:0,105,255:35:0	0/0:0,99,255:33:0	0/0:0,81,255:27:0	0/0:0,148,255:49:0	0/0:0,96,255:32:0	0/0:0,72,255:24:0	0/0:0,66,255:22:0	0/0:0,78,255:26:0	./.:102,0,106:8:0	0/0:0,42,255:14:0	0/0:0,51,255:17:0	0/0:0,48,255:16:0	0/0:0,72,255:29:0	0/0:0,66,255:22:0	0/0:0,87,255:29:0	0/0:0,111,255:37:0	0/0:0,87,255:29:0	0/0:0,81,255:27:0	0/0:0,69,255:23:0	0/0:0,255,255:140:0	0/0:0,255,255:109:0	0/0:0,169,255:56:0	0/0:0,255,255:114:0	0/0:0,232,255:77:0	0/0:0,160,255:53:0	0/0:0,235,255:78:0	0/0:0,255,255:110:0	0/0:0,117,255:39:0	0/0:0,144,255:48:0	0/1:145,0,255:74:2	0/0:0,102,255:34:0	0/1:114,0,255:55:5	0/0:0,69,255:23:0	0/0:0,99,255:33:0	0/0:0,57,255:19:0	0/0:0,78,255:26:0	0/0:0,69,255:23:0	0/0:0,199,255:66:0	0/0:0,93,255:31:0	0/0:0,69,255:23:0	0/0:0,117,255:39:0	0/0:0,68,255:31:0	0/0:0,57,255:19:0	0/0:0,66,255:22:0	0/0:0,53,255:23:0	0/0:0,120,255:40:0	0/0:0,126,255:42:0	./.:0,21,175:7:0	0/0:0,75,255:25:0	0/0:0,60,255:20:0	0/0:0,114,255:38:0	0/0:0,114,255:38:0	0/0:0,51,255:17:0	0/0:0,57,255:19:0	0/0:0,69,255:23:0	0/0:0,75,255:25:0	0/0:0,93,255:31:0	0/0:0,48,255:22:0
Contig_22101	434	.	C	T	999	.	DP=3127;VDB=0.0473011;SGB=113.3;RPB=0.0517614;MQB=0.0998661;MQSB=0;BQB=0.999422;MQ0F=0;AF1=0.0262552;G3=0.957894,0.0315847,0.0105213;HWE=0.0360817;AC1=5;DP4=1136,1877,27,30;MQ=34;FQ=999;PV4=0.167487,1,1,0.280624	GT:PL:DP:SP	0/0:0,60,255:20:0	0/0:0,57,255:19:0	0/0:0,93,255:31:0	0/0:0,42,237:14:0	0/0:0,72,255:24:0	0/0:0,117,255:39:0	0/0:0,75,255:25:0	0/0:0,84,255:28:0	0/0:0,63,255:21:0	0/0:0,39,211:13:0	0/0:0,69,255:23:0	0/0:0,60,255:20:0	0/0:0,72,255:24:0	0/0:0,60,255:20:0	0/0:0,45,255:15:0	0/0:0,214,255:71:0	0/0:0,196,255:65:0	0/0:0,108,255:36:0	0/0:0,105,255:35:0	0/0:0,96,255:32:0	0/0:0,54,255:18:0	1/1:255,38,0:25:0	0/1:219,0,212:25:4	0/0:0,87,255:29:0	0/0:0,45,255:15:0	0/0:0,30,210:10:0	0/0:0,78,255:26:0	0/0:0,54,255:18:0	0/0:0,45,255:15:0	0/0:0,39,255:13:0	0/0:0,63,255:21:0	0/0:0,69,255:23:0	0/0:0,51,255:17:0	0/0:0,69,255:23:0	0/0:0,60,255:20:0	0/0:0,60,255:20:0	0/0:0,57,255:19:0	0/0:0,93,255:31:0	0/0:0,54,255:18:0	0/0:0,33,210:11:0	0/0:0,63,255:21:0	0/0:0,78,255:26:0	0/0:0,63,255:21:0	0/1:133,0,251:22:0	0/1:196,0,238:26:0	0/0:0,84,255:28:0	0/0:0,69,255:23:0	0/0:0,45,255:15:0	0/0:0,75,255:25:0	0/0:0,63,255:21:0	0/0:0,190,255:63:0	0/0:0,255,255:89:0	0/0:0,196,255:65:0	0/0:0,217,255:72:0	0/0:0,208,255:69:0	0/0:0,169,255:56:0	0/0:0,244,255:81:0	0/0:0,220,255:73:0	0/0:0,123,255:41:0	0/0:0,114,255:38:0	0/0:0,78,255:26:0	0/0:0,69,255:23:0	0/0:0,99,255:33:0	0/0:0,93,255:31:0	0/0:0,129,255:43:0	0/0:0,93,255:31:0	0/0:0,108,255:36:0	0/0:0,63,255:21:0	0/0:0,178,255:59:0	0/0:0,90,255:30:0	0/0:0,114,255:38:0	0/0:0,84,255:28:0	0/0:0,93,255:31:0	0/0:0,42,255:14:0	0/0:0,60,255:20:0	0/0:0,75,255:26:0	0/0:0,105,255:35:0	0/0:0,69,244:23:0	0/0:0,78,255:26:0	0/0:0,57,255:19:0	0/0:0,69,255:23:0	0/0:0,87,255:29:0	0/0:0,72,255:24:0	0/0:0,42,250:14:0	0/0:0,48,255:16:0	0/0:0,57,255:19:0	0/0:0,78,255:26:0	0/0:0,90,255:30:0	0/0:0,78,255:26:0
Contig_22781	59	.	A	G	999	.	DP=1614;VDB=0.00902561;SGB=-12.6681;RPB=0.558015;MQB=0.915413;MQSB=1.28515e-11;BQB=0.162197;MQ0F=0;AF1=0.021092;AC1=4;DP4=1117,457,12,8;MQ=41;FQ=999;PV4=0.322525,1,0.334912,1	GT:PL:DP:SP	0/0:0,36,255:12:0	./.:0,27,197:9:0	0/0:0,48,255:16:0	./.:0,21,196:7:0	0/0:0,51,255:17:0	0/0:0,30,231:10:0	./.:0,15,142:5:0	./.:0,24,194:8:0	./.:0,12,104:4:0	0/0:0,30,204:10:0	0/0:0,33,237:11:0	0/0:0,54,255:18:0	0/0:0,69,255:23:0	0/0:0,63,255:21:0	0/0:0,51,255:17:0	0/0:0,157,255:52:0	0/0:0,102,255:34:0	0/0:0,48,255:16:0	0/0:0,60,229:20:0	0/0:0,39,255:13:0	0/0:0,36,255:12:0	0/0:0,36,255:12:0	0/0:0,69,255:23:0	0/0:0,57,255:19:0	0/0:0,54,255:18:0	./.:0,24,212:8:0	0/0:0,27,218:10:0	./.:81,0,111:7:0	0/1:140,0,183:14:0	0/0:0,33,252:11:0	./.:0,21,187:7:0	./.:0,27,241:9:0	0/0:0,33,255:11:0	0/0:0,36,255:12:0	./.:0,24,219:8:0	./.:0,24,174:8:0	./.:0,27,231:9:0	0/0:0,33,255:11:0	0/0:0,36,244:12:0	./.:0,21,191:7:0	0/0:0,45,255:15:0	0/0:0,39,255:13:0	./.:0,24,197:8:0	0/0:0,39,255:13:0	0/0:0,54,255:18:0	0/0:0,63,255:21:0	./.:0,27,217:9:0	0/0:0,48,255:16:0	./.:0,27,225:9:0	./.:0,21,205:7:0	0/0:0,72,255:24:0	0/0:0,102,255:34:0	0/0:0,87,255:29:0	0/0:0,105,255:35:0	0/0:0,42,249:14:0	0/0:0,87,255:29:0	0/0:0,99,255:33:0	0/0:0,93,255:31:0	0/0:0,75,255:25:0	0/0:0,51,255:17:0	0/0:0,48,255:16:0	0/0:0,45,255:15:0	0/0:0,42,255:14:0	0/0:0,33,253:11:0	0/1:63,0,175:11:16	0/0:0,57,255:19:0	0/0:0,57,255:19:0	0/0:0,42,255:14:0	0/0:0,48,255:16:0	0/0:0,45,255:15:0	0/1:133,0,224:19:0	0/0:0,39,223:13:0	0/0:0,48,255:16:0	./.:0,27,201:9:0	0/0:0,30,232:10:0	0/0:0,42,255:14:0	0/0:0,60,255:20:0	0/0:0,57,255:19:0	0/0:0,42,227:14:0	0/0:0,39,229:13:0	./.:0,24,224:8:0	0/0:0,36,251:12:0	0/0:0,66,255:22:0	0/0:0,36,255:12:0	0/0:0,39,255:13:0	0/0:0,33,235:11:0	0/0:0,48,255:16:0	0/0:0,57,255:19:0	0/0:0,33,224:11:0
Contig_25203	676	.	A	T	999	.	DP=7459;VDB=0.724535;SGB=-115.567;RPB=0.236965;MQB=1.24086e-08;MQSB=0;BQB=1.15332e-07;MQ0F=0;AF1=0.242105;AC1=46;DP4=2651,3170,660,760;MQ=40;FQ=999;PV4=0.532804,1,6.42052e-10,1	GT:PL:DP:SP	0/0:0,157,255:52:0	0/0:0,108,255:36:0	0/0:0,220,255:73:0	0/0:0,172,255:57:0	0/0:0,151,255:50:0	0/0:0,178,255:59:0	0/0:0,117,255:39:0	0/0:0,208,255:69:0	0/1:246,0,255:47:3	0/0:0,141,255:47:0	0/0:0,157,255:52:0	0/0:0,175,255:58:0	0/0:0,214,255:71:0	0/0:0,144,255:48:0	0/0:0,132,255:56:0	0/0:0,255,255:165:0	0/0:0,255,255:143:0	0/0:0,178,255:59:0	0/0:0,178,255:59:0	0/1:255,0,255:43:3	0/0:0,157,255:52:0	0/1:255,0,238:42:7	0/1:212,0,255:44:1	0/1:252,0,255:55:2	1/1:255,157,0:52:0	0/1:255,0,255:40:3	0/0:0,190,255:63:0	0/0:0,117,255:39:0	0/0:0,135,255:45:0	0/0:0,120,255:40:0	0/1:255,0,255:47:11	0/0:0,108,255:36:0	0/0:0,187,255:62:0	0/0:0,111,255:37:0	0/0:0,102,255:34:0	0/0:0,117,255:39:0	0/0:0,135,255:45:0	0/0:0,187,255:62:0	0/1:255,0,255:38:1	0/0:0,72,255:24:0	0/0:0,163,255:54:0	0/0:0,193,255:64:0	0/1:251,0,255:47:4	1/1:255,117,0:39:0	0/0:0,154,255:51:0	0/1:255,0,255:65:3	0/0:0,114,255:38:0	0/1:217,0,255:43:3	0/0:0,144,255:48:0	0/0:0,114,255:38:0	0/0:0,255,255:185:0	0/1:255,0,255:162:2	0/0:0,255,255:154:0	0/0:0,255,255:195:0	0/0:0,226,255:159:0	0/0:0,255,255:173:0	0/0:0,255,255:195:0	0/0:0,255,255:234:2	0/0:0,250,255:84:0	0/1:255,0,255:65:11	0/0:0,255,255:85:0	0/0:0,255,255:126:0	0/0:0,255,255:105:0	0/1:255,0,255:49:0	0/0:0,129,255:56:0	1/1:255,148,0:49:0	0/1:255,0,255:62:1	0/1:255,0,255:50:1	0/0:0,255,255:95:0	0/0:0,147,255:62:0	0/1:255,0,255:71:11	1/1:255,205,0:68:0	0/0:0,199,255:66:0	1/1:255,108,0:36:0	1/1:255,154,0:51:0	0/1:255,0,234:31:0	1/1:255,160,0:63:0	0/1:255,0,255:44:0	0/1:255,0,241:32:1	0/1:255,0,255:41:4	0/1:255,0,255:58:2	0/1:255,0,255:70:4	0/1:255,0,255:79:2	0/0:0,114,255:38:0	0/0:0,126,255:42:0	0/1:255,0,255:42:3	0/1:255,0,255:45:3	1/1:255,193,0:64:0	0/1:255,0,255:52:2
Contig_26525	148	.	C	T	999	.	DP=3538;VDB=0.583946;SGB=50.7274;RPB=0.926324;MQB=0.00487581;MQSB=0.186331;BQB=0.858791;MQ0F=0.00197852;AF1=0.0157915;AC1=3;DP4=1507,1923,22,23;MQ=33;FQ=999;PV4=0.547031,1,1,1	GT:PL:DP:SP	./.:0,24,158:8:0	./.:0,21,153:7:0	0/0:0,154,255:51:0	0/0:0,105,255:35:0	0/0:0,51,255:17:0	0/0:0,90,255:30:0	0/0:0,54,255:18:0	0/0:0,69,255:23:0	0/0:0,114,255:38:0	0/0:0,154,255:51:0	0/0:0,66,255:22:0	0/0:0,72,255:24:0	0/0:0,120,255:40:0	0/0:0,93,255:31:0	0/0:0,90,255:30:0	0/0:0,232,255:77:0	0/0:0,151,255:50:0	0/0:0,75,255:25:0	0/0:0,87,255:29:0	0/0:0,75,255:25:0	0/0:0,102,255:34:0	0/0:0,96,255:32:0	0/0:0,108,255:36:0	0/0:0,93,255:31:0	0/0:0,84,255:28:0	0/0:0,66,255:22:0	0/0:0,99,255:33:0	0/0:0,117,255:39:0	0/0:0,60,255:20:0	0/0:0,60,255:20:0	0/0:0,99,255:33:0	0/0:0,60,255:20:0	0/0:0,87,255:29:0	0/0:0,57,255:19:0	0/0:0,87,255:29:0	0/1:228,0,233:25:2	0/0:0,57,255:19:0	0/0:0,81,255:27:0	0/0:0,63,255:21:0	0/0:0,84,255:28:0	0/0:0,93,255:31:0	0/0:0,84,255:28:0	0/0:0,60,255:20:0	0/0:0,81,255:27:0	0/1:255,0,188:27:9	0/1:231,0,255:34:3	0/0:0,78,255:26:0	0/0:0,123,255:41:0	0/0:0,132,255:44:0	0/0:0,42,255:14:0	0/0:0,220,255:73:0	0/0:0,226,255:75:0	0/0:0,187,255:62:0	0/0:0,255,255:90:0	0/0:0,190,255:63:0	0/0:0,157,255:52:0	0/0:0,214,255:71:0	0/0:0,235,255:78:0	0/0:0,135,255:45:0	0/0:0,114,255:38:0	0/0:0,81,255:27:0	0/0:0,93,255:31:0	0/0:0,84,255:28:0	0/0:0,93,255:31:0	0/0:0,108,255:36:0	0/0:0,144,255:48:0	0/0:0,105,255:35:0	0/0:0,96,255:32:0	0/0:0,141,255:47:0	0/0:0,84,255:28:0	0/0:0,144,255:48:0	0/0:0,126,255:42:0	0/0:0,123,255:41:0	0/0:0,72,255:24:0	0/0:0,78,255:26:0	0/0:0,72,255:24:0	0/0:0,84,255:28:0	0/0:0,123,255:41:0	0/0:0,66,255:22:0	0/0:0,105,255:35:0	0/0:0,81,255:27:0	0/0:0,120,255:40:0	0/0:0,105,255:36:0	0/0:0,69,255:23:0	0/0:0,90,255:30:0	0/0:0,69,255:23:0	0/0:0,90,255:30:0	0/0:0,144,255:48:0	0/0:0,99,255:33:0
Contig_27124	361	.	T	C	999	.	DP=2038;VDB=8.40276e-35;SGB=161.895;RPB=0.832705;MQB=0.564788;MQSB=0.953827;BQB=0.282641;MQ0F=0;AF1=0.334734;G3=0.489178,0.352252,0.15857;HWE=0.0461077;AC1=64;DP4=685,706,301,291;MQ=35;FQ=999;PV4=0.523779,0.495268,0.0109763,1	GT:PL:DP:SP	0/1:103,0,170:13:0	0/0:0,39,255:13:0	0/1:119,0,159:14:0	1/1:244,39,0:13:0	0/0:0,45,255:15:0	0/0:0,75,255:25:0	0/0:0,51,255:17:0	0/0:0,81,255:27:0	0/1:58,0,213:14:3	0/1:197,0,198:23:4	0/1:84,0,178:13:3	0/1:157,0,169:15:0	0/0:0,15,255:16:0	0/1:154,0,172:17:2	0/1:197,0,142:18:4	1/1:255,126,0:42:0	0/1:200,0,243:33:8	0/0:0,63,255:21:0	0/1:198,0,180:20:2	0/0:0,45,255:15:0	0/0:0,42,255:14:0	0/1:171,0,54:11:0	0/0:0,39,255:13:0	0/1:143,0,164:15:5	0/0:0,57,255:19:0	0/0:0,60,255:20:0	1/1:249,36,0:12:0	0/0:0,48,255:16:0	./.:180,21,0:7:0	0/0:0,45,255:15:0	0/1:167,0,60:13:10	./.:186,27,0:9:0	0/1:74,0,171:11:3	1/1:228,30,0:10:0	1/1:255,45,0:15:0	0/0:0,30,247:10:0	0/1:136,0,154:13:2	0/1:86,0,239:18:5	0/0:0,45,255:15:0	./.:138,18,0:6:0	0/1:120,0,155:13:0	0/0:0,57,255:19:0	./.:0,24,172:8:0	./.:0,27,214:9:0	0/0:0,63,255:21:0	0/0:0,57,255:19:0	./.:0,15,155:5:0	./.:0,27,221:9:0	0/0:0,57,255:19:0	0/0:0,42,255:14:0	0/1:255,0,255:61:0	1/1:255,117,0:39:0	0/1:150,0,255:43:10	0/0:0,193,255:64:0	0/1:255,0,5:38:2	0/0:0,30,255:41:12	0/0:0,144,255:48:0	0/0:0,160,255:53:0	0/1:251,0,165:26:2	1/1:255,42,0:14:0	0/0:0,45,255:15:0	0/1:234,0,161:22:0	0/1:100,0,189:14:0	0/1:145,0,159:15:0	0/1:156,0,127:20:15	0/1:53,0,200:14:3	1/1:255,48,0:16:0	0/0:0,81,255:27:0	1/1:255,72,0:24:0	1/1:255,39,0:13:0	0/0:0,81,255:27:0	0/0:0,45,255:15:0	0/0:0,45,255:15:0	0/1:104,0,132:11:3	0/0:0,69,255:23:0	0/0:0,33,234:11:0	0/0:0,60,255:20:0	0/0:0,69,255:23:0	0/0:0,48,255:16:0	0/0:0,66,255:22:0	0/1:199,0,77:14:0	1/1:245,33,0:11:0	0/1:142,0,193:19:4	0/1:74,0,170:12:3	0/0:0,51,255:17:0	0/1:142,0,114:12:2	0/0:0,45,255:15:0	0/1:198,0,227:23:0	0/1:136,0,157:16:15
Contig_27124	466	.	C	T	999	.	DP=1474;VDB=3.46265e-08;SGB=-12.1142;RPB=0.86899;MQB=0.939815;MQSB=0.00175067;BQB=0.240824;MQ0F=0.000678426;AF1=0.0162267;AC1=3;DP4=429,1005,5,16;MQ=37;FQ=999;PV4=0.637799,0.000660992,0.49418,1	GT:PL:DP:SP	./.:0,27,229:9:0	0/0:4,0,187:11:0	0/0:0,45,255:15:0	0/0:0,30,255:10:0	0/0:0,42,227:14:0	0/0:0,39,255:13:0	0/0:0,33,232:11:0	0/0:0,60,255:20:0	0/0:0,45,255:15:0	0/0:0,54,255:18:0	0/0:0,48,255:16:0	0/0:0,36,225:12:0	0/0:0,33,254:11:0	0/0:0,30,188:10:0	0/0:0,42,255:14:0	0/0:0,126,255:42:0	0/0:0,84,255:28:0	0/0:0,33,217:11:0	0/0:0,39,255:13:0	0/0:0,30,214:10:0	./.:0,27,227:9:0	0/0:0,30,211:10:0	0/0:0,36,255:12:0	./.:0,27,187:9:0	0/0:0,45,255:15:0	./.:0,24,209:8:0	0/0:0,33,255:11:0	0/0:0,36,255:12:0	./.:0,18,142:6:0	0/0:0,33,250:11:0	./.:0,24,207:8:0	0/0:0,39,255:13:0	0/0:0,39,255:13:0	./.:0,21,183:7:0	./.:0,27,230:9:0	./.:0,21,204:7:0	0/0:0,36,181:12:0	0/0:0,42,255:14:0	./.:0,18,142:6:0	./.:0,12,114:4:0	0/0:0,45,255:15:0	0/0:0,30,255:10:0	./.:0,21,175:7:0	0/0:0,30,255:10:0	0/0:0,39,255:13:0	0/0:0,30,195:10:0	./.:0,21,165:7:0	0/0:0,42,255:14:0	0/0:0,39,255:13:0	0/0:0,36,255:12:0	0/0:0,78,255:26:0	0/0:0,81,255:27:0	0/0:0,87,255:29:0	0/0:0,129,255:43:0	0/0:0,96,255:32:0	0/0:0,75,255:25:0	0/0:0,105,255:35:0	0/1:98,0,255:30:8	0/0:0,39,255:13:0	0/0:0,57,255:19:0	0/0:0,45,255:15:0	0/0:0,45,255:15:0	0/0:0,36,232:12:0	./.:0,27,194:9:0	0/0:0,42,255:14:0	0/0:0,36,255:12:0	0/0:0,45,255:15:0	0/0:0,45,255:15:0	0/0:0,48,255:16:0	0/0:0,39,255:13:0	0/0:0,57,255:19:0	0/0:0,36,255:13:0	0/0:0,33,186:11:0	./.:0,18,155:6:0	./.:0,24,217:8:0	0/0:0,42,255:14:0	0/1:80,0,202:16:10	0/0:0,45,234:15:0	./.:0,21,188:7:0	0/0:0,36,247:12:0	./.:0,21,147:7:0	./.:0,24,226:8:0	0/0:0,60,255:20:0	0/0:0,42,255:14:0	0/1:145,0,162:13:0	0/0:0,54,215:18:0	0/0:0,39,234:13:0	0/0:0,54,255:18:0	0/0:0,45,255:15:0
Contig_35261	412	.	A	T	999	.	DP=4164;VDB=0.984084;SGB=637.076;RPB=0.996371;MQB=0.000171726;MQSB=0.000189187;BQB=0.157553;MQ0F=0;AF1=0.278941;AC1=53;DP4=1559,1303,678,545;MQ=36;FQ=999;PV4=0.583006,0.000154231,1,1	GT:PL:DP:SP	0/0:0,57,255:19:0	0/1:30,0,169:13:9	0/0:0,148,255:49:0	0/0:0,93,255:31:0	0/0:0,105,255:35:0	0/0:0,120,255:40:0	0/0:0,48,255:16:0	0/0:0,66,255:22:0	0/0:0,75,255:25:0	0/0:0,126,255:42:0	0/0:0,96,255:32:0	0/0:0,93,255:31:0	0/0:0,114,255:38:0	0/0:0,81,255:27:0	0/0:0,78,255:26:0	0/0:0,235,255:78:0	0/0:0,255,255:99:0	1/1:255,151,0:50:0	0/0:0,78,255:26:0	0/0:0,120,255:40:0	0/1:235,0,255:34:0	0/1:249,0,183:25:4	0/0:0,99,255:33:0	0/0:0,114,255:38:0	1/1:255,108,0:36:0	0/0:0,78,255:26:0	0/1:255,0,255:40:1	0/0:0,69,255:23:0	0/1:175,0,238:24:7	0/0:0,54,255:18:0	0/1:198,0,230:24:6	0/1:222,0,255:29:2	0/0:0,78,255:26:0	0/1:135,0,255:24:0	0/1:229,0,179:22:0	0/1:171,0,216:19:0	0/0:0,63,255:21:0	0/1:255,0,255:48:1	0/1:213,0,234:24:4	0/0:0,51,255:17:0	0/1:253,0,255:32:3	1/1:255,114,0:38:0	0/1:255,0,123:21:2	0/0:0,93,255:31:0	0/1:255,0,224:30:0	1/1:255,93,0:31:0	1/1:255,63,0:21:0	0/1:230,0,210:27:6	0/1:253,0,250:36:0	0/1:255,0,163:28:0	0/1:255,0,255:94:1	0/0:0,255,255:95:0	0/1:255,0,255:88:0	1/1:255,255,0:143:0	0/1:255,0,255:84:9	0/0:0,223,255:74:0	0/0:0,255,255:121:0	0/1:255,0,255:109:2	0/0:0,154,255:51:0	0/0:0,129,255:43:0	0/0:0,96,255:32:0	0/0:0,114,255:38:0	0/0:0,132,255:44:0	1/1:255,84,0:28:0	0/1:255,0,168:29:0	0/0:0,135,255:45:0	0/0:0,72,255:24:0	0/0:0,99,255:33:0	1/1:255,169,0:56:0	1/1:255,84,0:28:0	0/1:255,0,255:39:0	0/0:0,99,255:33:0	1/1:255,169,0:56:0	0/1:250,0,147:24:0	0/1:242,0,225:29:3	0/0:0,60,255:32:0	0/1:234,0,255:38:1	0/0:0,85,255:38:0	0/0:0,66,255:22:0	0/1:255,0,228:38:0	0/1:255,0,234:33:3	0/0:0,108,255:36:0	0/0:0,138,255:46:0	0/0:0,87,255:29:0	0/1:119,0,251:25:16	0/0:0,93,255:31:0	0/0:0,69,255:23:0	0/1:255,0,255:42:1	0/0:0,114,255:38:0
Contig_40347	149	.	G	A	999	.	DP=2369;VDB=0.661852;SGB=304.697;RPB=0.856595;MQB=0.820537;MQSB=0.156897;BQB=0.957329;MQ0F=0;AF1=0.0684189;AC1=13;DP4=1444,716,116,51;MQ=35;FQ=999;PV4=0.549896,0.136287,1,0.250239	GT:PL:DP:SP	0/0:0,54,252:18:0	0/0:0,36,255:12:0	0/0:0,105,255:35:0	0/0:0,39,255:13:0	0/0:0,42,255:14:0	0/0:0,36,249:12:0	0/0:0,51,255:17:0	0/0:0,33,217:11:0	0/0:0,30,211:10:0	0/0:0,57,255:19:0	0/0:0,51,255:17:0	0/0:0,30,237:10:0	0/0:0,69,255:23:0	0/0:0,63,255:21:0	0/0:0,51,255:17:0	0/0:0,138,255:46:0	0/0:0,81,255:27:0	0/0:0,75,255:25:0	0/0:0,60,255:20:0	0/0:0,30,226:10:0	0/0:0,63,248:21:0	0/0:0,42,255:14:0	0/0:0,33,235:11:0	0/0:0,51,255:17:0	0/0:0,48,255:16:0	0/0:0,33,230:11:0	0/1:255,0,149:25:2	0/0:0,66,255:22:0	0/0:0,57,255:19:0	0/0:0,75,255:25:0	0/0:0,39,255:13:0	0/0:0,51,255:17:0	0/0:0,72,255:24:0	0/0:0,54,255:18:0	0/0:0,60,255:20:0	0/0:0,48,255:16:0	0/0:0,36,235:12:0	0/0:0,105,255:35:0	0/1:236,0,194:25:4	1/1:255,42,0:14:0	0/0:0,54,255:18:0	0/0:0,102,255:34:0	0/0:0,36,255:12:0	0/1:165,0,245:23:0	0/0:0,87,255:29:0	0/0:0,72,255:24:0	0/0:0,54,255:18:0	0/0:0,36,255:12:0	1/1:255,69,0:23:0	0/1:109,0,200:16:5	0/0:0,148,255:49:0	0/0:0,135,255:45:0	0/0:0,144,255:48:0	0/0:0,166,255:55:0	0/0:0,205,255:68:0	0/0:0,135,255:45:0	0/0:0,190,255:63:0	0/0:0,184,255:61:0	0/0:0,81,255:27:0	0/0:0,69,255:23:0	0/0:0,42,249:14:0	0/0:0,90,255:30:0	0/0:0,51,255:17:0	0/0:0,45,255:15:0	0/1:122,0,255:23:12	0/0:0,84,255:28:0	0/0:0,60,255:20:0	0/0:0,72,255:24:0	0/0:0,135,255:45:0	0/0:0,48,255:16:0	0/0:0,78,255:26:0	0/1:255,0,144:28:0	0/0:0,54,255:18:0	0/0:0,39,242:13:0	0/0:0,57,244:19:0	0/0:0,42,255:14:0	0/0:0,69,255:23:0	0/1:213,0,205:24:10	0/0:0,36,255:12:0	0/0:0,42,255:14:0	0/0:0,45,255:15:0	0/0:0,57,255:19:0	0/0:0,60,255:20:0	./.:0,27,238:9:0	0/1:197,0,145:20:8	0/0:0,66,255:22:0	0/0:0,51,255:17:0	0/0:0,66,255:22:0	0/0:0,75,255:25:0
Contig_40379	85	.	C	T	999	.	DP=1667;VDB=0.00517783;SGB=39.6544;RPB=0.53605;MQB=0.803893;MQSB=5.40482e-32;BQB=0.919029;MQ0F=0.00179964;AF1=0.0105357;AC1=2;DP4=1034,593,6,8;MQ=35;FQ=999;PV4=0.160784,1,1,1	GT:PL:DP:SP	0/0:0,33,251:11:0	./.:0,24,196:8:0	0/1:191,0,161:16:0	0/0:0,36,249:12:0	0/0:0,60,255:20:0	0/0:0,57,255:19:0	0/0:0,42,235:14:0	./.:0,27,192:9:0	0/0:0,48,255:16:0	./.:0,24,208:8:0	0/0:0,36,241:12:0	0/0:0,48,255:16:0	0/0:0,72,255:24:0	0/0:0,36,250:12:0	0/0:0,48,255:16:0	0/0:0,90,255:30:0	0/0:0,129,255:43:0	0/0:0,42,252:14:0	0/0:0,57,250:19:0	0/0:0,33,228:11:0	0/0:0,54,255:18:0	./.:0,24,181:8:0	0/0:0,51,255:17:0	0/0:0,30,242:10:0	0/0:0,36,245:12:0	0/0:0,30,237:10:0	0/0:0,48,255:16:0	0/0:0,30,222:10:0	0/0:0,36,203:12:0	0/0:0,30,214:10:0	./.:0,21,192:7:0	./.:0,21,182:7:0	0/0:0,39,225:13:0	./.:0,21,185:7:0	0/0:0,57,255:19:0	0/0:0,30,233:10:0	./.:0,24,207:8:0	0/0:0,39,255:13:0	0/0:0,33,217:11:0	./.:0,27,219:9:0	0/0:0,66,255:22:0	0/1:122,0,162:12:0	0/0:0,39,255:13:0	0/0:0,33,255:11:0	0/0:0,48,255:16:0	0/0:0,30,247:10:0	0/0:0,30,236:10:0	./.:0,24,204:8:0	0/0:0,33,253:11:0	./.:0,24,156:8:0	0/0:0,132,255:44:0	0/0:0,81,255:27:0	0/0:0,93,255:31:0	0/0:0,108,255:36:0	0/0:0,99,255:33:0	0/0:0,111,255:37:0	0/0:0,96,255:32:0	0/0:0,102,255:34:0	0/0:0,78,255:26:0	0/0:0,54,255:18:0	0/0:0,48,255:16:0	0/0:0,66,255:22:0	./.:0,24,210:8:0	0/0:0,57,255:19:0	./.:0,24,188:8:0	0/0:0,63,255:21:0	0/0:0,39,222:13:0	0/0:0,36,250:12:0	0/0:0,75,255:25:0	0/0:0,63,255:21:0	0/0:0,51,255:17:0	0/0:0,54,255:18:0	0/0:0,42,255:14:0	0/0:0,33,232:11:0	0/0:0,36,209:12:0	0/0:0,36,255:12:0	0/0:0,69,255:23:0	0/0:0,39,255:13:0	0/0:0,42,255:14:0	0/0:0,30,225:10:0	0/0:0,33,210:11:0	0/0:0,39,248:13:0	0/0:0,51,255:17:0	0/0:0,42,222:14:0	./.:0,21,151:7:0	0/0:0,30,220:10:0	0/0:0,36,252:12:0	0/0:0,48,255:16:0	0/0:0,54,255:18:0
Contig_40797	180	.	T	C	999	.	DP=3716;VDB=0.32596;SGB=253.069;RPB=0.718432;MQB=0.940876;MQSB=0;BQB=0.865503;MQ0F=0;AF1=0.105262;G3=0.831579,0.126316,0.0421048;HWE=0.00772271;AC1=20;DP4=1320,1977,137,181;MQ=35;FQ=999;PV4=0.30892,0.0981426,0.489406,1	GT:PL:DP:SP	0/0:0,84,255:28:0	0/0:0,72,255:24:0	0/0:0,126,255:42:0	0/0:0,66,255:22:0	0/0:0,69,255:23:0	0/0:0,99,255:33:0	0/0:0,81,255:27:0	0/0:0,75,255:25:0	0/0:0,102,255:34:0	0/0:0,129,255:43:0	0/0:0,72,255:24:0	0/0:0,63,255:21:0	0/0:0,120,255:40:0	0/0:0,105,255:35:0	0/0:0,87,255:29:0	0/0:0,247,255:82:0	0/0:0,214,255:71:0	0/0:0,87,255:29:0	0/0:0,87,255:29:0	0/0:0,69,255:23:0	0/1:255,0,120:25:7	0/0:0,81,255:27:0	0/0:0,60,255:20:0	0/0:0,72,255:24:0	0/0:0,60,255:20:0	0/1:213,0,64:13:3	0/0:0,105,255:35:0	0/0:0,81,255:27:0	0/0:0,72,255:24:0	0/0:0,75,255:25:0	0/0:0,75,255:25:0	0/1:182,0,122:16:2	0/0:0,60,255:20:0	0/0:0,78,255:26:0	0/1:219,0,214:26:2	1/1:255,48,0:16:0	0/0:0,69,255:23:0	0/0:0,96,255:32:0	0/0:0,87,255:29:0	0/1:127,0,116:11:0	0/0:0,81,255:27:0	0/0:0,84,255:28:0	0/0:0,81,255:27:0	0/0:0,66,255:22:0	0/0:0,84,255:28:0	0/0:0,105,255:35:0	0/0:0,60,255:20:0	0/0:0,69,255:23:0	0/0:0,96,255:32:0	0/0:0,51,255:17:0	0/0:0,226,255:75:0	0/0:0,255,255:94:0	0/0:0,193,255:64:0	0/0:0,255,255:110:0	0/0:0,250,255:83:0	0/0:0,154,255:75:3	0/0:0,247,255:82:0	0/0:0,255,255:103:0	0/0:0,117,255:39:0	0/0:0,102,255:34:0	0/0:0,96,255:32:0	0/0:0,105,255:35:0	0/0:0,81,255:27:0	0/0:0,69,255:23:0	0/0:0,102,255:34:0	1/1:255,84,0:29:0	0/0:0,87,255:29:0	0/0:0,75,255:25:0	1/1:255,148,0:49:0	1/1:255,111,0:37:0	0/0:0,117,255:39:0	0/0:0,90,255:30:0	0/1:222,0,255:40:1	0/0:0,75,255:25:0	0/0:0,69,255:23:0	0/0:0,90,255:30:0	0/1:255,0,217:31:3	0/0:0,144,255:48:0	0/1:75,0,183:12:7	0/0:0,90,255:30:0	0/0:0,93,255:31:0	0/0:0,102,255:34:0	0/0:0,105,255:35:0	0/0:0,63,255:21:0	0/1:186,0,252:26:2	0/1:142,0,200:18:0	0/1:248,0,234:31:8	0/0:0,102,255:34:0	0/0:0,99,255:33:0
Contig_48872	312	.	G	C	999	.	DP=4239;VDB=0.340278;SGB=210.026;RPB=0.921277;MQB=1.70024e-05;MQSB=1.53745e-14;BQB=0.991981;MQ0F=0.000943619;AF1=0.0370348;AC1=7;DP4=1863,2151,80,87;MQ=35;FQ=999;PV4=0.751594,0.0990793,1,1	GT:PL:DP:SP	0/0:0,45,255:15:0	0/0:0,72,255:24:0	0/0:0,151,255:50:0	0/0:0,78,255:26:0	0/0:0,69,255:23:0	0/0:0,172,255:57:0	0/0:0,126,255:42:0	0/0:0,108,255:36:0	0/0:0,90,255:30:0	0/0:0,117,255:39:0	0/0:0,108,255:36:0	0/0:0,90,255:30:0	0/0:0,120,255:40:0	0/0:0,111,255:37:0	0/0:0,96,255:32:0	0/0:0,255,255:127:0	0/0:0,255,255:101:0	0/0:0,114,255:38:0	0/0:0,111,255:37:0	0/0:0,84,255:28:0	0/0:0,45,255:15:0	0/0:0,51,255:17:0	0/0:0,78,255:26:0	0/0:0,42,255:14:0	0/0:0,126,255:42:0	0/0:0,75,255:25:0	0/0:0,132,255:44:0	0/0:0,75,255:25:0	0/0:0,75,255:25:0	0/0:0,90,255:30:0	1/1:255,69,0:23:0	0/1:255,0,182:30:8	0/0:0,60,255:20:0	0/0:0,54,255:18:0	0/1:179,0,255:30:0	0/0:0,36,255:12:0	0/0:0,69,255:23:0	0/0:0,163,255:54:0	./.:0,24,206:8:0	0/0:0,30,189:10:0	0/0:0,45,222:15:0	0/0:0,45,255:15:0	0/0:0,48,255:16:0	0/0:0,84,255:29:0	./.:0,27,206:9:0	0/0:0,93,255:31:0	0/0:0,54,255:18:0	0/0:0,78,255:26:0	0/0:0,105,255:35:0	0/0:0,51,255:17:0	0/0:0,255,255:105:0	0/0:0,255,255:122:0	0/0:0,255,255:97:0	0/0:0,255,255:160:0	0/0:0,255,255:104:0	0/0:0,255,255:102:0	0/0:0,255,255:133:0	0/0:0,255,255:148:0	0/0:0,211,255:70:0	0/0:0,126,255:42:0	0/0:0,66,255:22:0	0/0:0,126,255:42:0	0/0:0,69,255:23:0	0/0:0,30,253:10:0	0/0:0,81,255:28:0	./.:0,18,141:6:0	0/0:0,135,255:45:0	./.:0,0,0:0:0	0/0:0,184,255:61:0	0/0:0,69,255:23:0	0/0:0,51,255:17:0	./.:25,0,68:4:0	0/1:255,0,197:39:0	0/0:7,34,219:10:0	0/0:0,66,255:22:0	0/0:0,63,255:21:0	0/0:0,129,255:43:0	0/0:0,141,255:47:0	0/0:0,54,255:18:0	0/0:0,105,255:35:0	0/0:0,93,255:31:0	0/0:0,175,255:58:0	0/0:0,151,255:50:0	0/0:0,108,255:36:0	0/0:0,51,255:17:0	0/0:0,57,255:19:0	0/0:0,39,242:13:0	0/0:0,123,255:41:0	0/0:0,87,255:29:0
Contig_48872	569	.	A	G	999	.	DP=2091;VDB=0.627117;SGB=50.1077;RPB=0.0782842;MQB=3.37541e-09;MQSB=6.12517e-15;BQB=0.349594;MQ0F=0;AF1=0.792436;G3=0.106118,0.215796,0.678086;HWE=0.00313845;AC1=151;DP4=146,443,275,1086;MQ=33;FQ=999;PV4=0.02653,1,1.15537e-13,1	GT:PL:DP:SP	./.:0,3,29:1:0	./.:52,6,0:2:0	1/1:160,48,0:16:0	./.:101,21,0:7:0	./.:97,18,0:6:0	1/1:125,69,0:23:0	1/1:142,30,0:10:0	./.:145,21,0:7:0	1/1:161,33,0:11:0	1/1:147,39,0:13:0	./.:96,15,0:5:0	./.:128,27,0:9:0	1/1:170,54,0:18:0	1/1:184,42,0:14:0	1/1:183,36,0:12:0	0/1:70,0,133:54:0	1/1:185,78,0:26:0	./.:101,24,0:8:0	1/1:167,48,0:16:0	1/1:172,30,0:10:0	1/1:255,63,0:21:0	0/0:0,31,255:20:0	1/1:255,39,0:13:0	./.:191,24,0:8:0	0/0:0,96,255:32:0	1/1:255,54,0:18:0	1/1:255,90,0:30:0	1/1:255,96,0:32:0	1/1:255,81,0:27:0	1/1:255,57,0:19:0	0/0:0,12,255:22:0	1/1:255,60,0:20:0	./.:177,24,0:8:0	1/1:255,60,0:20:0	1/1:255,57,0:19:0	1/1:255,36,0:12:0	1/1:255,36,0:12:0	1/1:255,129,0:43:0	./.:140,18,0:6:0	./.:0,3,37:1:0	1/1:255,39,0:13:0	1/1:251,36,0:12:0	./.:69,9,0:3:0	1/1:255,75,0:25:0	1/1:255,63,0:21:0	0/1:50,0,255:22:6	1/1:237,33,0:12:0	0/1:197,0,110:16:3	0/1:255,0,255:46:0	1/1:255,66,0:22:0	1/1:190,126,0:42:0	0/1:106,0,118:31:0	0/1:153,0,168:38:2	1/1:184,108,0:36:0	0/1:123,0,110:25:0	1/1:142,96,0:32:0	0/1:75,0,114:31:0	1/1:141,117,0:39:0	0/0:0,72,251:24:0	0/1:71,0,99:15:0	1/1:135,36,0:12:0	0/1:6,0,171:22:9	0/1:0,7,136:12:0	./.:90,12,0:4:0	./.:75,12,0:4:0	1/1:255,57,0:19:0	0/1:67,0,255:35:23	./.:102,21,0:7:0	1/1:255,99,0:33:0	1/1:255,54,0:18:0	1/1:255,39,0:13:0	./.:134,18,0:6:0	0/0:0,69,255:23:0	./.:41,6,0:2:0	./.:0,0,0:0:0	1/1:255,54,0:18:0	1/1:255,120,0:40:0	1/1:255,75,0:25:0	./.:1,0,178:9:0	0/1:73,0,121:15:0	0/1:121,0,54:12:0	1/1:144,48,0:16:0	1/1:163,69,0:23:0	0/1:74,0,101:13:0	0/1:48,0,255:22:2	0/0:0,60,255:20:0	1/1:255,60,0:20:0	0/1:217,0,255:42:5	0/0:0,96,255:32:0
Contig_49601	106	.	G	A	999	.	DP=1759;VDB=3.11276e-09;SGB=-32.4647;RPB=0.0339632;MQB=1.0857e-09;MQSB=0.544129;BQB=0.4207;MQ0F=0;AF1=0.146814;AC1=28;DP4=946,596,127,47;MQ=32;FQ=999;PV4=0.00284826,1,9.11341e-16,1	GT:PL:DP:SP	./.:65,0,41:7:0	./.:19,0,93:6:0	./.:0,12,90:4:0	./.:0,6,50:2:0	0/1:78,0,39:10:3	0/0:0,30,180:10:0	0/1:60,0,189:14:0	0/1:149,0,144:21:0	0/0:0,42,194:14:0	0/0:0,33,170:11:0	0/1:156,0,205:23:0	./.:0,0,0:0:0	0/0:0,42,255:14:0	0/1:48,0,201:20:0	0/0:0,48,255:16:0	0/0:0,163,255:54:0	0/0:0,111,255:37:0	0/0:0,57,255:19:0	./.:0,0,0:0:0	0/1:62,0,211:17:0	0/0:0,33,110:11:0	./.:0,6,55:2:0	0/1:65,0,255:20:13	0/0:0,66,255:22:0	./.:0,6,69:2:0	0/0:0,42,255:14:0	0/0:0,51,255:17:0	0/0:0,54,255:18:0	0/0:0,30,184:10:0	./.:0,18,142:6:0	0/0:0,42,210:14:0	./.:0,9,75:3:0	0/0:0,75,255:25:0	0/0:0,42,255:14:0	./.:0,9,70:3:0	./.:0,9,73:3:0	0/0:0,78,255:26:0	0/1:64,0,166:20:0	0/0:0,39,255:13:0	0/0:0,14,235:16:0	0/0:0,33,234:11:0	0/0:0,54,255:18:0	./.:0,21,180:7:0	0/0:0,48,232:16:0	0/0:0,33,212:11:0	0/1:63,0,255:49:1	0/1:15,0,255:27:2	0/0:0,54,255:18:0	0/0:0,132,255:44:0	0/0:0,135,255:45:0	0/0:0,120,255:40:0	0/0:0,157,255:52:0	0/1:71,0,188:28:4	1/1:173,33,0:11:0	0/0:0,51,240:17:0	./.:0,15,107:5:0	./.:0,0,0:0:0	0/0:0,68,255:35:0	0/0:0,51,255:17:0	0/0:0,51,255:17:0	./.:90,0,33:9:4	1/1:189,36,0:12:0	./.:140,21,0:7:0	./.:0,18,149:6:0	0/1:126,0,109:17:2	0/1:165,0,38:16:3	0/0:0,63,255:21:0	./.:0,24,150:8:0	./.:0,0,0:0:0	./.:0,0,0:0:0	0/1:11,0,255:30:4	0/0:2,0,255:22:0	0/0:0,84,255:28:0	./.:0,9,82:3:0	0/0:0,57,255:19:0	0/0:0,57,255:19:0	0/0:0,33,255:19:0	./.:0,21,185:7:0	0/0:0,75,255:25:0	0/0:0,42,246:14:0	0/1:65,0,186:14:0	0/0:0,30,183:10:0	0/0:0,84,254:28:0	0/0:0,48,255:16:0	0/0:0,72,255:24:0	0/0:0,20,214:10:0	0/0:0,36,215:12:0	0/0:0,42,255:14:0	0/0:0,123,255:41:0
Contig_51328	163	.	C	G	999	.	DP=4280;VDB=0.16258;SGB=-132.518;RPB=0.803;MQB=0.750367;MQSB=3.18879e-07;BQB=0.144124;MQ0F=0;AF1=0.0283187;AC1=6;DP4=1491,2631,28,46;MQ=35;FQ=999;PV4=0.807461,0.0601114,1,1	GT:PL:DP:SP	0/0:0,123,255:41:0	0/0:0,126,255:42:0	0/0:0,214,255:71:0	0/0:0,166,255:55:0	0/0:0,175,255:58:0	0/0:0,255,255:113:0	0/0:0,111,255:37:0	0/0:0,202,255:67:0	0/0:0,255,255:91:0	0/0:0,169,255:56:0	0/0:0,39,243:13:0	0/0:0,48,255:16:0	0/1:84,0,255:47:2	0/0:0,51,255:17:0	0/0:0,81,255:27:0	0/0:0,255,255:96:0	0/0:0,178,255:59:0	0/0:0,199,255:66:0	0/1:18,0,255:38:2	0/0:0,90,255:30:0	0/0:0,102,255:34:0	0/0:0,66,255:22:0	0/0:0,72,255:24:0	0/0:0,102,255:34:0	0/0:0,120,255:40:0	0/0:0,96,255:32:0	0/0:0,120,255:40:0	0/0:0,175,255:58:0	0/0:0,111,255:37:0	0/0:0,96,255:32:0	0/0:0,96,255:32:0	0/0:0,75,255:25:0	0/0:0,72,255:24:0	0/0:0,135,255:45:0	0/0:0,81,255:27:0	0/0:0,87,255:29:0	0/0:0,69,255:23:0	0/0:0,117,255:39:0	0/0:0,60,255:20:0	0/0:0,81,255:27:0	0/0:0,157,255:52:0	0/0:0,120,255:40:0	0/0:0,81,255:27:0	0/0:0,99,255:33:0	0/0:0,87,255:29:0	0/0:0,123,255:41:0	0/0:0,81,255:27:0	0/0:0,105,255:35:0	0/0:0,220,255:73:0	0/0:0,123,255:41:0	0/0:0,114,255:38:0	0/0:0,73,255:95:4	0/0:0,169,255:56:0	0/0:0,253,255:84:0	0/0:0,125,255:51:0	0/1:97,0,255:70:0	0/0:0,111,255:37:0	0/0:0,157,255:52:0	0/0:0,148,255:49:0	0/0:0,126,255:42:0	0/0:0,54,255:18:0	0/0:0,129,255:43:0	0/0:0,53,255:30:0	0/0:0,144,255:48:0	0/0:0,190,255:63:0	0/0:0,138,255:46:0	0/0:0,117,255:39:0	0/0:0,108,255:36:0	0/0:0,148,255:49:0	0/0:0,75,255:25:0	0/0:0,151,255:50:0	0/0:0,172,255:57:0	0/0:0,178,255:59:0	0/0:0,78,255:26:0	0/0:0,87,255:29:0	0/0:0,172,255:57:0	0/0:0,114,255:38:0	0/0:0,129,255:43:0	0/0:0,39,255:13:0	0/0:0,129,255:43:0	0/0:0,96,255:32:0	0/0:0,90,255:30:0	0/0:0,27,255:43:0	0/0:0,45,255:15:0	0/0:0,187,255:62:0	0/0:0,81,255:27:0	0/0:0,90,255:30:0	0/0:0,157,255:52:0	0/0:0,141,255:47:0
Contig_52699	116	.	G	C	999	.	DP=1507;VDB=0.000132808;SGB=48.3857;RPB=0.983739;MQB=0.976124;MQSB=1.01076e-08;BQB=0.880523;MQ0F=0;AF1=0.0158375;AC1=3;DP4=752,708,15,8;MQ=36;FQ=999;PV4=0.21274,0.261095,1,0.487736	GT:PL:DP:SP	./.:0,24,212:8:0	./.:0,18,178:6:0	0/0:0,63,255:21:0	0/0:0,36,255:12:0	0/0:0,33,247:11:0	0/0:0,54,255:18:0	./.:0,24,219:8:0	0/0:0,51,255:17:0	0/0:0,48,255:16:0	0/0:0,42,255:14:0	0/0:0,57,255:19:0	./.:114,0,84:7:0	0/0:0,36,255:12:0	0/0:0,33,255:11:0	./.:0,27,236:9:0	0/0:0,169,255:56:0	0/0:0,72,255:24:0	0/0:0,45,255:15:0	0/0:0,33,255:11:0	0/0:0,63,255:21:0	./.:0,18,173:6:0	0/0:0,33,255:11:0	0/0:0,33,255:11:0	0/0:0,39,255:13:0	0/0:0,33,255:11:0	./.:0,21,193:7:0	./.:0,15,149:5:0	0/0:0,36,255:12:0	0/0:0,36,255:12:0	0/0:0,30,254:10:0	0/0:0,33,248:11:0	./.:0,15,137:5:0	./.:0,12,124:4:0	0/0:0,36,255:12:0	0/0:0,33,253:11:0	0/0:0,42,255:14:0	./.:0,15,142:5:0	0/0:0,54,255:18:0	0/0:0,30,222:10:0	0/0:0,30,243:10:0	0/0:0,42,255:14:0	./.:0,24,202:8:0	0/0:0,36,237:12:0	0/0:0,39,255:13:0	0/0:0,45,255:15:0	0/0:0,54,255:18:0	./.:0,18,172:6:0	./.:0,18,180:6:0	0/0:0,45,255:15:0	0/0:0,30,246:10:0	0/0:0,72,255:24:0	0/0:0,114,255:38:0	0/0:0,87,255:29:0	0/0:0,108,255:36:0	0/0:0,90,255:30:0	0/0:0,69,255:23:0	0/0:0,96,255:32:0	0/0:0,81,255:27:0	0/0:0,48,255:16:0	0/0:0,45,255:15:0	./.:0,27,235:9:0	0/0:0,42,255:14:0	0/0:0,57,255:19:0	./.:0,21,198:7:0	0/0:0,57,255:19:0	0/0:0,33,255:11:0	0/0:0,45,255:15:0	0/0:0,48,255:16:0	0/0:0,60,255:20:0	0/0:0,30,247:10:0	0/0:0,66,255:22:0	./.:0,24,206:8:0	0/0:0,39,255:13:0	./.:0,24,210:8:0	0/0:0,66,255:22:0	0/0:0,54,255:18:0	0/0:0,30,242:10:0	0/0:0,30,242:10:0	./.:0,27,244:9:0	./.:0,27,209:9:0	0/0:0,57,255:19:0	0/0:0,54,255:18:0	0/1:110,0,255:22:16	0/0:0,48,255:16:0	0/0:0,30,233:10:0	0/0:0,30,254:10:0	0/0:0,33,230:11:0	0/0:0,54,255:18:0	./.:0,27,230:9:0
Contig_5402	66	.	G	A	999	.	DP=1847;VDB=2.1431e-10;SGB=89.6032;RPB=0.75408;MQB=0.638453;MQSB=0.164189;BQB=0.99051;MQ0F=0;AF1=0.110357;AC1=21;DP4=774,877,89,75;MQ=37;FQ=999;PV4=0.0719387,0.0231162,0.010456,1	GT:PL:DP:SP	0/0:0,33,233:11:0	0/0:0,30,243:10:0	0/0:0,54,255:18:0	0/0:0,57,255:19:0	0/0:0,42,255:14:0	0/0:0,51,255:17:0	0/0:0,39,255:13:0	0/0:0,51,255:17:0	0/0:0,39,255:13:0	0/0:0,51,255:17:0	0/0:0,36,255:12:0	0/0:0,36,255:12:0	0/0:0,48,255:16:0	0/0:0,42,255:14:0	0/0:0,69,255:23:0	0/1:212,0,255:42:12	0/0:0,105,255:35:0	0/0:0,39,255:13:0	0/0:0,72,255:24:0	./.:0,21,202:7:0	0/0:0,36,252:12:0	./.:0,27,240:9:0	0/1:139,0,148:13:0	1/1:255,42,0:14:0	0/1:166,0,75:10:0	./.:0,21,196:7:0	0/1:85,0,217:14:3	0/0:0,45,255:15:0	1/1:255,39,0:13:0	1/1:255,33,0:11:0	0/0:0,48,255:16:0	0/0:0,30,218:10:0	./.:0,12,129:4:0	./.:19,0,127:6:0	0/0:0,54,255:18:0	0/0:0,36,253:12:0	./.:0,24,205:8:0	0/0:0,45,255:15:0	0/0:0,48,255:16:0	./.:0,27,225:9:0	0/0:0,60,255:20:0	./.:0,18,175:6:0	0/0:0,39,255:13:0	0/0:0,60,255:20:0	0/0:0,57,255:19:0	0/0:0,42,255:14:0	0/0:0,33,229:11:0	0/0:0,42,255:14:0	0/0:0,39,255:13:0	0/0:0,39,255:13:0	0/0:0,111,255:37:0	0/0:0,105,255:35:0	0/0:0,111,255:37:0	0/0:0,148,255:49:0	0/0:0,75,255:25:0	0/0:0,99,255:33:0	0/0:0,138,255:46:0	0/0:0,46,255:41:0	0/0:0,69,255:23:0	0/0:0,45,255:15:0	0/0:0,45,255:15:0	0/0:0,45,255:15:0	0/0:0,54,255:18:0	0/1:87,0,213:14:6	0/1:255,0,245:28:0	0/1:186,0,255:24:0	0/0:0,66,255:22:0	0/0:0,39,255:13:0	0/0:0,81,255:27:0	0/0:0,51,255:17:0	0/1:246,0,243:27:2	0/1:243,0,185:22:0	0/0:0,69,255:23:0	0/1:64,0,238:14:0	0/0:0,30,253:10:0	0/0:0,42,255:14:0	0/0:0,33,255:11:0	0/0:0,51,255:17:0	0/0:0,39,255:13:0	0/0:0,45,255:15:0	0/0:0,51,255:17:0	0/0:0,54,255:18:0	0/0:0,69,255:23:0	0/0:0,42,255:14:0	0/0:0,33,226:11:0	./.:127,0,84:9:8	0/0:0,78,255:26:0	0/1:184,0,226:23:7	0/1:114,0,180:13:0
Contig_5402	621	.	C	T	999	.	DP=4000;VDB=0.243293;SGB=156.32;RPB=0.000240807;MQB=0;MQSB=0;BQB=0.767358;MQ0F=0;AF1=0.236841;G3=0.631579,0.263159,0.105262;HWE=0.011162;AC1=45;DP4=1714,1579,314,253;MQ=41;FQ=999;PV4=0.145375,0.0642688,0,1	GT:PL:DP:SP	0/1:206,0,157:21:4	0/1:171,0,255:27:2	0/1:255,0,255:38:0	0/0:0,96,255:32:0	0/1:209,0,239:29:0	1/1:255,111,0:37:0	0/0:0,81,255:27:0	1/1:255,75,0:25:0	0/0:0,96,255:32:0	0/1:151,0,224:21:0	0/0:0,117,255:39:0	0/0:0,111,255:37:0	0/0:0,108,255:36:0	0/0:0,87,255:29:0	0/0:0,108,255:36:0	0/0:0,255,255:91:0	0/0:0,241,255:80:0	0/0:0,123,255:41:0	0/0:0,114,255:38:0	0/0:0,78,255:26:0	0/1:182,0,199:23:2	0/1:72,0,252:26:14	0/0:0,84,255:28:0	0/1:74,0,189:14:0	0/0:0,66,255:22:0	0/0:0,48,255:16:0	0/0:0,117,255:39:0	0/0:0,87,255:29:0	0/0:0,84,255:28:0	0/0:0,93,255:31:0	0/0:0,54,255:18:0	0/1:131,0,239:23:0	0/1:118,0,233:22:2	0/0:0,81,255:27:0	0/1:96,0,191:19:2	0/1:192,0,198:20:4	0/0:0,66,255:22:0	0/1:255,0,255:36:0	0/1:128,0,186:22:14	0/1:102,0,250:21:2	1/1:255,75,0:25:0	0/0:0,72,255:24:0	1/1:255,69,0:23:0	0/1:204,0,255:35:0	0/1:255,0,255:33:1	0/1:199,0,255:40:5	0/0:0,72,255:24:0	0/1:176,0,167:20:2	0/1:164,0,255:38:10	0/0:0,108,255:36:0	0/0:0,255,255:108:0	0/0:0,255,255:97:0	0/0:0,255,255:93:0	0/0:0,255,255:105:0	0/0:0,255,255:92:0	0/0:0,255,255:89:0	0/0:0,255,255:103:0	0/0:0,255,255:101:0	0/0:0,135,255:45:0	0/0:0,111,255:37:0	0/0:0,72,255:24:0	0/0:0,129,255:43:0	0/0:0,117,255:39:0	0/0:0,69,255:23:0	0/0:0,126,255:42:0	0/0:0,129,255:43:0	0/0:0,60,255:20:0	0/0:0,120,255:40:0	0/0:0,138,255:46:0	0/0:0,111,255:37:0	1/1:255,96,0:32:0	0/1:213,0,192:29:3	1/1:255,75,0:25:0	0/1:156,0,122:19:11	0/1:164,0,255:33:15	0/1:178,0,218:25:4	0/0:0,126,255:42:0	0/0:0,90,255:30:0	1/1:255,63,0:21:0	0/0:0,75,255:25:0	0/0:0,90,255:30:0	0/0:0,105,255:35:0	0/0:0,114,255:38:0	0/0:0,75,255:25:0	0/1:137,0,254:22:2	1/1:255,93,0:31:0	1/1:255,45,0:15:0	1/1:255,99,0:33:0	0/0:0,93,255:31:0
Contig_5402	1053	.	C	T	999	.	DP=4661;VDB=0.782341;SGB=320.395;RPB=0.891898;MQB=0.689098;MQSB=0;BQB=0.000367238;MQ0F=0;AF1=0.126313;AC1=24;DP4=2200,1937,213,204;MQ=40;FQ=999;PV4=0.440108,1,1,1	GT:PL:DP:SP	0/0:0,84,255:28:0	0/0:0,75,255:25:0	0/0:0,135,255:45:0	0/0:0,78,255:26:0	0/0:0,69,255:23:0	0/0:0,157,255:52:0	0/0:0,99,255:33:0	0/0:0,126,255:42:0	0/0:0,102,255:34:0	0/0:0,135,255:45:0	0/0:0,123,255:41:0	0/0:0,93,255:31:0	0/0:0,108,255:36:0	0/0:0,81,255:27:0	0/0:0,132,255:44:0	0/0:0,255,255:121:0	0/0:0,255,255:94:0	0/0:0,105,255:35:0	0/0:0,102,255:34:0	0/0:0,75,255:25:0	0/0:0,87,255:29:0	0/1:191,0,191:20:8	0/1:255,0,248:35:5	0/0:0,78,255:26:0	0/0:0,87,255:29:0	0/1:156,0,143:16:0	0/0:0,111,255:37:0	1/1:255,90,0:30:0	0/0:0,84,255:28:0	0/0:0,93,255:32:0	0/1:235,0,230:28:4	0/0:0,87,255:29:0	0/0:0,105,255:35:0	0/0:0,54,255:18:0	0/0:0,90,255:30:0	0/0:0,57,255:19:0	0/1:221,0,207:22:0	0/1:255,0,255:48:4	0/0:0,69,255:23:0	0/0:0,57,255:19:0	0/1:251,0,255:43:12	0/1:255,0,255:37:1	0/0:0,99,255:33:0	0/1:255,0,157:27:2	0/0:0,93,255:31:0	0/1:255,0,255:36:0	0/0:0,87,255:29:0	0/0:0,72,255:24:0	0/1:255,0,255:41:0	0/1:255,0,255:34:0	0/0:0,255,255:113:0	0/0:0,255,255:110:0	0/0:0,255,255:92:0	0/0:0,255,255:128:0	0/0:0,255,255:89:0	0/0:0,255,255:114:0	0/0:0,255,255:136:0	0/0:0,255,255:117:0	0/0:0,160,255:53:0	0/0:0,120,255:40:0	0/0:0,93,255:31:0	0/0:0,148,255:49:0	0/0:0,123,255:41:0	0/0:0,93,255:31:0	0/0:0,135,255:45:0	0/0:0,141,255:47:0	0/0:0,138,255:46:0	0/1:255,0,255:39:0	0/0:0,178,255:59:0	0/0:0,102,255:34:0	0/0:0,135,255:45:0	0/0:0,138,255:46:0	0/1:255,0,255:41:0	0/0:0,54,255:18:0	0/0:0,90,255:30:0	0/1:135,0,225:19:5	0/1:246,0,255:38:0	0/0:0,96,255:32:0	1/1:255,78,0:26:0	0/0:0,144,255:48:0	0/0:0,63,255:21:0	0/0:0,175,255:58:0	0/0:0,169,255:56:0	0/0:0,126,255:42:0	0/0:0,93,255:31:0	1/1:255,44,0:26:0	0/1:244,0,255:36:3	0/0:0,72,255:24:0	0/0:0,129,255:43:0
Contig_5748	304	.	G	T	999	.	DP=3039;VDB=0.0608309;SGB=82.301;RPB=0.945263;MQB=0.92361;MQSB=1.59346e-05;BQB=0.851126;MQ0F=0;AF1=0.0159383;G3=0.978722,0.0106397,0.0106379;HWE=0.00707389;AC1=3;DP4=660,2313,5,21;MQ=37;FQ=999;PV4=1,0.375994,0.30142,0.243661	GT:PL:DP:SP	./.:0,21,187:7:0	0/0:0,54,255:18:0	0/0:0,60,226:20:0	0/0:0,72,255:24:0	0/0:0,69,255:23:0	0/0:0,51,255:17:0	./.:0,0,0:0:0	0/0:0,99,255:33:0	0/0:0,54,255:18:0	0/0:0,57,255:19:0	0/0:0,96,255:32:0	0/0:0,48,255:16:0	0/0:0,123,255:41:0	0/0:0,63,255:21:0	0/0:0,105,255:35:0	0/0:0,178,255:59:0	0/0:0,196,255:65:0	0/0:0,75,255:25:0	0/0:0,99,255:33:0	0/0:0,75,255:25:0	0/0:0,81,255:27:0	0/0:0,87,255:29:0	0/0:0,108,255:36:0	0/0:0,81,255:27:0	0/0:0,66,255:22:0	0/0:0,54,255:18:0	0/0:0,126,255:42:0	0/0:0,111,255:37:0	0/0:0,42,255:14:0	0/0:0,51,255:17:0	0/0:0,72,255:24:0	0/0:0,78,255:26:0	0/0:0,90,255:30:0	0/1:197,0,103:17:3	0/0:0,51,255:17:0	0/0:0,51,255:17:0	0/0:0,78,255:26:0	0/0:0,66,255:22:0	0/0:0,66,255:22:0	1/1:255,45,0:15:0	0/0:0,60,255:20:0	0/0:0,60,255:20:0	0/0:0,60,255:20:0	0/0:0,63,255:21:0	0/0:0,90,255:30:0	0/0:0,96,255:32:0	0/0:0,78,255:26:0	0/0:0,102,255:34:0	0/0:0,81,255:27:0	0/0:0,30,221:10:0	0/0:0,211,255:70:0	0/0:0,172,255:57:0	0/0:0,196,255:65:0	0/0:0,223,255:74:0	0/0:0,190,255:63:0	0/0:0,105,255:35:0	0/0:0,232,255:77:0	0/0:0,199,255:66:0	0/0:0,111,255:37:0	0/0:0,84,255:28:0	0/0:0,60,255:20:0	0/0:0,84,255:28:0	0/0:0,66,255:22:0	0/0:0,69,255:23:0	0/0:0,120,255:40:0	0/0:0,138,255:46:0	0/0:0,99,255:33:0	0/0:0,63,255:21:0	0/0:0,148,255:49:0	0/0:0,51,255:17:0	0/0:0,90,255:30:0	0/0:0,93,255:31:0	0/0:0,63,255:21:0	0/0:0,42,255:14:0	0/0:0,54,255:18:0	0/0:0,72,255:24:0	0/0:0,105,255:35:0	0/0:0,87,255:29:0	0/0:0,51,255:17:0	0/0:0,75,255:25:0	0/0:0,87,255:29:0	0/0:0,78,255:26:0	0/0:0,78,255:26:0	0/0:0,54,255:18:0	0/0:0,48,255:16:0	0/0:0,75,255:25:0	0/0:0,63,255:21:0	0/0:0,93,255:31:0	0/0:0,87,255:29:0
Contig_5953	229	.	A	G	999	.	DP=2745;VDB=7.83744e-10;SGB=60.4821;RPB=1.69153e-05;MQB=1.25095e-05;MQSB=0.650723;BQB=0.446052;MQ0F=0;AF1=0.0266891;AC1=5;DP4=1650,1003,29,17;MQ=37;FQ=999;PV4=1,0.0234978,2.29538e-06,1	GT:PL:DP:SP	0/0:0,54,255:18:0	0/0:0,66,255:22:0	0/0:0,108,255:36:0	0/0:0,81,255:27:0	0/0:0,120,255:40:0	0/0:0,144,255:48:0	0/0:0,96,255:32:0	0/0:0,60,255:20:0	0/0:0,123,255:41:0	0/0:0,72,255:24:0	0/0:0,54,255:18:0	./.:0,6,44:2:0	./.:0,18,92:6:0	0/0:0,51,255:17:0	0/0:0,42,228:14:0	0/0:0,144,255:48:0	0/0:0,42,126:14:0	./.:0,6,44:2:0	./.:0,12,69:4:0	0/0:0,54,255:18:0	0/1:169,0,155:21:4	0/0:0,10,253:18:0	0/0:0,72,255:24:0	0/0:0,102,255:34:0	0/0:0,57,255:19:0	0/0:0,72,255:24:0	0/1:59,0,255:26:2	0/0:0,154,255:51:0	0/0:0,105,255:35:0	0/0:0,69,255:23:0	0/1:126,0,255:33:0	0/0:0,117,255:39:0	0/0:0,48,255:16:0	0/0:0,69,255:23:0	0/0:0,60,255:20:0	0/0:0,54,255:18:0	0/0:0,75,255:25:0	0/0:0,160,255:53:0	0/1:39,0,255:25:5	0/0:0,75,255:25:0	0/0:0,63,255:21:0	0/0:0,60,255:20:0	0/0:0,63,255:21:0	0/0:0,57,255:19:0	0/0:0,54,255:18:0	0/0:0,138,255:46:0	0/0:0,87,255:29:0	0/0:0,78,255:26:0	0/0:0,105,255:35:0	0/0:0,99,255:33:0	0/0:0,126,255:42:0	0/0:0,51,157:17:0	0/0:0,33,118:11:0	0/0:0,72,185:24:0	0/0:0,102,255:34:0	0/0:0,108,255:36:0	0/0:0,108,255:36:0	0/0:0,151,255:50:0	./.:0,12,64:4:0	./.:0,15,106:5:0	./.:0,6,44:2:0	0/0:0,102,255:34:0	0/0:0,60,238:20:0	0/0:0,87,255:29:0	0/0:0,135,255:45:0	0/0:0,78,255:26:0	0/0:0,144,255:48:0	0/0:0,120,255:40:0	0/0:0,181,255:60:0	0/0:0,126,255:42:0	0/1:182,0,255:35:1	0/0:0,99,255:33:0	0/0:0,163,255:54:0	0/0:0,78,255:26:0	0/0:0,87,255:29:0	0/0:0,105,255:35:0	0/0:0,90,255:30:0	0/0:0,96,255:32:0	0/0:0,135,255:45:0	./.:0,6,30:2:0	./.:0,12,48:4:0	0/0:0,51,255:17:0	0/0:0,75,255:25:0	0/0:0,48,255:16:0	0/0:0,63,255:21:0	0/0:0,66,255:22:0	0/0:0,111,255:37:0	0/0:0,108,255:36:0	0/0:0,129,255:43:0
Contig_5953	478	.	G	T	999	.	DP=3579;VDB=5.01616e-10;SGB=-120.56;RPB=7.68134e-07;MQB=1.25657e-06;MQSB=5.20991e-10;BQB=0.0100113;MQ0F=0;AF1=0.0242143;G3=0.959265,0.0228084,0.0179264;HWE=0.020132;AC1=5;DP4=1529,1939,10,24;MQ=35;FQ=999;PV4=0.116926,3.60717e-05,2.02998e-08,0.313106	GT:PL:DP:SP	0/0:0,33,202:11:0	0/0:0,45,255:15:0	0/0:0,141,255:47:0	0/0:0,75,255:25:0	0/0:0,60,255:20:0	0/0:0,72,255:24:0	0/0:0,66,255:22:0	0/0:0,51,255:17:0	0/0:0,84,255:28:0	0/0:0,102,255:34:0	./.:0,9,65:3:0	0/0:0,87,255:29:0	0/0:0,154,255:51:0	0/0:0,39,219:13:0	./.:0,12,100:4:0	0/0:0,208,255:69:0	0/0:0,255,255:100:0	0/0:0,51,255:17:0	0/0:0,114,255:38:0	0/0:0,48,246:16:0	0/0:0,51,255:17:0	0/0:0,66,255:22:0	0/0:0,93,255:31:0	0/0:0,96,255:32:0	0/0:0,72,255:24:0	0/0:0,72,255:24:0	0/1:24,0,255:27:0	0/0:0,31,255:24:0	0/0:0,126,255:42:0	./.:128,21,0:7:0	0/0:0,33,167:11:0	0/0:0,81,255:27:0	0/0:0,69,255:23:0	0/0:0,87,255:29:0	0/0:0,57,255:19:0	0/0:0,75,255:25:0	0/0:0,87,255:29:0	0/0:0,181,255:60:0	0/0:0,69,255:23:0	0/0:0,102,255:34:0	./.:0,27,186:9:0	0/0:0,72,255:24:0	0/0:0,78,255:26:0	0/0:0,75,255:25:0	0/0:0,81,255:27:0	0/0:0,129,255:43:0	0/0:0,90,255:30:0	0/0:0,69,255:23:0	0/0:0,184,255:61:0	0/0:0,111,255:37:0	0/0:0,220,255:73:0	0/0:0,255,255:123:0	0/0:0,255,255:125:0	0/0:0,255,255:116:0	0/0:0,105,255:35:0	0/0:0,170,255:63:0	./.:0,18,110:6:0	0/0:0,211,255:70:0	0/0:0,151,255:50:0	0/0:0,135,255:45:0	0/0:0,69,255:23:0	./.:0,15,59:5:0	0/0:0,51,251:17:0	0/0:0,30,179:10:0	0/0:0,129,255:43:0	0/0:0,126,255:42:0	0/0:0,90,255:30:0	0/0:0,135,255:45:0	0/0:0,238,255:79:0	0/0:0,144,255:48:0	0/1:109,0,77:14:0	0/0:0,105,255:35:0	0/0:0,108,255:36:0	0/0:0,39,255:13:0	0/0:0,93,255:31:0	0/0:0,102,255:34:0	0/0:0,9,109:12:0	0/0:0,111,255:37:0	0/0:0,75,255:25:0	./.:0,9,56:3:0	0/0:0,123,255:41:0	0/0:0,69,255:23:0	./.:0,12,85:4:0	0/0:0,57,255:19:0	0/0:0,99,255:33:0	0/0:0,54,255:18:0	0/0:0,117,255:39:0	0/1:112,5,0:10:0	0/0:0,67,255:27:0
Contig_5953	722	.	A	G	999	.	DP=2013;VDB=1.4013e-45;SGB=181.375;RPB=0.0319893;MQB=1.08507e-24;MQSB=0;BQB=0.541775;MQ0F=0.000993542;AF1=0.218953;AC1=42;DP4=700,842,196,192;MQ=39;FQ=999;PV4=0.0774725,9.21051e-09,5.4149e-25,0.0642568	GT:PL:DP:SP	./.:0,27,212:9:0	0/0:0,45,255:15:0	0/0:0,66,255:22:0	./.:64,0,158:9:3	0/0:0,108,255:36:0	0/0:0,51,255:17:0	0/1:153,0,22:13:0	0/0:0,87,255:29:0	./.:0,27,221:9:0	0/1:111,0,185:20:2	0/1:100,0,101:10:13	0/0:0,30,238:10:0	0/0:0,42,255:14:0	0/1:77,0,182:12:11	1/1:248,42,0:14:0	0/0:0,175,255:58:0	0/0:0,160,255:53:0	0/1:182,0,144:20:12	0/0:0,42,240:14:0	0/0:0,72,255:24:0	0/0:0,57,255:19:0	./.:0,27,224:9:0	./.:134,18,0:6:0	0/0:0,63,255:21:0	0/0:0,30,205:10:0	0/1:97,0,114:11:11	0/0:0,36,250:12:0	0/0:0,60,255:20:0	./.:0,21,193:7:0	./.:0,15,132:5:0	0/0:0,36,254:12:0	0/0:0,33,247:11:0	0/1:102,0,82:11:7	0/1:52,0,217:15:0	0/0:0,39,255:13:0	./.:112,15,0:5:0	./.:0,24,202:8:0	0/0:0,90,255:30:0	0/1:90,0,171:14:6	./.:0,15,141:5:0	0/0:0,30,218:10:0	0/0:0,57,255:19:0	0/1:100,0,191:18:0	0/0:0,36,251:12:0	./.:69,0,92:7:0	0/0:0,54,255:18:0	./.:0,12,127:4:0	./.:138,15,0:5:0	0/1:103,0,250:30:0	./.:0,27,183:9:0	0/1:255,0,255:48:0	0/0:0,111,255:37:0	0/0:0,93,255:31:0	0/1:255,0,255:63:11	0/1:120,0,255:29:2	0/0:0,148,255:49:0	0/1:188,0,255:40:0	0/0:0,126,255:42:0	0/0:0,63,255:21:0	0/0:0,51,255:17:0	0/1:174,0,222:24:0	1/1:255,75,0:25:0	0/1:242,0,36:18:0	0/1:152,0,121:13:0	0/1:110,0,252:24:2	0/0:0,75,255:25:0	./.:73,0,98:9:0	0/0:0,42,255:14:0	0/0:0,75,255:25:0	0/0:0,48,255:16:0	0/0:0,90,255:30:0	0/0:0,51,255:17:0	0/0:0,51,255:17:0	0/0:0,42,255:14:0	0/0:0,33,237:11:0	./.:69,0,124:9:3	0/0:0,51,255:17:0	0/0:0,66,255:22:0	0/0:0,36,255:12:0	0/1:159,0,60:12:0	0/0:0,54,255:18:0	0/0:0,48,255:16:0	1/1:255,60,0:20:0	0/0:0,33,253:11:0	0/0:0,33,255:11:0	0/0:0,54,255:18:0	0/0:0,30,235:10:0	./.:193,27,0:9:0	0/1:120,0,200:18:8
Contig_5953	1109	.	C	T	999	.	DP=4082;VDB=0.719522;SGB=64.0267;RPB=0.524761;MQB=0.0797056;MQSB=1.75852e-19;BQB=2.53106e-08;MQ0F=0;AF1=0.052971;G3=0.915371,0.0635759,0.0210526;HWE=0.0135831;AC1=10;DP4=2190,1599,76,57;MQ=39;FQ=999;PV4=0.928884,1.38206e-09,0.021953,1	GT:PL:DP:SP	0/0:0,126,255:42:0	0/0:0,2,236:19:7	0/0:0,117,255:39:0	0/0:0,135,255:45:0	0/0:0,135,255:45:0	0/0:0,96,255:32:0	0/0:0,84,255:28:0	0/0:0,84,255:28:0	0/0:0,84,255:28:0	0/0:0,84,255:28:0	0/0:0,90,255:30:0	0/0:0,84,255:28:0	0/0:0,144,255:48:0	0/0:0,102,255:34:0	0/0:0,63,255:21:0	0/0:0,255,255:88:0	0/0:0,202,255:67:0	0/0:0,99,255:33:0	0/0:0,105,255:35:0	0/0:0,105,255:35:0	0/1:192,0,241:36:3	0/0:0,60,255:20:0	0/0:0,78,255:26:0	0/1:255,0,234:36:3	0/0:0,54,255:18:0	0/0:0,84,255:28:0	0/0:0,90,255:30:0	0/0:0,78,255:26:0	0/0:0,54,255:18:0	0/0:0,60,255:20:0	0/0:0,69,255:23:0	0/0:0,51,255:17:0	0/0:0,87,255:29:0	0/0:0,66,255:22:0	0/0:0,69,255:23:0	0/0:0,54,255:18:0	0/0:0,63,255:21:0	0/0:0,105,255:35:0	0/0:0,78,255:26:0	0/0:0,63,255:21:0	0/0:0,93,255:31:0	0/0:0,75,255:26:0	0/0:0,69,255:23:0	0/1:219,0,237:34:1	0/0:0,57,255:19:0	0/0:0,78,255:26:0	0/0:0,84,255:28:0	0/0:0,87,255:29:0	0/0:0,96,255:32:0	0/1:38,0,206:14:0	0/0:0,255,255:87:0	0/0:0,255,255:97:0	0/0:0,235,255:79:0	0/0:0,255,255:114:0	0/0:0,255,255:86:0	0/0:0,255,255:89:0	0/0:0,255,255:116:0	0/0:0,255,255:112:0	0/0:0,132,255:44:0	0/0:0,102,255:34:0	0/0:0,78,255:26:0	0/0:0,93,255:31:0	0/0:0,99,255:33:0	0/0:0,102,255:34:0	0/0:0,126,255:42:0	0/0:0,154,255:51:0	0/0:0,78,255:26:0	0/0:0,81,255:27:0	0/0:0,141,255:47:0	0/0:0,105,255:35:0	0/0:0,114,255:38:0	0/1:130,0,255:31:3	0/0:0,126,255:42:0	0/0:0,84,255:28:0	0/0:0,81,255:27:0	0/0:0,81,255:27:0	0/1:209,0,240:28:2	0/0:0,78,255:26:0	1/1:255,63,0:21:0	0/0:0,90,255:30:0	0/0:0,96,255:32:0	0/0:0,151,255:50:0	0/0:0,148,255:49:0	0/0:0,78,255:26:0	0/0:0,66,255:22:0	1/1:255,90,0:30:0	0/0:0,111,255:37:0	0/0:0,108,255:36:0	0/0:0,102,255:34:0
Contig_7428	482	.	C	G	999	.	DP=1872;VDB=9.69176e-10;SGB=412.075;RPB=0.843223;MQB=0.978707;MQSB=0.877927;BQB=0.473681;MQ0F=0;AF1=0.236749;G3=0.62165,0.283614,0.094736;HWE=0.0442446;AC1=45;DP4=557,760,252,273;MQ=37;FQ=999;PV4=0.0289137,1,1,1	GT:PL:DP:SP	0/0:0,57,255:19:0	./.:0,15,137:5:0	0/0:0,48,255:16:0	./.:0,27,218:9:0	0/0:0,45,255:15:0	0/1:255,0,148:30:4	0/0:0,51,255:17:0	0/0:0,45,255:15:0	./.:0,27,158:9:0	0/0:0,66,255:22:0	0/0:0,42,255:14:0	0/0:0,45,255:15:0	0/1:187,0,226:21:4	./.:13,0,178:8:0	1/1:255,54,0:18:0	1/1:255,114,0:38:0	0/1:251,0,255:31:3	0/1:159,0,215:17:0	0/1:120,0,240:18:2	0/1:140,0,101:11:18	0/0:0,30,252:10:0	0/0:0,48,255:16:0	0/0:0,30,255:10:0	0/0:0,39,255:13:0	0/0:0,33,255:11:0	0/1:146,0,97:10:0	1/1:255,48,0:16:0	0/0:0,66,255:22:0	0/1:174,0,175:16:2	0/0:0,57,255:19:0	0/0:0,36,255:12:0	0/0:0,39,255:13:0	0/0:0,30,226:10:0	0/1:200,0,114:14:0	0/0:0,51,255:17:0	0/0:0,39,255:13:0	./.:0,21,199:7:0	0/0:0,66,255:22:0	./.:0,27,245:9:0	0/0:0,42,255:14:0	0/0:0,63,255:21:0	0/0:0,30,252:10:0	0/0:0,42,255:14:0	0/0:0,63,255:21:0	0/0:0,45,255:15:0	0/0:0,60,255:20:0	0/0:0,36,255:12:0	0/0:0,54,255:18:0	0/0:0,51,255:17:0	0/0:0,51,255:17:0	1/1:255,75,0:25:0	0/0:0,123,255:41:0	0/1:230,0,255:32:1	0/1:255,0,255:55:2	0/0:0,120,255:40:0	0/1:255,0,255:40:6	1/1:255,102,0:34:0	1/1:255,96,0:32:0	1/1:255,51,0:17:0	0/1:144,0,203:18:5	0/1:76,0,132:10:12	1/1:255,78,0:26:0	0/1:171,0,117:12:0	./.:0,27,206:9:0	0/0:0,42,255:14:0	0/0:0,72,255:24:0	0/0:0,39,255:13:0	0/1:169,0,233:21:8	0/0:0,105,255:35:0	0/0:0,54,255:18:0	0/0:0,48,255:16:0	0/0:0,69,255:23:0	0/1:157,0,236:22:2	./.:0,21,193:7:0	0/0:0,39,255:13:0	0/0:0,51,255:17:0	0/1:176,0,250:23:0	0/0:0,15,255:17:0	0/0:0,54,255:18:0	0/1:163,0,129:14:0	0/1:150,0,232:18:0	0/0:0,51,255:17:0	1/1:255,72,0:24:0	0/1:99,0,146:11:0	0/0:0,36,255:12:0	0/0:0,69,255:23:0	0/0:0,42,255:14:0	0/0:0,45,255:15:0	0/1:94,0,158:11:2
Contig_7428	1074	.	G	C	999	.	DP=1646;VDB=1.67737e-09;SGB=255.389;RPB=0.817337;MQB=0.986945;MQSB=0.00013681;BQB=0.603928;MQ0F=0.0018226;AF1=0.0649756;G3=0.89197,0.0869889,0.0210413;HWE=0.0391364;AC1=12;DP4=1033,437,117,34;MQ=36;FQ=999;PV4=0.0733567,0.0994499,1,1	GT:PL:DP:SP	./.:0,24,175:8:0	0/0:0,51,255:17:0	0/0:0,60,255:20:0	0/0:0,51,255:17:0	0/0:0,33,250:11:0	0/0:0,54,255:18:0	0/0:0,51,255:17:0	0/0:0,36,246:12:0	./.:0,27,184:9:0	0/0:0,42,255:14:0	0/0:0,33,251:11:0	0/0:0,36,255:12:0	0/0:0,42,255:14:0	0/0:0,48,237:17:0	0/0:0,36,255:12:0	0/0:0,126,255:42:0	0/0:0,102,255:34:0	0/0:0,57,255:19:0	0/0:0,60,255:20:0	0/0:0,42,255:14:0	0/0:0,33,243:11:0	./.:0,27,220:9:0	./.:0,18,181:6:0	0/0:0,48,255:16:0	0/0:0,42,255:14:0	./.:0,27,214:9:0	0/0:0,48,255:16:0	0/0:0,54,255:18:0	0/0:0,30,201:10:0	./.:0,27,207:9:0	./.:0,27,229:9:0	0/0:0,39,255:13:0	./.:0,18,162:6:0	0/0:0,42,255:14:0	./.:0,24,210:8:0	./.:0,24,211:8:0	./.:0,21,177:7:0	0/0:0,39,255:13:0	./.:0,6,61:2:0	./.:0,27,211:9:0	0/0:0,39,238:13:0	0/0:0,42,255:14:0	0/0:0,36,255:12:0	./.:0,24,213:8:0	0/0:0,45,255:15:0	0/0:0,36,206:12:0	0/0:0,33,251:11:0	./.:0,18,155:6:0	0/0:0,39,242:13:0	0/0:0,30,235:10:0	0/0:0,93,255:31:0	0/1:229,0,143:24:2	0/0:0,120,255:40:0	0/1:167,0,255:46:4	0/1:29,0,255:33:0	0/0:5,0,247:32:3	0/0:0,148,255:49:0	0/0:0,138,255:46:0	0/0:0,60,255:20:0	1/1:238,36,0:12:0	0/1:131,0,179:14:0	0/0:0,63,255:21:0	0/0:0,54,255:18:0	0/0:0,48,255:16:0	0/0:0,39,255:13:0	0/0:0,45,255:15:0	0/0:0,42,247:14:0	0/0:0,33,215:11:0	0/0:0,93,255:31:0	0/0:0,42,255:14:0	0/0:0,45,255:15:0	0/0:0,57,255:19:0	0/0:0,48,255:16:0	0/0:0,36,255:12:0	0/0:0,39,255:13:0	0/0:0,36,235:12:0	0/0:0,60,255:20:0	0/0:0,36,255:12:0	./.:0,12,93:4:0	0/0:0,48,255:16:0	0/1:184,0,181:17:0	0/0:0,33,247:11:0	0/0:0,45,255:15:0	./.:0,21,172:7:0	0/0:0,39,255:13:0	0/0:0,30,223:10:0	0/0:0,39,255:13:0	0/0:0,39,255:13:0	0/0:0,42,255:14:0
Contig_55552	159	.	C	G	999	.	DP=1755;VDB=0.0351675;SGB=81.9164;RPB=0.929934;MQB=0.00540929;MQSB=0.193941;BQB=0.059823;MQ0F=0;AF1=0.0264566;AC1=5;DP4=458,1202,16,27;MQ=36;FQ=999;PV4=0.170147,1,6.40024e-08,1	GT:PL:DP:SP	0/0:0,66,255:22:0	0/0:0,33,255:11:0	0/0:0,141,255:47:0	0/0:0,90,255:30:0	0/0:0,84,255:28:0	0/0:0,123,255:41:0	0/0:0,78,255:26:0	0/0:0,69,255:23:0	0/0:0,84,255:28:0	0/0:0,90,255:30:0	0/0:0,36,254:12:0	0/0:0,57,255:19:0	0/1:147,0,255:25:0	0/0:0,72,255:24:0	0/0:0,57,251:19:0	0/0:0,87,255:29:0	0/0:0,96,255:32:0	0/0:0,33,218:11:0	0/0:0,45,235:15:0	./.:0,27,167:9:0	./.:0,18,125:6:0	./.:0,6,57:2:0	0/0:0,33,230:11:0	0/0:0,30,192:10:0	./.:0,24,202:8:0	0/0:0,30,218:10:0	0/0:0,33,201:11:0	0/0:0,84,255:28:0	0/0:0,39,255:13:0	0/0:0,33,255:11:0	./.:0,15,137:5:0	./.:0,24,189:8:0	0/0:0,33,230:11:0	./.:0,27,234:9:0	./.:0,27,226:9:0	0/0:0,30,198:10:0	./.:0,18,118:6:0	0/0:0,78,255:26:0	./.:0,12,109:4:0	0/0:0,51,255:17:0	0/0:0,33,243:11:0	0/0:0,30,243:10:0	0/0:0,48,251:16:0	0/0:0,51,241:17:0	0/0:0,36,227:12:0	0/0:0,33,211:11:0	0/0:0,30,237:10:0	./.:0,24,219:8:0	./.:0,24,188:8:0	0/0:0,42,233:14:0	0/1:137,0,255:35:14	0/0:0,72,255:24:0	0/0:0,81,255:27:0	0/0:0,132,255:44:0	0/0:0,90,255:30:0	0/0:0,96,255:32:0	0/0:0,108,255:36:0	0/0:0,75,255:25:0	0/0:0,96,255:32:0	0/0:0,69,255:23:0	0/0:0,33,192:11:0	0/0:0,78,255:26:0	0/0:0,69,255:23:0	./.:0,21,173:7:0	0/0:0,45,245:15:0	0/0:0,48,255:16:0	0/0:0,36,236:12:0	./.:0,24,156:8:0	0/0:0,45,255:15:0	./.:0,27,226:9:0	0/0:0,57,255:19:0	0/0:0,54,255:18:0	./.:108,0,47:9:4	./.:0,18,138:6:0	0/0:0,36,216:12:0	0/0:0,39,252:13:0	0/0:0,39,239:13:0	./.:0,27,210:9:0	0/0:0,48,236:16:0	0/0:0,42,255:14:0	0/0:0,33,186:11:0	0/0:0,72,255:24:0	0/1:154,0,241:27:4	0/0:0,33,253:11:0	0/0:0,36,250:12:0	0/0:0,54,255:18:0	./.:0,12,121:4:0	0/0:0,48,255:16:0	0/0:0,45,255:15:0
Contig_64868	60	.	C	T	999	.	DP=2819;VDB=1.85479e-19;SGB=202.275;RPB=0.243643;MQB=0.890696;MQSB=6.415e-05;BQB=0.778707;MQ0F=0.00532104;AF1=0.26313;G3=0.610524,0.252654,0.136822;HWE=0.0010497;AC1=50;DP4=1455,806,338,170;MQ=36;FQ=999;PV4=0.382341,5.90042e-05,0.411668,1	GT:PL:DP:SP	0/0:0,75,255:25:0	0/0:0,42,255:14:0	0/0:0,105,255:35:0	0/0:0,93,255:31:0	0/0:0,60,255:20:0	0/0:0,99,255:33:0	0/0:0,78,255:26:0	1/1:255,66,0:22:0	0/0:0,87,255:29:0	0/0:0,60,255:20:0	0/0:0,39,255:13:0	0/0:0,78,255:26:0	0/0:0,93,255:31:0	0/0:0,84,255:28:0	0/0:0,57,255:19:0	0/0:0,144,255:48:0	0/0:0,166,255:55:0	0/0:0,93,255:31:0	0/0:0,129,255:43:0	0/0:0,69,255:23:0	0/0:0,51,255:17:0	0/1:122,0,220:19:2	1/1:255,78,0:26:0	1/1:255,72,0:24:0	0/1:192,0,148:20:2	1/1:255,36,0:12:0	0/1:206,0,197:24:0	0/1:129,0,150:14:10	0/0:0,60,255:20:0	0/1:149,0,116:14:0	0/0:0,51,255:17:0	1/1:255,60,0:20:0	1/1:255,102,0:34:0	0/1:207,0,132:20:9	1/1:255,69,0:23:0	1/1:251,33,0:11:0	1/1:255,45,0:15:0	0/1:210,0,158:23:0	0/1:143,0,169:15:2	0/1:159,0,226:23:0	0/0:0,81,255:27:0	0/1:155,0,159:17:6	0/1:165,0,240:27:7	0/0:0,75,255:25:0	0/1:112,0,173:13:0	1/1:255,75,0:25:0	0/1:186,0,157:16:2	0/0:0,51,255:17:0	0/1:186,0,255:29:1	0/0:0,51,255:17:0	0/0:0,184,255:61:0	0/0:0,163,255:54:0	0/0:0,184,255:61:0	0/0:0,226,255:75:0	0/0:0,163,255:54:0	0/0:0,169,255:56:0	0/0:0,220,255:73:0	0/0:0,223,255:74:0	0/0:0,117,255:39:0	0/0:0,60,255:20:0	0/0:0,63,255:21:0	0/0:0,138,255:46:0	0/0:0,90,255:30:0	0/0:0,60,255:20:0	0/1:187,0,196:23:0	1/1:255,84,0:28:0	0/1:136,0,245:24:4	0/1:148,0,246:21:4	0/0:0,123,255:41:0	0/0:0,84,255:28:0	0/0:0,90,255:30:0	0/1:210,0,255:26:3	0/0:0,72,255:24:0	0/1:176,0,102:14:11	0/1:232,0,133:21:0	0/1:190,0,189:18:0	0/1:206,0,240:23:0	1/1:255,57,0:19:0	0/0:0,54,255:18:0	0/0:0,39,227:13:0	0/0:0,75,255:25:0	0/0:0,57,255:19:0	0/0:0,57,255:19:0	0/0:0,48,255:16:0	0/1:203,0,166:20:0	0/0:0,36,255:13:0	1/1:247,36,0:12:0	0/1:238,0,95:20:6	0/0:0,84,255:28:0
Contig_72674	336	.	G	T	999	.	DP=3859;VDB=0.44734;SGB=458.437;RPB=0.18312;MQB=2.64318e-06;MQSB=0.000560409;BQB=0.811504;MQ0F=0;AF1=0.0588819;AC1=11;DP4=1547,1964,129,156;MQ=35;FQ=999;PV4=0.710043,0.0817862,1,1	GT:PL:DP:SP	./.:0,0,0:0:0	0/0:0,42,255:14:0	0/0:0,102,255:34:0	./.:0,0,0:0:0	./.:0,0,0:0:0	./.:0,0,0:0:0	1/1:181,30,0:10:0	./.:0,27,204:9:0	0/0:0,60,255:20:0	0/0:0,93,255:31:0	0/0:0,129,255:43:0	./.:0,0,0:0:0	0/0:0,78,255:26:0	0/0:0,114,255:38:0	0/0:0,63,255:21:0	0/0:0,220,255:73:0	0/0:0,90,255:30:0	0/0:0,63,255:21:0	./.:0,15,112:5:0	0/0:0,72,255:24:0	0/0:0,102,255:34:0	0/0:0,138,255:46:0	0/1:255,0,253:43:3	0/0:0,141,255:47:0	0/0:0,148,255:49:0	0/0:0,117,255:39:0	0/0:0,129,255:43:0	0/0:0,60,255:20:0	0/0:0,138,255:46:0	0/0:0,45,255:15:0	0/0:0,126,255:42:0	0/1:255,0,255:70:1	0/0:0,81,255:27:0	0/0:0,114,255:38:0	0/1:255,0,255:72:3	0/0:255,255,255:36:10	0/0:0,36,211:12:0	0/0:0,87,255:29:0	0/0:255,255,255:38:0	0/0:0,111,255:37:0	0/0:0,117,255:39:0	0/0:0,99,255:33:0	0/0:0,120,255:40:0	0/0:0,87,255:29:0	0/0:0,151,255:50:0	0/0:0,78,255:26:0	0/0:0,114,255:38:0	0/0:0,87,255:29:0	./.:0,18,82:6:0	0/0:0,163,255:54:0	./.:0,0,0:0:0	0/0:0,154,255:51:0	0/0:0,255,255:146:0	0/0:0,157,255:52:0	0/0:0,160,255:53:0	0/0:0,123,255:41:0	0/0:0,169,255:56:0	0/0:0,255,255:185:0	./.:0,0,0:0:0	0/0:0,166,255:55:0	0/0:0,87,255:29:0	0/0:0,199,255:66:0	0/0:0,75,255:25:0	0/1:255,0,255:41:5	0/0:0,66,255:22:0	0/1:255,0,255:54:2	0/0:0,163,255:54:0	0/0:0,99,255:33:0	0/1:255,0,255:104:1	0/1:255,0,255:59:0	0/0:0,187,255:62:0	0/0:0,151,255:50:0	0/0:0,166,255:55:0	0/0:0,93,255:31:0	0/0:0,151,255:50:0	0/0:0,120,255:40:0	0/0:0,160,255:53:0	0/0:0,135,255:45:0	0/1:255,0,255:52:0	0/0:0,33,227:11:0	0/0:0,75,255:25:0	0/0:0,57,255:19:0	0/0:0,75,255:25:0	./.:0,0,0:0:0	0/0:0,54,255:18:0	0/0:0,75,255:25:0	0/0:0,163,255:54:0	0/0:0,136,255:57:0	0/0:0,120,255:40:0
Contig_72674	457	.	G	T	999	.	DP=2573;VDB=3.24901e-11;SGB=737.417;RPB=0.470178;MQB=0;MQSB=0.979189;BQB=0.438218;MQ0F=0.00272056;AF1=0.168366;G3=0.769328,0.128433,0.102239;HWE=9.7047e-06;AC1=32;DP4=601,1403,131,391;MQ=34;FQ=999;PV4=0.0302122,0.0298967,0,0.4358	GT:PL:DP:SP	./.:0,0,0:0:0	0/0:0,45,255:15:0	0/0:0,63,255:21:0	./.:0,0,0:0:0	./.:0,0,0:0:0	./.:0,0,0:0:0	./.:153,27,0:9:0	0/0:0,30,249:10:0	0/0:0,66,255:22:0	0/0:0,60,255:20:0	0/1:54,0,188:19:6	./.:0,3,34:1:0	0/0:0,129,255:43:0	0/1:198,0,255:36:0	0/0:0,96,255:32:0	0/1:218,0,206:53:3	0/0:0,82,255:39:0	0/0:0,30,185:10:0	0/0:0,57,255:19:0	1/1:255,57,0:19:0	0/0:0,60,255:20:0	0/0:0,72,255:24:0	0/0:0,102,255:34:0	0/0:0,108,255:36:0	0/0:0,57,255:19:0	0/0:0,48,255:16:0	0/1:157,0,208:23:0	0/0:0,66,255:22:0	0/1:83,0,255:32:0	./.:0,15,113:5:0	0/0:0,42,255:14:0	0/0:0,84,255:28:0	0/0:0,57,255:19:0	0/0:0,54,255:18:0	0/0:0,132,255:44:0	0/0:0,72,255:24:0	0/0:0,30,216:10:0	0/0:0,39,204:13:0	0/0:0,102,255:34:0	0/0:0,57,255:19:0	0/0:0,75,255:25:0	0/0:0,120,255:40:0	0/0:0,60,255:20:0	0/0:0,84,255:28:0	0/0:0,123,255:41:0	0/0:0,114,255:38:0	0/0:0,84,255:28:0	0/0:0,60,255:20:0	0/0:0,66,229:22:0	0/0:0,108,255:36:0	./.:0,0,0:0:0	1/1:244,108,0:36:0	1/1:255,255,0:128:0	0/0:0,54,224:18:0	0/0:0,132,255:44:0	0/0:0,44,255:23:0	0/0:0,135,255:45:0	0/1:218,0,48:96:7	./.:0,0,0:0:0	0/0:0,160,255:53:0	1/1:211,42,0:14:0	1/1:255,114,0:38:0	1/1:253,54,0:18:0	0/1:140,0,207:28:12	0/0:0,2,174:10:0	0/0:0,54,255:18:0	0/0:0,60,255:20:0	0/0:0,36,231:12:0	0/0:0,160,255:53:0	0/0:0,87,255:29:0	0/0:0,93,255:31:0	0/0:0,135,255:45:0	0/1:127,0,226:28:0	./.:0,24,169:8:0	0/1:147,0,255:42:0	0/0:0,71,255:32:0	0/0:0,57,255:19:0	0/0:0,36,190:12:0	0/1:142,0,250:31:0	./.:0,21,146:7:0	1/1:135,33,0:11:0	0/0:0,30,213:10:0	1/1:255,57,0:19:0	./.:0,0,0:0:0	0/0:0,63,255:21:0	0/0:0,45,255:15:0	0/1:140,0,255:43:3	0/0:0,148,255:49:0	0/0:0,78,255:26:0
Contig_86118	167	.	C	A	999	.	DP=3836;VDB=6.75109e-13;SGB=-124.34;RPB=3.71669e-11;MQB=0.750175;MQSB=0.113096;BQB=0.803581;MQ0F=0;AF1=0.0815212;AC1=15;DP4=2102,1525,73,55;MQ=33;FQ=999;PV4=0.855718,0.0302743,0.031513,1	GT:PL:DP:SP	0/0:0,63,255:21:0	0/0:0,63,255:21:0	0/0:0,135,255:45:0	0/0:0,90,255:30:0	0/0:0,60,255:20:0	0/0:0,141,255:47:0	0/0:0,51,255:17:0	0/0:0,108,255:36:0	0/0:0,87,255:29:0	0/0:0,111,255:37:0	0/0:0,102,255:34:0	0/0:0,120,255:40:0	0/0:0,187,255:62:0	0/0:0,84,255:29:0	0/0:0,60,255:20:0	0/0:0,220,255:73:0	0/0:0,138,255:46:0	0/0:0,126,255:42:0	0/0:0,54,255:18:0	0/0:0,93,255:31:0	0/0:0,114,255:38:0	0/0:0,66,255:22:0	0/0:0,75,255:25:0	0/0:0,75,255:25:0	0/0:0,99,255:33:0	0/0:0,66,255:22:0	0/0:0,96,255:32:0	./.:0,0,0:0:0	0/0:0,54,255:18:0	0/0:0,36,252:12:0	0/0:0,99,255:33:0	0/0:0,81,255:27:0	0/1:86,0,215:21:2	0/0:0,51,255:17:0	0/0:0,48,254:16:0	0/1:25,0,244:14:3	./.:0,21,187:7:0	0/0:0,111,255:37:0	0/1:80,0,255:30:13	0/1:137,0,97:19:0	0/1:38,0,255:25:5	0/1:61,0,255:29:21	0/0:0,72,255:24:0	0/0:1,0,199:12:0	0/0:0,129,255:43:0	0/0:0,54,240:18:0	0/0:0,48,255:16:0	0/1:191,0,82:15:6	0/0:0,105,255:35:0	1/1:255,78,0:26:0	0/0:0,255,255:97:0	0/0:0,255,255:106:0	0/0:0,255,255:99:0	0/0:0,255,255:110:0	0/0:0,255,255:90:0	0/0:0,255,255:102:0	0/0:0,253,255:84:0	0/0:0,126,255:42:0	0/0:0,181,255:60:0	0/0:0,141,255:47:0	0/0:0,108,255:36:0	0/0:0,217,255:72:0	0/0:0,123,255:41:0	./.:0,0,0:0:0	0/0:0,151,255:50:0	0/0:0,138,255:46:0	0/0:0,99,255:33:0	0/0:0,84,255:28:0	0/0:0,160,255:53:0	0/0:0,132,255:44:0	0/1:133,0,242:29:2	1/1:208,39,0:13:0	0/0:0,102,255:34:0	0/1:130,0,251:22:2	0/0:0,57,255:19:0	0/0:0,123,255:41:0	0/1:187,0,228:29:3	0/0:0,75,255:25:0	0/0:0,42,252:14:0	0/0:0,105,255:35:0	0/0:0,93,255:31:0	0/0:0,132,255:44:0	0/0:0,175,255:58:0	0/0:0,87,255:29:0	0/0:0,69,255:23:0	0/0:0,63,255:21:0	0/1:106,0,255:27:11	0/0:0,72,255:24:0	0/0:0,81,255:27:0
Contig_97487	296	.	C	T	999	.	DP=3678;VDB=0.855691;SGB=34.8486;RPB=0.935827;MQB=0.966686;MQSB=0;BQB=0.999953;MQ0F=0;AF1=0.0473609;AC1=9;DP4=1535,1978,45,51;MQ=34;FQ=999;PV4=0.533818,0.0281824,0.332355,0.239372	GT:PL:DP:SP	0/0:0,78,255:26:0	0/0:0,87,255:29:0	0/0:0,129,255:43:0	0/0:0,108,255:36:0	0/0:0,93,255:31:0	0/0:0,138,255:46:0	0/0:0,66,255:22:0	0/0:0,93,255:31:0	0/0:0,96,255:32:0	0/0:0,90,255:30:0	0/0:0,111,255:37:0	0/0:0,102,255:34:0	0/0:0,123,255:41:0	0/0:0,72,255:24:0	0/0:0,102,255:34:0	0/0:0,255,255:85:0	0/0:0,208,255:69:0	0/0:0,117,255:39:0	0/0:0,105,255:35:0	0/0:0,99,255:33:0	0/0:0,57,255:19:0	0/1:228,0,184:24:2	0/0:0,84,255:28:0	0/0:0,69,255:23:0	0/0:0,78,255:26:0	0/1:127,0,207:18:0	0/0:0,102,255:34:0	0/1:255,0,158:28:0	0/0:0,51,255:17:0	1/1:255,45,0:15:0	0/0:0,42,220:14:0	0/0:0,48,255:16:0	0/0:0,66,255:22:0	0/0:0,60,255:20:0	0/0:0,84,255:28:0	0/1:46,0,206:14:0	0/0:0,66,255:22:0	0/0:0,111,255:37:0	0/0:0,78,255:26:0	0/0:0,33,246:11:0	0/0:0,63,255:21:0	0/0:0,60,255:20:0	0/0:0,66,255:22:0	0/0:0,90,255:30:0	0/0:0,93,255:31:0	0/0:0,90,255:30:0	0/0:0,84,255:28:0	0/0:0,69,255:23:0	0/1:101,0,255:32:4	0/0:0,84,255:28:0	0/0:0,255,255:88:0	0/0:0,208,255:69:0	0/0:0,199,255:67:0	0/0:0,255,255:124:0	0/0:0,196,255:65:0	0/0:0,255,255:89:0	0/0:0,255,255:91:0	0/0:0,255,255:105:0	0/0:0,129,255:43:0	0/0:0,117,255:39:0	0/0:0,60,255:20:0	0/0:0,87,255:29:0	0/0:0,84,255:28:0	0/0:0,66,255:22:0	0/0:0,84,255:28:0	0/0:0,66,255:22:0	0/0:0,51,255:17:0	0/0:0,102,255:34:0	0/0:0,138,255:46:0	0/0:0,75,255:25:0	0/0:0,105,255:35:0	0/0:0,108,255:36:0	0/1:239,0,255:37:7	0/0:0,45,254:16:0	0/0:0,36,246:12:0	0/0:0,93,255:31:0	0/0:0,75,255:25:0	0/0:0,111,255:37:0	0/0:0,84,255:28:0	0/0:0,72,255:24:0	0/0:0,63,255:21:0	0/0:0,148,255:49:0	0/0:0,144,255:48:0	0/0:0,78,255:26:0	0/0:0,75,255:25:0	0/1:195,0,189:23:0	0/0:0,69,255:23:0	0/0:0,102,255:34:0	0/0:0,102,255:34:0
Contig_32573	181	.	T	C	999	.	DP=4731;VDB=0.559761;SGB=111.799;RPB=0.346491;MQB=1.94171e-06;MQSB=0;BQB=0.0197703;MQ0F=0;AF1=0.0473726;AC1=9;DP4=2619,1857,84,49;MQ=44;FQ=999;PV4=0.325756,1,0.00111062,1	GT:PL:DP:SP	0/0:0,114,255:38:0	0/0:0,54,255:18:0	0/0:0,154,255:51:0	0/0:0,108,255:36:0	0/0:0,96,255:32:0	0/0:0,141,255:47:0	0/0:0,72,255:24:0	0/0:0,157,255:52:0	0/0:0,126,255:42:0	0/0:0,84,255:28:0	0/0:0,138,255:46:0	0/0:0,117,255:39:0	0/0:0,126,255:42:0	0/0:0,73,255:33:0	0/0:0,105,255:35:0	0/0:0,255,255:120:0	0/0:0,255,255:86:0	0/0:0,141,255:47:0	0/0:0,126,255:42:0	0/0:0,108,255:36:0	0/0:0,99,255:33:0	0/0:0,60,255:20:0	0/1:218,0,233:21:0	0/0:0,105,255:35:0	0/0:0,96,255:32:0	0/0:0,60,255:20:0	0/0:0,120,255:40:0	0/0:0,120,255:40:0	0/1:228,0,227:28:2	0/0:0,75,255:25:0	0/0:0,84,255:28:0	0/1:220,0,255:29:1	0/0:0,54,255:18:0	0/0:0,63,255:21:0	0/1:245,0,255:33:9	0/0:0,57,255:19:0	0/0:0,57,255:19:0	0/1:248,0,255:45:1	0/0:0,108,255:36:0	0/0:0,66,255:22:0	0/0:0,109,255:48:0	0/1:235,0,255:33:1	0/0:0,96,255:32:0	0/0:0,114,255:38:0	0/0:0,135,255:45:0	0/0:0,144,255:48:0	0/1:233,0,255:29:4	0/0:0,108,255:36:0	0/0:0,129,255:43:0	0/0:0,96,255:32:0	0/0:0,255,255:104:0	0/0:0,255,255:110:0	0/0:0,255,255:89:0	0/0:0,255,255:159:0	0/0:0,255,255:113:0	0/0:0,255,255:114:0	0/0:0,255,255:111:0	0/0:0,255,255:99:0	0/0:0,172,255:57:0	0/0:0,126,255:42:0	0/0:0,81,255:27:0	0/0:0,148,255:49:0	0/0:0,166,255:55:0	0/0:0,87,255:29:0	0/0:0,135,255:45:0	0/0:0,84,255:28:0	0/0:0,135,255:45:0	0/0:0,138,255:46:0	0/0:0,172,255:57:0	0/0:0,108,255:36:0	0/0:0,175,255:58:0	0/0:0,154,255:51:0	0/0:0,135,255:45:0	0/0:0,60,255:20:0	0/0:0,51,255:17:0	0/0:0,72,255:24:0	0/0:0,141,255:47:0	0/0:0,105,255:35:0	0/0:0,72,255:24:0	0/0:0,99,255:33:0	0/0:0,126,255:42:0	0/0:0,151,255:50:0	0/0:0,154,255:51:0	0/0:0,102,255:34:0	./.:0,21,144:7:0	0/0:0,102,255:34:0	0/0:0,81,255:27:0	0/0:0,141,255:47:0	1/1:255,111,0:37:0
Contig_32573	731	.	A	G	999	.	DP=6091;VDB=0.585523;SGB=15.5615;RPB=0.995454;MQB=0;MQSB=0.738348;BQB=0.793767;MQ0F=0;AF1=0.257895;AC1=49;DP4=2631,2381,499,421;MQ=46;FQ=999;PV4=0.332345,0.0576132,0,1	GT:PL:DP:SP	0/1:255,0,162:28:2	0/1:255,0,255:30:1	0/0:0,144,255:48:0	0/1:255,0,255:31:1	0/1:255,0,255:39:0	0/0:0,181,255:60:0	0/0:0,78,255:26:0	1/1:255,105,0:35:0	1/1:255,126,0:42:0	0/1:255,0,255:59:5	0/0:0,135,255:45:0	0/0:0,132,255:44:0	0/0:0,226,255:75:0	0/0:0,123,255:41:0	0/0:0,172,255:57:0	0/0:0,255,255:159:0	0/0:0,255,255:114:0	0/0:0,154,255:51:0	0/0:0,193,255:64:0	0/0:0,108,255:36:0	1/1:255,81,0:27:0	1/1:255,105,0:35:0	0/1:249,0,255:43:0	0/0:0,120,255:40:0	1/1:255,78,0:26:0	1/1:255,78,0:26:0	0/1:255,0,255:33:1	0/0:0,166,255:55:0	0/1:255,0,255:30:3	0/0:0,93,255:31:0	0/0:0,126,255:42:0	1/1:255,99,0:33:0	0/1:211,0,255:25:6	0/0:0,96,255:32:0	1/1:255,105,0:35:0	0/0:0,99,255:33:0	0/1:223,0,255:28:2	0/1:255,0,255:53:2	0/1:255,0,209:27:4	0/1:231,0,255:25:6	0/1:255,0,255:44:3	0/1:255,0,255:39:1	1/1:255,79,0:36:0	0/0:0,132,255:44:0	0/1:255,0,255:40:1	0/1:255,0,255:48:3	0/1:255,0,255:34:3	0/1:255,0,255:31:6	0/1:255,0,255:48:4	0/0:0,114,255:38:0	0/0:0,255,255:157:0	0/0:0,255,255:163:0	0/0:0,255,255:144:0	0/0:0,255,255:185:0	0/0:0,255,255:140:0	0/0:0,255,255:138:0	0/0:0,255,255:153:0	0/0:0,255,255:155:0	0/0:0,244,255:81:0	0/0:0,165,255:67:0	0/0:0,123,255:41:0	0/0:0,199,255:66:0	0/0:0,163,255:54:0	0/1:255,0,255:40:1	0/0:0,160,255:53:0	0/0:0,126,255:42:0	0/0:0,120,255:40:0	0/1:255,0,255:62:1	0/1:255,0,255:89:3	0/1:255,0,255:47:4	0/0:0,217,255:72:0	0/1:255,0,255:54:2	0/0:0,184,255:61:0	0/0:0,108,255:36:0	0/0:0,120,255:40:0	0/1:255,0,255:40:1	0/1:255,0,255:46:2	0/1:255,0,255:43:0	0/0:0,78,255:26:0	0/0:0,130,255:56:0	0/0:0,120,255:40:0	0/0:0,138,255:46:0	0/0:0,235,255:78:0	0/0:0,132,255:44:0	0/0:0,123,255:41:0	0/1:255,0,255:37:1	0/0:0,123,255:41:0	0/0:0,211,255:70:0	1/1:255,103,0:48:0
Contig_32573	1043	.	G	A	999	.	DP=6055;VDB=0.229925;SGB=512.94;RPB=0.603812;MQB=0;MQSB=2.33901e-23;BQB=0.865226;MQ0F=0;AF1=0.110526;G3=0.831579,0.11579,0.0526316;HWE=0.000999546;AC1=21;DP4=2593,2784,239,277;MQ=44;FQ=999;PV4=0.43303,0.234913,1.46213e-30,1	GT:PL:DP:SP	0/0:0,129,255:43:0	0/0:0,120,255:40:0	0/0:0,135,255:45:0	0/0:0,120,255:40:0	0/0:0,117,255:39:0	0/0:0,172,255:57:0	0/0:0,111,255:37:0	0/0:0,87,255:29:0	0/0:0,160,255:53:0	0/0:0,184,255:61:0	0/0:0,148,255:49:0	0/0:0,148,255:49:0	0/0:0,187,255:62:0	0/0:0,148,255:49:0	0/0:0,154,255:51:0	0/0:0,255,255:142:0	0/0:0,255,255:140:0	0/0:0,108,255:36:0	0/0:0,172,255:57:0	0/0:0,105,255:35:0	0/0:0,111,255:37:0	0/0:0,129,255:43:0	0/1:255,0,255:43:0	1/1:255,138,0:46:0	0/0:0,135,255:45:0	0/0:0,87,255:29:0	0/0:0,148,255:49:0	0/0:0,163,255:54:0	0/0:0,84,255:28:0	0/0:0,99,255:33:0	0/0:0,163,255:54:0	0/0:0,105,255:35:0	0/0:0,87,255:29:0	1/1:255,120,0:40:0	0/0:0,114,255:38:0	0/0:0,40,255:27:0	0/0:0,84,255:28:0	0/0:0,154,255:51:0	0/0:0,90,255:31:0	0/0:0,69,255:23:0	0/0:0,97,255:44:0	0/1:255,0,255:38:0	0/0:0,108,255:36:0	0/1:255,0,255:45:0	0/1:255,0,255:52:8	0/0:0,187,255:62:0	0/0:0,120,255:40:0	0/0:0,81,255:27:0	0/0:0,166,255:55:0	0/0:0,84,255:28:0	0/0:0,255,255:140:0	0/0:0,255,255:138:0	0/0:0,255,255:134:0	0/0:0,255,255:188:0	0/0:0,255,255:137:0	0/0:0,255,255:136:0	0/0:0,255,255:169:0	0/0:0,255,255:192:0	0/0:0,241,255:80:0	0/0:0,184,255:61:0	0/0:0,99,255:33:0	0/0:0,229,255:76:0	0/0:0,151,255:50:0	0/1:255,0,255:36:0	1/1:255,148,0:49:0	0/0:0,169,255:56:0	0/1:255,0,255:43:1	0/0:0,148,255:49:0	0/0:0,187,255:62:0	0/0:0,148,255:49:0	0/0:0,178,255:59:0	0/0:0,175,255:58:0	0/0:0,157,255:52:0	0/1:235,0,255:34:1	0/1:255,0,255:42:3	0/1:255,0,255:37:0	0/0:0,141,255:47:0	0/0:0,120,255:40:0	0/1:193,0,255:33:0	0/0:0,126,255:42:0	0/0:0,96,255:32:0	0/0:0,144,255:48:0	0/0:0,217,255:72:0	0/0:0,138,255:46:0	0/0:0,117,255:39:0	0/0:0,129,255:43:0	1/1:255,117,0:39:0	1/1:255,175,0:58:0	0/0:0,175,255:58:0
Contig_32573	1267	.	C	G	999	.	DP=5272;VDB=0.542242;SGB=138.893;RPB=0.809469;MQB=0.301356;MQSB=0;BQB=0.541576;MQ0F=0;AF1=0.615789;AC1=117;DP4=987,1044,1434,1589;MQ=39;FQ=999;PV4=0.421492,0.0869998,0.0102405,1	GT:PL:DP:SP	0/1:255,0,205:33:11	0/1:253,0,207:26:0	0/0:0,144,255:48:0	0/1:255,0,237:32:1	0/1:255,0,255:39:1	0/0:0,217,255:72:0	0/0:0,111,255:37:0	1/1:255,111,0:37:0	1/1:255,76,0:38:0	0/1:255,0,202:32:1	0/1:255,0,255:59:0	0/1:182,0,255:46:1	1/1:255,190,0:63:0	1/1:255,87,0:29:0	1/1:255,132,0:44:0	1/1:255,255,0:118:0	1/1:255,255,0:99:0	0/1:255,0,255:46:1	0/1:255,0,255:43:4	0/1:255,0,255:39:0	1/1:255,81,0:27:0	1/1:255,93,0:31:0	0/1:248,0,116:19:0	0/0:0,91,255:40:0	1/1:255,66,0:22:0	1/1:255,63,0:21:0	1/1:255,135,0:45:0	1/1:255,129,0:43:0	1/1:255,111,0:37:0	1/1:255,75,0:25:0	0/1:255,0,180:30:9	1/1:255,96,0:32:0	0/1:255,0,249:29:0	0/0:0,93,255:31:0	1/1:255,111,0:37:0	0/1:255,0,174:26:2	0/1:239,0,242:25:2	1/1:255,132,0:44:0	0/1:215,0,171:20:2	1/1:255,81,0:27:0	0/1:251,0,223:33:9	0/1:255,0,255:39:3	1/1:255,117,0:39:0	0/0:0,120,255:40:0	0/1:255,0,234:42:3	0/1:255,0,255:54:5	0/1:255,0,240:32:0	1/1:255,93,0:31:0	1/1:255,135,0:45:0	0/0:0,90,255:30:0	0/1:255,0,255:141:1	0/1:255,0,255:117:25	0/1:255,0,255:101:11	0/1:255,0,255:153:10	0/1:255,0,255:116:6	0/1:255,0,255:115:12	0/1:255,0,255:139:0	1/1:255,255,0:145:6	0/1:255,0,255:67:1	0/0:0,184,255:61:0	0/1:255,0,200:29:0	1/1:255,169,0:56:0	0/1:255,0,236:44:1	0/1:243,0,255:32:0	0/0:0,138,255:46:0	0/1:255,0,255:38:1	0/1:255,0,249:32:5	1/1:255,102,0:34:0	1/1:255,181,0:60:0	1/1:255,102,0:34:0	0/1:255,0,255:51:1	1/1:255,148,0:49:0	1/1:255,102,0:34:0	0/1:157,0,252:20:8	0/0:0,138,255:46:0	0/1:255,0,255:48:25	1/1:255,126,0:42:0	1/1:255,90,0:30:0	0/1:255,0,175:27:0	0/1:255,0,192:36:1	0/1:255,0,211:31:1	1/1:255,172,0:57:0	1/1:255,214,0:71:0	1/1:255,84,0:28:0	0/0:0,93,255:31:0	1/1:255,108,0:36:0	0/0:0,73,255:32:0	0/0:0,148,255:49:0	1/1:255,123,0:41:0
Contig_51758	23	.	T	G	999	.	DP=1918;VDB=1.21969e-11;SGB=-88.0194;RPB=0.501576;MQB=0.705066;MQSB=0;BQB=0.792095;MQ0F=0;AF1=0.116323;AC1=22;DP4=1551,203,116,19;MQ=34;FQ=999;PV4=0.404277,0.365262,0.221821,1	GT:PL:DP:SP	0/0:0,36,235:12:0	0/0:0,33,158:11:0	0/0:0,51,251:17:0	./.:0,27,203:9:0	./.:0,12,88:4:0	0/0:0,90,255:30:0	0/0:0,54,247:18:0	0/0:0,45,173:15:0	./.:0,24,140:8:0	0/0:0,29,204:18:0	0/0:0,48,232:16:0	./.:0,15,144:5:0	0/0:0,90,246:30:0	0/0:0,33,138:11:0	0/0:0,36,241:12:0	0/0:0,120,255:40:0	0/0:0,111,187:37:0	0/0:0,75,255:25:0	./.:0,27,143:9:0	0/0:0,42,175:14:0	0/0:0,66,235:22:0	0/0:0,57,249:19:0	./.:0,27,216:9:0	./.:0,24,174:8:0	0/0:0,72,242:24:0	./.:0,24,133:8:0	0/0:0,72,236:24:0	0/0:0,60,255:20:0	0/1:24,0,130:10:0	0/0:0,39,239:13:0	0/0:0,30,194:10:0	./.:147,15,0:5:0	0/0:0,36,168:12:0	./.:40,0,104:8:0	./.:143,15,0:5:0	0/0:0,33,231:11:0	./.:0,21,161:7:0	0/0:0,42,255:14:0	0/0:0,51,255:17:0	./.:11,0,119:6:0	./.:60,0,121:9:0	0/1:23,0,137:10:0	0/0:0,51,212:17:0	0/0:0,42,224:14:0	0/0:0,60,220:20:0	0/0:0,51,208:17:0	./.:0,27,157:9:0	0/0:0,57,190:19:0	0/1:144,0,214:25:5	0/0:0,57,255:19:0	0/0:0,126,255:42:0	0/0:0,148,255:49:0	0/0:0,117,255:39:0	0/0:0,175,255:59:0	0/0:0,103,255:44:0	0/0:0,76,255:36:0	0/0:0,154,255:51:0	0/0:0,138,242:46:0	0/0:0,87,195:29:0	0/0:0,51,255:17:0	0/0:0,51,217:17:0	0/0:0,51,230:17:0	0/0:0,27,132:10:0	./.:0,24,175:8:0	0/0:0,72,255:24:0	./.:38,0,131:8:0	0/0:0,78,255:26:0	0/0:0,54,228:18:0	0/1:181,0,161:24:5	./.:90,0,41:9:0	0/0:0,78,255:26:0	0/0:0,72,220:24:0	0/1:123,0,89:12:3	./.:77,0,99:9:0	0/0:0,42,202:14:0	./.:37,0,130:9:4	0/0:0,75,211:25:0	0/1:84,0,146:11:0	./.:0,27,185:9:0	0/1:70,0,169:24:0	0/0:0,33,190:11:0	0/1:122,0,57:18:0	0/0:0,66,248:22:0	./.:0,27,183:9:0	./.:30,0,110:8:0	1/1:196,30,0:10:0	0/0:0,42,167:14:0	0/0:0,63,234:21:0	0/0:0,30,205:10:0
Contig_48390	94	.	G	C	999	.	DP=4448;VDB=0.344757;SGB=-53.7428;RPB=0.830956;MQB=0.962328;MQSB=7.27769e-05;BQB=0.156908;MQ0F=0;AF1=0.0342845;AC1=6;DP4=2606,1665,58,37;MQ=36;FQ=999;PV4=1,0.000947794,1,0.280776	GT:PL:DP:SP	0/0:0,111,255:37:0	0/0:0,35,255:24:0	0/0:0,205,255:68:0	0/0:0,36,255:12:0	0/0:0,108,255:36:0	./.:0,0,0:0:0	0/0:0,60,255:20:0	./.:0,0,0:0:0	0/0:0,45,255:15:0	./.:0,0,0:0:0	./.:0,3,37:1:0	0/1:103,0,255:63:1	0/0:0,114,255:38:0	0/0:0,42,255:14:0	0/0:0,45,255:15:0	0/0:0,255,255:243:0	./.:0,18,172:6:0	./.:0,0,0:0:0	0/0:0,84,255:28:0	0/0:0,138,255:46:0	0/0:0,157,255:52:0	0/0:0,87,255:29:0	0/0:0,48,255:16:0	./.:0,15,130:5:0	0/0:0,160,255:53:0	0/0:0,199,255:66:0	0/0:0,169,255:56:0	0/0:0,190,255:63:0	0/0:0,102,255:34:0	0/0:0,36,255:12:0	0/0:0,58,255:31:0	0/0:0,45,255:15:0	0/0:0,86,255:41:0	0/0:0,9,255:70:2	0/0:0,45,255:15:0	0/0:0,48,255:16:0	./.:0,0,0:0:0	0/0:0,214,255:71:0	0/0:0,84,255:28:0	./.:0,3,16:1:0	./.:0,18,178:6:0	0/0:0,255,255:94:0	0/0:0,196,255:65:0	0/0:0,105,255:35:0	0/0:0,66,255:22:0	0/0:0,48,255:16:0	0/0:0,255,255:92:0	0/0:0,255,255:105:0	0/0:0,255,255:123:0	./.:0,0,0:0:0	0/0:0,184,255:61:0	0/0:0,69,255:23:0	0/0:0,154,255:51:0	0/0:0,93,255:31:0	0/0:0,255,255:201:0	0/0:0,255,255:186:0	0/0:0,255,255:183:0	0/0:0,99,255:33:0	0/1:139,0,255:73:4	0/0:0,48,255:16:0	0/0:0,144,255:48:0	0/0:0,144,255:48:0	0/0:0,160,255:53:0	0/0:0,235,255:78:0	0/0:0,57,255:19:0	0/0:0,157,255:52:0	0/0:0,75,255:25:0	0/0:0,151,255:50:0	0/0:0,205,255:68:0	0/0:0,135,255:45:0	0/0:0,105,255:35:0	0/0:0,141,255:47:0	0/0:0,96,255:32:0	0/0:0,126,255:42:0	0/0:0,60,255:20:0	0/0:0,60,255:20:0	1/1:255,36,0:12:0	0/1:211,0,251:29:0	0/0:0,42,255:14:0	0/0:0,255,255:89:0	0/0:0,242,255:211:8	0/0:0,48,255:16:0	0/0:0,129,255:43:0	0/0:0,75,255:25:0	0/0:0,54,255:18:0	0/0:0,138,255:46:0	0/0:0,81,255:27:0	0/0:0,87,255:29:0	0/0:0,187,255:62:0
Contig_19210	200	.	T	C	999	.	DP=6379;VDB=0.000147846;SGB=-234.85;RPB=1.9787e-16;MQB=0;MQSB=0;BQB=0.0430812;MQ0F=0;AF1=0.240136;AC1=45;DP4=3180,2150,519,383;MQ=38;FQ=999;PV4=0.240856,1.37647e-05,0,1	GT:PL:DP:SP	0/0:0,96,255:32:0	0/0:0,60,255:20:0	0/0:0,102,255:34:0	0/0:0,132,255:44:0	0/0:0,132,255:44:0	0/0:0,172,255:57:0	0/0:0,114,255:38:0	0/0:0,202,255:67:0	0/0:0,135,255:45:0	0/0:0,141,255:47:0	1/1:235,36,0:12:0	0/0:0,253,255:84:0	0/0:0,232,255:77:0	./.:0,9,100:3:0	./.:0,9,65:3:0	0/1:104,0,255:188:15	0/0:0,221,255:82:0	0/1:110,0,255:101:0	0/1:127,0,255:84:1	0/0:0,87,255:29:0	0/0:0,120,255:40:0	0/1:151,0,202:28:0	0/1:134,0,255:32:6	0/1:187,0,229:31:5	1/1:255,81,0:27:0	0/0:0,144,255:48:0	0/0:0,255,255:105:0	0/0:0,255,255:89:0	0/0:0,208,255:69:0	0/0:0,87,255:29:0	0/1:122,0,207:33:12	0/1:151,0,229:28:2	0/0:0,105,255:35:0	0/0:0,105,255:35:0	0/1:237,0,184:34:8	0/0:0,90,255:30:0	0/1:223,0,255:44:7	0/0:0,178,255:60:0	1/1:244,60,0:21:0	0/1:171,0,173:23:0	0/0:0,114,255:38:0	0/0:0,81,255:27:0	0/0:0,60,255:20:0	0/0:0,63,255:21:0	0/0:0,175,255:58:0	0/1:198,0,255:38:0	0/1:101,0,255:40:0	0/0:0,108,255:36:0	0/0:0,129,255:43:0	0/0:0,72,255:24:0	./.:0,0,0:0:0	0/0:0,255,255:126:0	0/0:0,144,255:48:0	0/0:0,255,255:241:0	0/1:47,0,255:229:6	0/1:85,0,255:215:3	0/0:0,255,255:245:0	0/0:0,255,255:245:0	0/0:0,255,255:142:0	0/0:0,255,255:135:0	0/0:0,187,255:62:0	0/1:129,0,255:95:2	0/0:0,157,255:52:0	0/1:178,0,178:30:2	0/1:255,0,255:52:6	0/0:0,154,255:51:0	0/0:0,99,255:33:0	0/0:0,144,255:48:0	1/1:255,157,0:52:0	1/1:255,63,0:21:0	1/1:255,154,0:51:0	0/1:175,0,255:60:1	1/1:255,111,0:37:0	0/0:0,87,255:29:0	0/0:0,102,255:34:0	0/1:241,0,37:32:0	0/0:0,148,255:49:0	0/1:155,0,255:32:5	0/1:174,0,217:30:0	0/1:121,0,255:60:6	0/1:255,0,246:62:0	0/0:0,120,255:40:0	0/1:255,0,255:77:2	0/1:37,0,255:64:0	0/0:0,81,255:27:0	0/0:0,117,255:39:0	0/1:198,0,226:30:0	0/1:171,0,255:38:0	1/1:255,99,0:33:0
Contig_34708	51	.	C	A	999	.	DP=2332;VDB=1.2445e-08;SGB=53.2367;RPB=0.949871;MQB=0.0152609;MQSB=7.28325e-23;BQB=0.607123;MQ0F=0.00643225;AF1=0.0581151;G3=0.906603,0.0723455,0.0210513;HWE=0.0214944;AC1=11;DP4=1849,327,90,17;MQ=36;FQ=999;PV4=0.78234,1,0.00111725,1	GT:PL:DP:SP	0/0:0,30,164:10:0	0/0:0,42,147:14:0	0/0:0,69,241:23:0	0/0:0,51,250:17:0	0/0:0,75,190:25:0	0/0:0,51,221:17:0	0/0:0,39,255:13:0	0/0:0,69,255:23:0	0/0:0,57,252:19:0	0/0:0,72,255:24:0	0/0:5,0,229:13:0	0/0:0,93,255:31:0	0/1:60,0,162:12:13	1/1:217,45,0:15:0	1/1:200,54,0:18:0	0/0:0,148,255:59:0	0/0:0,138,250:46:0	0/0:0,57,255:19:0	0/0:0,78,242:26:0	0/0:0,48,190:16:0	0/0:0,33,255:11:0	0/0:0,60,255:20:0	0/0:0,57,255:19:0	0/0:0,51,236:17:0	0/0:0,45,224:15:0	0/0:0,45,255:15:0	0/0:0,63,255:21:0	0/0:0,96,255:32:0	0/0:0,51,202:17:0	0/0:0,60,255:20:0	./.:0,27,182:9:0	0/0:0,48,240:16:0	0/0:0,45,200:15:0	0/0:0,57,255:19:0	0/0:0,75,255:25:0	./.:0,15,124:5:0	./.:0,21,165:7:0	0/0:0,57,226:19:0	0/0:0,54,255:18:0	0/0:0,54,255:18:0	./.:0,27,223:9:0	0/0:0,30,244:10:0	0/0:0,36,173:12:0	0/0:0,48,255:16:0	0/0:0,45,215:15:0	0/0:0,63,255:21:0	0/0:0,42,207:14:0	0/0:0,39,239:13:0	0/0:0,105,255:35:0	0/0:0,48,255:16:0	0/0:0,223,255:74:0	0/0:0,154,255:51:0	0/0:0,114,255:38:0	0/0:0,255,255:86:0	0/1:161,0,244:50:2	0/0:0,81,255:27:0	0/0:0,193,249:64:0	0/0:0,235,255:78:0	0/0:0,51,255:17:0	0/0:0,66,245:22:0	0/1:120,0,90:12:0	0/0:0,105,255:35:0	0/0:0,69,252:23:0	0/0:0,36,239:12:0	0/0:0,72,255:24:0	0/0:0,30,211:10:0	0/0:0,54,199:18:0	0/0:0,75,255:25:0	0/0:0,81,255:27:0	0/0:0,60,238:20:0	0/0:0,81,255:27:0	0/0:0,72,255:24:0	0/0:0,69,255:23:0	0/0:0,33,248:11:0	0/0:0,39,255:13:0	0/0:0,66,255:22:0	0/0:0,54,255:18:0	0/0:0,48,175:16:0	0/0:0,33,216:11:0	0/0:0,69,181:23:0	0/0:0,60,187:20:0	0/1:14,0,196:28:0	0/1:74,0,150:20:9	0/0:0,42,243:14:0	0/0:0,51,255:17:0	0/0:0,69,255:23:0	0/0:0,30,194:10:0	0/0:0,60,255:20:0	0/0:0,42,235:14:0
Contig_34708	212	.	A	C	999	.	DP=3070;VDB=1.99373e-09;SGB=-191.203;RPB=6.02995e-25;MQB=3.41539e-06;MQSB=0.0328169;BQB=0.829881;MQ0F=0;AF1=0.238701;AC1=45;DP4=1370,1193,238,182;MQ=37;FQ=999;PV4=0.224987,1,5.43134e-10,0.00929345	GT:PL:DP:SP	0/0:0,48,255:16:0	0/0:0,33,221:11:0	0/1:72,0,204:18:24	1/1:250,39,0:13:0	0/0:0,66,255:22:0	0/0:0,81,255:27:0	0/1:180,0,140:15:5	0/1:191,0,118:15:0	1/1:243,39,0:13:0	0/1:241,0,53:17:0	0/1:213,0,255:35:0	0/0:0,93,255:31:0	0/1:111,0,255:22:0	0/0:0,102,255:34:0	0/0:0,129,255:43:0	0/0:0,255,255:104:0	0/0:0,226,255:75:0	1/1:255,60,0:20:0	0/0:0,144,255:48:0	0/0:0,114,255:38:0	0/1:75,0,156:12:0	0/1:47,0,162:11:0	0/0:0,33,251:11:0	0/0:0,48,255:16:0	0/1:92,0,92:10:0	./.:0,24,205:8:0	0/1:89,0,228:16:5	1/1:255,39,0:13:0	0/1:79,0,165:12:3	1/1:255,42,0:14:0	0/0:0,75,255:25:0	./.:0,24,197:8:0	./.:0,18,154:6:0	0/0:0,39,255:13:0	0/0:0,54,255:18:0	./.:0,6,70:2:0	0/1:108,0,169:14:2	0/0:0,72,255:24:0	0/0:0,51,255:17:0	0/0:0,39,232:13:0	0/0:0,48,255:16:0	0/0:0,69,255:23:0	0/1:142,0,110:11:2	0/1:160,0,160:19:2	0/0:0,63,255:21:0	0/1:185,0,186:20:0	0/0:0,36,222:12:0	0/1:175,0,87:12:0	0/1:196,0,140:20:0	0/0:0,33,233:11:0	0/0:0,255,255:94:0	0/1:226,0,255:65:5	0/1:210,0,255:79:13	0/0:0,255,255:124:0	0/1:208,0,255:60:4	0/0:0,255,255:110:0	0/0:0,255,255:112:0	0/0:0,255,255:108:0	1/1:255,55,0:32:0	0/1:172,0,255:29:6	0/0:0,84,255:28:0	0/0:0,175,255:58:0	0/1:130,0,255:30:0	0/0:0,42,255:14:0	0/0:0,51,255:17:0	0/0:0,60,255:20:0	0/1:155,0,186:17:2	0/0:0,42,251:14:0	0/1:237,0,210:29:0	./.:0,4,121:7:0	0/0:0,90,255:30:0	0/1:177,0,196:23:25	0/0:0,84,255:28:0	0/0:0,36,255:12:0	0/1:109,0,154:13:5	0/0:0,33,248:11:0	0/0:0,33,208:11:0	0/1:168,0,61:10:0	0/0:0,30,238:10:0	0/0:0,99,255:33:0	0/0:0,96,255:32:0	0/1:180,0,255:44:7	0/1:56,0,255:24:0	0/1:84,0,225:18:5	./.:129,0,85:9:0	0/0:0,39,205:13:0	./.:0,24,191:8:0	0/0:0,57,255:19:0	0/1:175,0,207:21:2
Contig_34708	641	.	T	C	999	.	DP=3747;VDB=1.14499e-06;SGB=3.05139;RPB=0.988787;MQB=2.66695e-21;MQSB=0;BQB=0.00338172;MQ0F=0.00080064;AF1=0.0683527;AC1=13;DP4=2257,1293,58,46;MQ=37;FQ=999;PV4=0.121038,1,3.18428e-21,0.181987	GT:PL:DP:SP	0/0:0,60,255:20:0	0/0:0,36,234:12:0	0/0:0,66,255:22:0	0/0:0,57,255:19:0	0/0:0,69,255:23:0	0/0:0,102,255:34:0	0/0:0,63,255:21:0	0/0:0,45,255:15:0	0/0:0,90,255:30:0	0/0:0,102,255:34:0	0/0:0,135,255:45:0	0/0:0,105,255:35:0	0/0:0,99,255:33:0	0/0:0,108,255:36:0	0/0:0,117,255:39:0	0/0:0,255,255:111:0	0/0:0,255,255:93:0	0/0:0,132,255:44:0	0/0:0,114,255:38:0	0/0:0,117,255:39:0	0/0:0,42,255:14:0	0/0:0,45,255:15:0	0/0:0,54,255:18:0	0/0:0,39,255:13:0	0/0:0,51,255:17:0	0/1:123,0,117:13:0	0/0:0,72,255:24:0	0/0:0,60,255:20:0	0/0:0,36,255:12:0	0/0:0,72,255:24:0	./.:0,27,213:9:0	0/1:152,0,129:15:2	0/0:0,42,255:14:0	0/0:0,45,255:15:0	0/1:117,0,152:14:2	0/0:0,39,255:13:0	0/0:0,51,255:17:0	0/1:131,0,200:20:2	0/1:82,0,207:15:5	0/1:66,0,255:25:5	0/0:0,54,229:18:0	0/0:0,54,255:18:0	0/0:0,45,255:15:0	0/0:0,102,255:34:0	0/0:0,69,255:23:0	0/0:0,93,255:31:0	0/0:0,51,255:17:0	0/0:0,36,255:12:0	0/0:0,72,255:24:0	0/1:107,0,217:27:5	0/0:0,255,255:117:0	0/0:0,255,255:103:0	0/0:0,223,255:74:0	0/0:0,255,255:124:0	0/0:0,255,255:89:0	0/0:0,255,255:99:0	0/0:0,255,255:90:0	0/0:0,255,255:115:0	0/0:0,205,255:68:0	0/0:0,114,255:38:0	0/0:0,96,255:32:0	0/0:0,223,255:74:0	0/0:0,138,255:46:0	1/1:185,33,0:11:0	0/0:0,72,255:24:0	0/0:0,90,255:30:0	0/0:0,60,255:20:0	0/0:0,66,255:22:0	0/1:176,0,207:29:1	0/1:178,0,158:20:2	0/0:0,75,255:25:0	0/0:0,87,255:29:0	0/0:0,72,255:24:0	0/1:89,0,187:17:2	0/0:0,69,255:23:0	0/0:0,51,255:17:0	0/0:0,72,255:24:0	0/1:142,0,255:34:3	0/0:0,54,255:18:0	0/0:0,141,255:47:0	0/0:0,126,255:42:0	0/0:0,151,255:50:0	0/0:0,154,255:51:0	0/0:0,105,255:35:0	0/0:0,57,255:19:0	0/0:0,66,255:22:0	0/0:0,60,255:20:0	0/0:0,63,255:21:0	0/0:0,45,255:15:0
Contig_34708	821	.	C	T	999	.	DP=3989;VDB=0.575231;SGB=499.789;RPB=0.260072;MQB=4.00276e-07;MQSB=0.00174116;BQB=0.13662;MQ0F=0;AF1=0.189474;G3=0.715789,0.189474,0.0947368;HWE=0.000611408;AC1=36;DP4=1602,1483,406,389;MQ=38;FQ=999;PV4=0.690658,1,1.5063e-14,1	GT:PL:DP:SP	0/0:0,96,255:32:0	0/0:0,63,255:21:0	0/0:0,160,255:53:0	0/0:0,81,255:27:0	0/0:0,102,255:34:0	0/0:0,105,255:35:0	0/0:0,78,255:26:0	0/0:0,81,255:28:0	0/0:0,108,255:36:0	0/0:0,83,255:40:0	1/1:255,123,0:41:0	0/0:0,81,255:27:0	1/1:255,99,0:33:0	1/1:255,93,0:31:0	1/1:255,78,0:26:0	0/0:0,250,255:83:0	0/0:0,223,255:74:0	1/1:255,111,0:37:0	0/0:0,102,255:40:0	0/0:0,81,255:28:0	0/0:0,60,255:20:0	0/0:0,90,255:30:0	0/0:0,102,255:34:0	0/0:0,54,255:18:0	0/1:225,0,236:29:9	0/0:0,75,255:25:0	0/1:255,0,187:34:3	1/1:255,84,0:28:0	0/1:234,0,219:32:19	1/1:255,66,0:22:0	0/0:0,75,255:25:0	0/0:0,63,255:21:0	0/0:0,69,255:23:0	0/0:0,57,255:19:0	0/0:0,72,255:24:0	0/0:0,69,255:23:0	0/0:0,87,255:29:0	0/0:0,117,255:39:0	0/0:0,93,255:31:0	0/0:0,51,255:17:0	0/0:0,99,255:33:0	0/0:0,84,255:28:0	0/0:0,63,255:21:0	0/0:0,81,255:27:0	0/0:0,63,255:21:0	0/1:255,0,255:34:1	0/0:0,93,255:31:0	0/0:0,57,255:19:0	0/0:0,99,255:33:0	0/0:0,102,255:34:0	0/1:255,0,255:101:11	0/1:255,0,255:77:0	0/1:255,0,255:75:2	0/0:0,255,255:108:0	1/1:255,73,0:84:2	0/0:0,204,255:80:0	0/0:0,255,255:96:0	0/1:255,0,255:85:7	0/1:204,0,255:42:0	0/1:255,0,255:44:3	0/1:255,0,222:37:3	0/0:0,129,255:43:0	0/1:255,0,255:38:0	0/0:0,45,255:15:0	0/0:0,78,255:38:0	0/1:255,0,255:36:3	0/0:0,93,255:31:0	0/0:0,72,255:24:0	0/0:0,187,255:62:0	0/0:0,108,255:36:0	0/0:0,151,255:50:0	0/0:0,105,255:35:0	0/0:0,132,255:44:0	0/0:0,60,255:20:0	0/0:0,81,255:27:0	0/0:0,108,255:36:0	0/0:0,120,255:40:0	0/0:0,117,255:39:0	0/0:0,54,255:18:0	0/0:0,90,255:30:0	0/0:0,99,255:33:0	0/1:255,0,246:45:0	1/1:255,114,0:38:0	0/0:0,84,255:28:0	0/1:255,0,137:25:6	0/0:0,78,255:26:0	0/1:165,0,209:18:0	0/0:0,132,255:44:0	0/0:0,93,255:31:0
Contig_4923	61	.	C	G	999	.	DP=3285;VDB=2.67637e-10;SGB=29.3502;RPB=0.918229;MQB=7.73618e-07;MQSB=2.12309e-31;BQB=0.988777;MQ0F=0;AF1=0.0884919;G3=0.852516,0.1063,0.0411839;HWE=0.0227563;AC1=17;DP4=1693,1344,114,96;MQ=37;FQ=999;PV4=0.719645,0.275581,1.79984e-11,1	GT:PL:DP:SP	0/0:0,72,255:24:0	0/0:0,54,255:18:0	0/0:0,34,255:21:0	./.:53,6,0:2:0	0/0:0,99,255:33:0	./.:17,3,0:1:0	./.:53,6,0:2:0	0/1:14,0,255:21:3	./.:61,0,29:4:0	0/0:0,93,255:31:0	0/0:0,102,255:34:0	0/1:204,0,220:25:4	0/0:0,132,255:44:0	0/0:0,87,255:29:0	0/0:0,75,255:25:0	0/0:0,255,255:111:0	0/0:0,255,255:110:0	0/1:192,0,255:34:5	0/0:0,123,255:41:0	0/0:0,84,255:28:0	0/0:0,36,255:12:0	0/0:0,45,255:15:0	0/0:0,51,255:17:0	0/0:0,72,255:24:0	0/0:0,36,255:12:0	0/0:0,33,255:11:0	0/0:0,42,255:14:0	0/0:0,45,255:15:0	0/0:0,60,255:20:0	0/0:0,36,255:12:0	./.:0,24,205:8:0	0/0:0,45,255:15:0	0/0:0,72,255:24:0	0/0:0,54,255:18:0	0/0:0,54,255:18:0	0/0:0,51,255:17:0	0/0:0,81,255:28:0	0/0:0,69,255:23:0	./.:2,0,192:9:0	./.:0,21,186:7:0	0/0:0,60,255:20:0	./.:0,0,0:0:0	./.:0,0,0:0:0	1/1:255,51,0:17:0	0/0:0,66,255:22:0	0/0:0,99,255:33:0	0/0:0,57,255:19:0	0/0:0,111,255:37:0	0/0:0,75,255:25:0	0/0:0,60,255:20:0	0/0:0,255,255:132:0	0/0:0,255,255:98:0	0/0:0,255,255:96:0	0/1:255,0,255:101:3	0/0:0,255,255:96:0	0/0:0,255,255:107:0	0/0:0,255,255:131:0	0/0:0,255,255:131:0	0/0:0,108,255:36:0	0/0:0,108,255:36:0	0/0:0,99,255:33:0	0/0:0,94,255:41:0	0/0:0,96,255:32:0	0/0:0,33,255:11:0	0/0:0,33,255:11:0	./.:0,0,0:0:0	0/0:0,108,255:36:0	0/0:0,72,255:24:0	./.:0,0,0:0:0	./.:0,0,0:0:0	0/0:0,42,255:14:0	0/0:0,78,255:26:0	./.:0,3,37:1:0	./.:0,0,0:0:0	0/0:0,63,255:21:0	0/0:0,75,255:25:0	0/0:0,117,255:39:0	0/0:0,66,255:22:0	./.:0,0,0:0:0	0/0:0,39,255:13:0	0/0:0,84,255:28:0	0/0:0,90,255:30:0	0/1:244,0,255:37:0	1/1:255,78,0:26:0	./.:0,0,0:0:0	0/0:0,72,255:24:0	0/0:0,66,255:22:0	0/0:0,33,255:11:0	0/0:0,36,255:12:0
Contig_3855	761	.	G	C	999	.	DP=5348;VDB=0.49898;SGB=458.493;RPB=0.171877;MQB=0;MQSB=0.187483;BQB=0.728816;MQ0F=0;AF1=0.0263158;AC1=5;DP4=2776,2204,140,85;MQ=48;FQ=999;PV4=0.063557,0.378547,0,1	GT:PL:DP:SP	0/0:0,93,255:31:0	0/0:0,105,255:35:0	0/0:0,178,255:59:0	0/0:0,117,255:39:0	0/0:0,120,255:40:0	0/0:0,196,255:65:0	0/0:0,99,255:33:0	0/0:0,129,255:43:0	0/0:0,157,255:52:0	0/0:0,126,255:42:0	0/0:0,138,255:46:0	0/0:0,123,255:41:0	0/0:0,157,255:52:0	0/0:0,114,255:38:0	0/0:0,102,255:34:0	0/0:0,255,255:129:0	0/0:0,255,255:99:0	0/1:255,0,255:51:2	0/0:0,135,255:45:0	0/0:0,114,255:38:0	0/0:0,108,255:36:0	0/0:0,66,255:22:0	0/0:0,75,255:25:0	0/0:0,84,255:28:0	0/0:0,138,255:46:0	0/0:0,78,255:26:0	0/0:0,123,255:41:0	0/0:0,117,255:39:0	0/0:0,78,255:26:0	0/0:0,93,255:31:0	0/0:0,90,255:30:0	0/0:0,84,255:28:0	0/0:0,90,255:30:0	0/0:0,63,255:21:0	0/0:0,87,255:29:0	0/0:0,60,255:20:0	0/0:0,99,255:33:0	0/0:0,148,255:49:0	0/0:0,87,255:29:0	0/0:0,69,255:23:0	0/0:0,138,255:46:0	0/0:0,108,255:36:0	0/0:0,111,255:37:0	0/0:0,72,255:24:0	0/0:0,99,255:33:0	0/0:0,123,255:41:0	0/0:0,81,255:27:0	0/0:0,90,255:30:0	0/0:0,132,255:44:0	0/0:0,99,255:33:0	0/0:0,255,255:131:0	0/0:0,255,255:132:0	0/0:0,255,255:102:0	0/0:0,255,255:141:0	0/1:255,0,255:112:17	0/0:0,246,255:119:2	0/0:0,255,255:134:0	0/0:0,255,255:139:8	0/0:0,178,255:59:0	0/1:255,0,255:54:0	0/0:0,120,255:40:0	0/0:0,144,255:48:0	0/0:0,102,255:34:0	0/0:0,120,255:40:0	0/0:0,135,255:45:0	0/0:0,114,255:38:0	0/0:0,99,255:33:0	0/0:0,111,255:37:0	0/0:0,223,255:74:0	0/0:0,99,255:33:0	0/0:0,160,255:53:0	0/0:0,141,255:47:0	0/0:0,151,255:50:0	0/0:0,117,255:39:0	0/0:0,102,255:34:0	0/0:0,129,255:43:0	0/0:0,151,255:50:0	0/0:0,102,255:34:0	0/0:0,87,255:29:0	0/0:0,172,255:57:0	0/0:0,148,255:49:0	0/0:0,184,255:61:0	0/0:0,208,255:69:0	0/0:0,120,255:40:0	0/0:0,99,255:33:0	0/0:0,120,255:40:0	0/0:0,120,255:40:0	0/0:0,154,255:51:0	0/0:0,160,255:53:0
Contig_3855	1458	.	C	T	999	.	DP=4756;VDB=0.921075;SGB=-2.3926;RPB=0.790756;MQB=3.34776e-13;MQSB=0;BQB=0.00012093;MQ0F=0;AF1=0.0210488;AC1=4;DP4=2069,2424,41,54;MQ=42;FQ=999;PV4=0.604169,6.61436e-10,2.14073e-14,0.35664	GT:PL:DP:SP	0/0:0,90,255:30:0	0/0:0,51,255:17:0	0/0:0,160,255:53:0	0/0:0,96,255:32:0	0/0:0,120,255:40:0	0/0:0,135,255:45:0	0/0:0,81,255:27:0	0/0:0,123,255:41:0	0/0:0,72,255:24:0	0/0:0,108,255:36:0	0/0:0,108,255:36:0	0/0:0,78,255:26:0	0/0:0,141,255:47:0	0/0:0,96,255:32:0	0/0:0,96,255:32:0	0/0:0,255,255:107:0	0/0:0,255,255:101:0	0/0:0,126,255:42:0	0/0:0,117,255:39:0	0/0:0,87,255:29:0	0/0:0,84,255:28:0	0/0:0,69,255:23:0	0/0:0,72,255:24:0	0/0:0,102,255:34:0	0/0:0,90,255:30:0	0/0:0,81,255:27:0	0/0:0,111,255:37:0	0/0:0,126,255:42:0	0/0:0,51,255:17:0	0/0:0,57,255:19:0	0/0:0,117,255:39:0	0/0:0,81,255:27:0	0/0:0,84,255:28:0	0/0:0,81,255:27:0	0/0:0,96,255:32:0	0/0:0,78,255:26:0	0/1:45,0,255:20:5	0/0:0,123,255:41:0	0/0:0,81,255:27:0	0/0:0,102,255:34:0	0/0:0,93,255:31:0	0/0:0,90,255:30:0	0/0:0,87,255:29:0	0/0:0,78,255:26:0	0/0:0,99,255:33:0	0/0:0,117,255:39:0	0/0:0,75,255:25:0	0/0:0,81,255:27:0	0/0:0,102,255:34:0	0/1:237,0,255:41:7	0/1:255,0,255:121:3	0/0:0,255,255:111:0	0/0:0,255,255:101:0	0/0:0,255,255:155:0	0/0:0,244,255:81:0	0/0:0,255,255:105:0	0/0:0,255,255:131:0	0/0:0,255,255:115:0	0/0:0,160,255:53:0	0/0:0,123,255:41:0	0/0:0,87,255:29:0	0/0:0,181,255:60:0	0/0:0,120,255:40:0	0/0:0,65,255:34:0	0/0:0,151,255:50:0	0/0:0,99,255:33:0	0/0:0,69,255:23:0	0/0:0,123,255:41:0	0/0:0,178,255:59:0	0/0:0,114,255:38:0	0/0:0,126,255:42:0	0/0:0,117,255:39:0	0/0:0,138,255:46:0	0/0:0,75,255:25:0	0/0:0,78,255:26:0	0/1:187,0,255:26:0	0/0:0,157,255:52:0	0/0:0,99,255:33:0	0/0:0,72,255:24:0	0/0:0,102,255:34:0	0/0:0,123,255:41:0	0/0:0,144,255:48:0	0/0:0,146,255:55:0	0/0:0,114,255:38:0	0/0:0,81,255:27:0	0/0:0,99,255:33:0	0/0:0,59,255:32:0	0/0:0,144,255:49:0	0/0:0,181,255:60:0
Contig_3855	3521	.	G	T	999	.	DP=2928;VDB=0.842245;SGB=461.182;RPB=0.831314;MQB=0.0451898;MQSB=0.028955;BQB=0.383466;MQ0F=0.00102459;AF1=0.0320262;AC1=6;DP4=794,1837,47,159;MQ=38;FQ=999;PV4=0.0264658,0.000270281,0.00177772,1	GT:PL:DP:SP	0/0:0,39,204:13:0	./.:0,27,227:9:0	0/0:0,135,255:45:0	0/0:0,54,255:18:0	0/0:0,51,255:17:0	0/0:0,87,255:29:0	0/0:0,39,255:13:0	0/0:0,102,255:34:0	0/0:0,108,255:36:0	0/0:0,54,255:18:0	0/0:0,87,255:29:0	0/0:0,81,255:27:0	0/0:0,120,255:40:0	0/0:0,66,255:22:0	0/0:0,111,255:37:0	0/0:0,255,255:89:0	0/0:0,181,255:60:0	0/0:0,114,255:38:0	0/0:0,90,255:30:0	0/0:0,57,255:19:0	0/0:0,39,252:13:0	0/0:0,42,255:14:0	0/0:0,36,255:12:0	0/0:0,30,132:10:0	0/0:0,30,126:10:0	./.:0,6,53:2:0	./.:0,24,127:8:0	./.:0,9,62:3:0	0/0:0,36,215:12:0	./.:0,12,87:4:0	./.:0,21,127:7:0	0/0:0,84,255:29:0	./.:0,12,88:4:0	./.:0,24,180:8:0	0/0:0,84,255:28:0	0/0:0,51,255:17:0	./.:0,12,88:4:0	0/0:0,45,179:15:0	0/0:0,75,255:25:0	0/0:0,36,255:12:0	./.:0,18,102:6:0	0/0:0,87,255:29:0	0/0:0,36,133:12:0	0/0:0,57,255:19:0	./.:0,18,104:6:0	0/0:0,111,255:37:0	0/0:0,42,255:24:0	0/0:0,39,255:13:0	0/0:0,69,255:23:0	./.:0,24,125:8:0	0/0:0,253,255:84:0	0/0:0,238,255:79:0	0/0:0,211,255:70:0	0/0:0,255,255:85:0	0/1:255,0,255:78:8	1/1:255,150,0:69:0	0/0:0,255,255:102:0	0/0:0,255,255:87:0	0/0:0,172,255:58:0	0/0:0,84,255:28:0	0/0:0,78,255:26:0	0/0:0,120,255:40:0	0/0:0,93,255:31:0	./.:0,15,94:5:0	./.:0,15,99:5:0	0/0:0,63,255:21:0	0/0:0,72,255:24:0	0/0:0,69,255:23:0	0/0:0,102,255:34:0	0/0:0,30,228:10:0	./.:0,24,116:8:0	0/0:0,102,255:34:0	0/0:0,75,255:25:0	0/0:0,75,255:25:0	./.:0,27,119:9:0	0/0:0,30,170:10:0	0/0:0,48,248:16:0	./.:0,15,100:5:0	./.:0,15,118:5:0	0/0:0,102,255:34:0	0/0:0,81,255:27:0	0/0:0,120,255:40:0	0/0:0,163,255:54:0	0/1:238,0,255:38:2	./.:0,18,137:6:0	0/0:0,48,255:16:0	./.:0,3,29:1:0	./.:0,15,100:5:0	0/0:0,63,255:21:0
Contig_11043	170	.	G	T	999	.	DP=4285;VDB=0.0138237;SGB=45.2123;RPB=0.102803;MQB=0.128325;MQSB=0;BQB=0.188414;MQ0F=0;AF1=0.1;G3=0.831579,0.136842,0.0315789;HWE=0.0475394;AC1=19;DP4=2579,1300,158,89;MQ=41;FQ=999;PV4=0.445006,1,1,1	GT:PL:DP:SP	0/0:0,63,255:21:0	0/0:0,75,255:25:0	0/0:0,123,255:41:0	0/0:0,72,255:24:0	0/0:0,72,255:24:0	0/0:0,148,255:49:0	0/0:0,63,255:21:0	0/0:0,105,255:35:0	0/0:0,102,255:34:0	0/0:0,93,255:31:0	0/0:0,117,255:39:0	0/0:0,108,255:36:0	0/0:0,108,255:36:0	0/0:0,75,255:25:0	0/0:0,54,255:18:0	0/0:0,196,255:65:0	0/0:0,217,255:72:0	0/0:0,105,255:35:0	0/0:0,93,255:31:0	0/0:0,96,255:32:0	1/1:255,75,0:25:0	0/1:148,0,255:25:4	0/1:151,0,255:21:4	0/0:0,117,255:39:0	0/0:0,84,255:28:0	0/1:255,0,255:35:5	0/1:237,0,255:30:3	0/0:0,99,255:33:0	1/1:255,63,0:21:0	0/0:0,96,255:32:0	0/1:197,0,255:24:0	0/0:0,74,255:33:0	0/1:250,0,104:18:0	1/1:255,72,0:24:0	0/0:0,84,255:28:0	0/0:0,63,255:21:0	0/1:206,0,255:27:0	0/0:0,99,255:33:0	0/0:0,78,255:26:0	0/0:0,57,255:19:0	0/0:0,120,255:40:0	0/0:0,93,255:31:0	0/0:0,69,255:23:0	0/0:0,126,255:42:0	0/0:0,146,255:55:0	0/0:0,99,255:33:0	0/0:0,69,255:23:0	0/0:0,99,255:33:0	0/1:249,0,255:38:3	0/0:0,78,255:26:0	0/0:0,255,255:108:0	0/0:0,255,255:105:0	0/0:0,255,255:85:0	0/0:0,255,255:111:0	0/0:0,190,255:63:0	0/0:0,255,255:104:0	0/0:0,255,255:111:0	0/0:0,255,255:86:0	0/0:0,166,255:55:0	0/0:0,99,255:33:0	0/0:0,81,255:27:0	0/0:0,187,255:62:0	0/0:0,75,255:25:0	0/0:0,111,255:37:0	0/0:0,105,255:35:0	0/0:0,123,255:41:0	0/0:0,160,255:53:0	0/0:0,96,255:32:0	0/0:0,199,255:66:0	0/0:0,111,255:37:0	0/0:0,157,255:52:0	0/1:255,0,255:52:1	0/0:0,105,255:35:0	0/1:149,0,182:15:2	0/0:0,114,255:38:0	0/0:0,99,255:33:0	0/0:0,163,255:54:0	0/0:0,148,255:49:0	0/0:0,117,255:39:0	0/0:0,84,255:28:0	0/0:0,72,255:24:0	0/0:0,108,255:36:0	0/0:0,72,255:24:0	0/0:0,84,255:28:0	0/0:0,75,255:25:0	0/1:255,0,255:41:0	0/1:216,0,195:21:0	0/1:249,0,255:40:1	0/0:0,154,255:51:0
Contig_11917	173	.	A	G	999	.	DP=2013;VDB=0.554399;SGB=111.461;RPB=0.999938;MQB=0.000264062;MQSB=0;BQB=0.146047;MQ0F=0;AF1=0.021141;AC1=4;DP4=956,911,32,43;MQ=41;FQ=999;PV4=0.158452,1,1.67978e-06,1	GT:PL:DP:SP	0/0:0,33,225:11:0	0/0:0,5,239:14:0	0/0:0,63,255:21:0	0/0:0,33,255:11:0	0/0:0,60,255:20:0	0/0:0,48,255:16:0	0/0:0,39,255:13:0	0/0:0,48,246:16:0	0/0:0,69,255:23:0	0/0:0,60,255:20:0	0/0:0,66,255:22:0	0/0:0,63,255:21:0	0/0:0,66,255:22:0	0/0:0,54,255:18:0	./.:0,21,180:7:0	0/0:0,126,255:42:0	0/0:0,132,255:44:0	0/0:0,33,251:11:0	0/0:0,75,255:25:0	0/1:178,0,69:10:0	0/0:0,30,251:10:0	0/0:0,30,230:10:0	0/0:0,51,255:17:0	0/0:0,60,255:20:0	0/0:0,33,255:11:0	./.:0,21,203:7:0	0/0:0,39,255:13:0	0/0:0,45,255:15:0	./.:0,24,213:8:0	./.:0,21,188:7:0	0/0:0,45,255:15:0	0/0:0,45,255:15:0	./.:0,27,210:9:0	0/0:0,30,255:10:0	./.:0,21,181:7:0	0/0:0,42,255:14:0	0/0:0,48,255:16:0	0/0:0,66,255:22:0	0/0:0,30,246:10:0	./.:0,21,187:7:0	0/0:0,39,255:13:0	0/0:0,42,255:14:0	./.:0,21,189:7:0	0/0:0,30,245:10:0	0/0:0,33,255:11:0	0/0:0,84,255:28:0	0/0:0,36,255:12:0	0/0:0,51,255:17:0	0/0:0,48,255:16:0	0/0:0,63,255:21:0	0/0:0,96,255:32:0	0/0:0,138,255:46:0	0/0:0,93,255:31:0	0/0:0,169,255:56:0	0/1:255,0,255:36:0	0/1:255,0,255:47:4	0/0:0,141,255:47:0	0/0:0,93,255:42:0	0/0:0,60,255:20:0	0/0:0,75,255:25:0	./.:0,21,189:7:0	0/0:0,42,255:14:0	0/0:0,45,255:15:0	0/0:0,54,255:18:0	0/0:0,54,255:18:0	0/0:0,69,255:23:0	0/0:0,51,255:17:0	0/0:0,63,255:21:0	0/0:0,57,255:19:0	0/0:0,72,255:24:0	0/0:0,39,255:13:0	0/0:0,63,255:21:0	0/0:0,90,255:30:0	./.:0,27,212:9:0	./.:0,24,207:8:0	0/0:0,48,255:16:0	0/0:0,102,255:34:0	0/0:0,57,255:19:0	0/0:0,39,255:13:0	0/0:0,48,255:16:0	0/0:0,42,255:14:0	0/0:0,60,255:20:0	0/0:0,42,246:14:0	0/0:0,45,255:15:0	0/0:0,45,255:15:0	0/0:0,48,255:16:0	0/0:0,48,255:16:0	0/0:0,45,255:15:0	0/0:0,51,255:17:0
Contig_11917	610	.	T	C	999	.	DP=5923;VDB=0.197625;SGB=423.198;RPB=0.987427;MQB=0;MQSB=0.941593;BQB=0.38703;MQ0F=0;AF1=0.0210526;AC1=4;DP4=3886,1689,139,43;MQ=46;FQ=999;PV4=0.0586595,0.0375467,0,1	GT:PL:DP:SP	0/0:0,93,255:31:0	0/0:0,60,255:20:0	0/0:0,160,255:53:0	0/0:0,102,255:34:0	0/0:0,120,255:40:0	0/0:0,129,255:43:0	0/0:0,205,255:68:0	0/0:0,111,255:37:0	0/0:0,117,255:39:0	0/0:0,84,255:28:0	0/0:0,138,255:46:0	0/0:0,99,255:33:0	0/0:0,163,255:54:0	0/0:0,90,255:30:0	0/0:0,72,255:24:0	0/0:0,255,255:119:0	0/0:0,255,255:86:0	0/1:162,0,255:57:3	0/0:0,126,255:42:0	0/0:0,126,255:42:0	0/0:0,123,255:41:0	0/0:0,87,255:29:0	0/0:0,148,255:49:0	0/0:0,87,255:29:0	0/0:0,157,255:52:0	0/0:0,144,255:48:0	0/0:0,196,255:65:0	0/0:0,123,255:41:0	0/0:0,175,255:58:0	0/0:0,93,255:31:0	0/0:0,126,255:42:0	0/0:0,69,255:23:0	0/0:0,93,255:31:0	0/0:0,99,255:33:0	0/0:0,102,255:34:0	0/0:0,93,255:31:0	0/0:0,96,255:32:0	0/0:0,132,255:44:0	0/0:0,96,255:32:0	0/0:0,66,255:22:0	0/0:0,105,255:35:0	0/0:0,211,255:70:0	0/0:0,129,255:43:0	0/0:0,99,255:33:0	0/0:0,138,255:46:0	0/0:0,160,255:53:0	0/0:0,102,255:34:0	0/0:0,129,255:43:0	0/0:0,160,255:53:0	0/0:0,141,255:47:0	0/1:255,0,255:136:0	0/0:0,255,255:127:0	0/0:0,255,255:116:0	0/0:0,255,255:181:0	0/0:0,255,255:122:0	0/0:0,255,255:128:0	0/0:0,255,255:129:0	0/0:0,255,255:137:0	0/0:0,129,255:43:0	0/0:0,93,255:31:0	0/0:0,102,255:34:0	0/0:0,178,255:59:0	0/0:0,151,255:50:0	0/0:0,105,255:35:0	0/0:0,138,255:46:0	0/0:0,157,255:52:0	0/0:0,253,255:84:0	0/0:0,166,255:55:0	0/0:0,255,255:187:0	0/0:0,255,255:128:0	0/0:0,193,255:64:0	0/0:0,181,255:60:0	0/0:0,187,255:62:0	0/0:0,84,255:28:0	0/0:0,108,255:36:0	0/0:0,190,255:63:0	0/0:0,132,255:44:0	0/0:0,235,255:78:0	0/0:0,108,255:36:0	0/0:0,93,255:31:0	0/0:0,111,255:37:0	0/0:0,187,255:62:0	0/0:0,135,255:45:0	0/1:255,0,199:29:6	0/0:0,126,255:42:0	0/0:0,129,255:43:0	0/0:0,148,255:49:0	0/0:0,172,255:57:0	0/0:0,154,255:51:0
Contig_11917	1185	.	C	T	999	.	DP=6496;VDB=0.641309;SGB=-155.774;RPB=0.805175;MQB=5.46374e-21;MQSB=0;BQB=0.885765;MQ0F=0;AF1=0.105332;AC1=20;DP4=2226,3541,222,290;MQ=43;FQ=999;PV4=0.0374384,0.0103617,4.13059e-18,1	GT:PL:DP:SP	0/0:0,108,255:36:0	0/0:0,57,255:19:0	0/0:0,166,255:55:0	0/0:0,87,255:29:0	0/0:0,90,255:30:0	0/0:0,102,255:34:0	0/0:0,255,255:96:0	0/0:0,151,255:50:0	0/0:0,120,255:40:0	0/0:0,132,255:44:0	0/0:0,148,255:49:0	0/0:15,73,255:30:2	0/0:7,200,255:75:0	0/0:0,114,255:38:0	0/0:0,123,255:41:0	0/0:0,255,255:148:0	0/0:0,255,255:137:0	0/1:29,0,255:59:0	0/0:0,144,255:48:0	0/0:0,96,255:32:0	0/1:255,0,187:60:8	0/0:0,132,255:44:0	0/1:174,0,255:52:10	0/0:0,111,255:37:0	0/0:0,144,255:48:0	0/0:0,175,255:58:0	0/0:0,175,255:58:0	1/1:255,117,0:39:0	0/0:0,220,255:73:0	0/0:0,90,255:30:0	0/0:0,105,255:35:0	0/0:0,102,255:34:0	0/0:0,50,255:30:0	0/1:253,0,255:34:1	0/0:0,111,255:37:0	0/0:0,93,255:31:0	0/1:236,0,255:44:1	0/0:0,211,255:70:0	0/0:0,96,255:32:0	0/0:0,69,255:23:0	0/0:0,126,255:42:0	0/1:79,0,255:73:0	0/0:0,151,255:50:0	0/1:173,0,255:41:1	0/1:255,0,255:42:1	0/0:0,190,255:63:0	0/0:0,84,255:28:0	0/0:0,108,255:36:0	0/1:255,0,255:45:0	0/1:255,0,244:33:0	0/0:0,255,255:164:0	0/0:0,255,255:145:0	0/0:0,255,255:106:3	0/0:0,255,255:159:0	0/0:0,255,255:131:0	0/0:0,255,255:145:0	0/0:0,255,255:147:0	0/0:0,255,255:154:0	0/0:0,226,255:75:0	0/0:0,144,255:48:0	0/0:0,102,255:34:0	0/0:0,193,255:64:0	0/0:0,187,255:62:0	0/0:0,87,255:29:0	0/1:255,0,255:64:4	0/1:255,0,255:58:5	0/0:0,217,255:73:0	0/0:0,129,255:43:0	0/1:101,0,255:201:2	0/0:0,11,255:128:6	0/0:0,235,255:78:0	0/1:255,0,255:45:0	0/0:0,202,255:67:0	0/0:0,75,255:25:0	0/0:0,175,255:58:0	0/0:0,151,255:51:0	0/0:0,148,255:49:0	0/0:0,214,255:71:0	0/1:201,0,173:20:5	0/0:0,105,255:35:0	0/0:0,151,255:50:0	0/0:0,157,255:52:0	0/0:0,202,255:67:0	0/0:0,132,255:44:0	0/0:0,81,255:27:0	0/1:255,0,242:33:0	0/0:0,123,255:41:0	0/0:0,138,255:46:0	0/1:255,0,255:52:4
Contig_11917	1393	.	C	G	94.1245	.	DP=2654;VDB=1.54005e-17;SGB=-98.3403;RPB=2.53044e-06;MQB=0.357117;MQSB=4.37453e-07;BQB=0.983101;MQ0F=0;AF1=0.0163868;AC1=3;DP4=1782,771,16,28;MQ=34;FQ=94.1946;PV4=7.54026e-06,0.417911,1,0.000584833	GT:PL:DP:SP	0/0:0,78,255:26:0	0/0:0,57,239:19:0	0/0:0,66,255:22:0	0/0:0,39,254:13:0	0/0:0,78,255:26:0	0/0:0,144,255:48:0	0/0:0,78,255:26:0	0/0:0,75,255:25:0	0/0:0,63,255:21:0	0/0:0,154,255:51:0	0/0:0,75,255:25:0	0/1:81,0,227:17:10	0/0:0,72,255:24:0	0/0:0,96,255:32:0	0/0:0,72,255:24:0	0/0:0,184,255:61:0	0/0:0,172,255:57:0	0/1:22,0,255:42:0	0/0:0,87,255:29:0	0/0:0,69,255:23:0	0/0:0,42,219:14:0	0/0:0,42,255:14:0	0/0:0,60,255:20:0	0/0:0,63,255:21:0	0/0:0,75,255:25:0	0/0:0,39,255:13:0	0/0:0,48,255:16:0	0/0:0,48,255:16:0	./.:0,24,164:8:0	0/0:0,39,222:13:0	0/0:0,72,255:24:0	0/0:0,51,255:17:0	0/0:0,75,255:25:0	0/0:0,39,198:13:0	0/0:0,39,236:13:0	0/0:0,57,255:19:0	0/0:0,39,216:13:0	0/0:0,72,255:24:0	0/0:0,33,213:11:0	0/0:0,30,190:10:0	0/0:0,81,255:27:0	0/0:0,48,255:16:0	0/0:0,93,255:31:0	0/0:0,60,255:20:0	0/0:0,87,255:29:0	0/0:0,63,254:21:0	./.:0,18,156:6:0	0/0:0,33,175:11:0	0/0:0,75,255:25:0	0/0:0,57,255:19:0	0/0:0,226,255:75:0	0/0:0,190,255:63:0	0/0:0,135,255:45:0	0/0:0,205,255:68:0	0/0:0,123,255:41:0	0/0:0,75,255:65:28	0/0:10,0,254:65:29	0/0:0,202,255:67:0	0/1:75,0,255:24:8	0/0:0,75,255:25:0	0/0:0,60,255:20:0	0/0:0,75,255:25:0	0/0:0,81,255:27:0	0/0:0,42,238:14:0	0/0:0,75,255:25:0	0/0:0,42,243:14:0	0/0:0,48,255:16:0	0/0:0,48,255:16:0	0/0:0,51,255:17:0	./.:0,24,203:8:0	0/0:0,84,255:28:0	0/0:0,39,241:13:0	0/0:0,69,255:23:0	0/0:0,36,242:12:0	0/0:0,69,255:23:0	0/0:0,42,255:14:0	0/0:0,87,255:29:0	0/0:0,60,255:20:0	0/0:0,39,254:13:0	0/0:0,78,255:26:0	0/0:0,84,255:28:0	0/0:0,72,255:24:0	0/0:0,20,255:30:9	0/0:0,4,255:33:0	0/0:21,63,255:17:3	0/0:0,30,198:10:0	0/0:0,66,255:22:0	0/0:0,48,255:16:0	0/0:5,65,255:23:0
Contig_19168	144	.	G	T	48.9893	.	DP=5052;VDB=0.0383872;SGB=-826.963;RPB=3.74098e-07;MQB=0.0313646;MQSB=0;BQB=5.58981e-07;MQ0F=0.0112827;AF1=0.0192851;AC1=4;DP4=2745,2019,29,26;MQ=30;FQ=49.0703;PV4=0.494258,9.20727e-06,0.00144643,2.62387e-07	GT:PL:DP:SP	0/0:0,51,255:17:0	./.:0,24,161:8:0	0/0:0,81,255:32:0	0/0:0,75,255:25:0	0/0:0,93,255:31:0	0/0:0,166,255:55:0	0/0:0,45,233:15:0	0/0:0,111,255:37:0	0/0:0,87,255:29:0	0/0:0,160,255:53:0	0/0:0,253,255:84:0	0/0:0,132,255:44:0	0/0:0,214,255:71:0	0/0:0,196,255:65:0	0/0:0,175,255:58:0	0/0:0,241,255:80:0	0/0:0,255,255:108:0	0/0:0,105,255:35:0	0/0:0,193,255:64:0	0/0:0,45,218:15:0	0/0:0,96,255:32:0	0/0:0,57,255:29:0	0/0:0,120,255:40:0	0/0:0,154,255:51:0	0/0:0,54,255:18:0	./.:0,15,95:5:0	0/0:0,72,255:24:0	0/0:0,1,155:15:8	0/0:0,217,255:72:0	./.:0,18,93:6:0	./.:0,27,185:9:0	0/0:0,126,255:42:0	0/0:0,81,255:27:0	0/1:19,0,233:24:0	0/0:0,129,255:43:0	0/0:0,111,255:37:0	0/0:0,2,202:28:3	0/0:14,0,155:10:0	0/0:0,151,255:50:0	0/0:0,102,255:34:0	0/0:0,63,255:21:0	./.:0,15,126:5:0	0/0:0,99,255:44:3	0/0:0,57,255:19:0	0/0:0,214,255:71:0	0/0:0,114,255:38:0	0/0:0,118,255:49:0	0/0:0,45,255:15:0	0/0:0,78,255:26:0	0/0:0,84,255:34:0	0/0:0,255,255:167:0	0/0:0,255,255:126:0	0/0:0,81,255:27:0	0/0:0,172,255:57:0	0/0:0,255,255:110:0	0/0:0,163,255:54:0	0/0:0,255,255:117:0	0/0:0,255,255:192:0	0/0:0,108,255:36:0	0/0:0,255,255:94:0	0/0:0,108,255:36:0	0/0:0,166,255:55:0	0/0:0,63,244:21:0	0/1:38,0,228:22:2	0/0:0,163,255:54:0	0/0:0,163,255:54:0	0/0:11,0,208:17:0	0/0:0,111,255:37:0	0/0:0,238,255:79:0	0/0:0,190,255:63:0	0/1:72,0,108:11:0	0/0:0,140,255:65:3	0/0:172,229,255:37:5	0/0:0,47,255:26:0	0/0:0,126,255:42:0	./.:0,24,148:8:0	0/0:0,163,255:54:0	0/0:0,208,255:69:0	0/0:0,69,255:23:0	0/0:0,172,255:57:0	0/0:0,75,255:25:0	0/0:0,211,255:70:0	0/0:0,75,255:25:0	0/0:0,84,255:28:0	0/0:0,39,205:13:0	0/0:0,2,218:17:0	0/0:0,126,255:42:0	0/0:0,81,255:27:0	0/0:0,235,255:78:0
Contig_19168	734	.	T	C	999	.	DP=2834;VDB=2.17056e-40;SGB=-780.078;RPB=2.47295e-29;MQB=2.94839e-11;MQSB=0.55326;BQB=4.24347e-22;MQ0F=0;AF1=0.088136;AC1=17;DP4=952,1147,145,213;MQ=31;FQ=999;PV4=0.0953005,1.07474e-30,1.2898e-18,6.43326e-26	GT:PL:DP:SP	./.:1,0,113:8:0	./.:6,0,72:7:0	0/0:0,2,173:15:6	./.:0,12,104:7:0	0/0:0,5,100:10:0	0/0:1,0,146:15:0	0/0:0,39,221:19:0	0/0:0,34,197:17:0	./.:82,91,118:7:0	0/0:0,5,149:12:3	0/0:0,105,255:66:2	0/0:0,60,242:20:0	0/0:0,76,255:32:3	0/0:0,54,240:18:0	0/0:0,68,255:36:9	0/1:106,0,191:48:3	0/0:0,10,195:84:0	0/1:32,0,178:31:0	0/0:0,1,255:27:0	0/0:0,24,164:13:0	./.:0,15,80:5:0	./.:38,50,118:7:0	0/0:0,78,255:26:0	0/0:0,128,255:54:0	./.:0,9,95:3:0	0/0:86,125,255:18:2	./.:0,18,122:6:0	0/0:0,30,174:10:0	0/0:0,69,255:39:7	0/0:0,45,194:15:0	0/0:0,51,255:17:0	0/0:0,63,255:21:0	0/0:0,72,255:24:0	0/1:65,0,108:11:3	0/0:0,78,255:26:0	./.:0,21,148:7:0	0/0:0,31,213:20:0	0/0:49,88,245:19:0	0/0:0,47,255:42:0	0/0:0,56,255:35:3	0/0:0,33,176:11:0	0/0:0,39,174:13:0	0/0:0,30,255:43:10	./.:0,18,112:6:0	./.:0,5,112:8:0	0/1:27,0,255:65:7	0/0:0,33,255:23:3	./.:0,27,136:9:0	0/0:0,36,193:12:0	0/0:0,20,180:13:0	0/0:133,221,255:59:10	0/0:0,255,255:125:0	./.:16,0,107:8:3	0/1:55,0,132:16:0	0/0:15,55,244:47:12	0/1:19,0,138:14:11	0/0:3,0,208:66:0	0/0:0,255,255:128:2	./.:0,9,129:8:0	0/0:137,132,255:45:6	0/0:0,3,133:12:0	./.:0,2,69:5:0	./.:0,15,112:5:0	0/0:0,60,240:21:0	0/0:0,45,231:15:0	0/0:0,14,255:38:6	./.:0,27,145:9:0	0/1:40,0,157:18:0	0/0:0,51,247:17:0	0/0:0,60,252:20:0	0/0:0,39,218:13:0	0/0:0,90,255:34:0	0/0:6,0,176:20:3	./.:16,37,137:9:0	./.:42,45,60:5:0	./.:0,15,95:5:0	0/0:12,39,142:11:0	0/0:0,78,255:26:0	./.:50,6,0:2:0	0/0:0,35,219:25:0	0/0:0,31,196:15:0	0/0:0,16,172:23:6	0/0:44,43,202:24:2	0/1:64,0,124:16:0	./.:48,51,57:4:0	0/0:0,27,168:10:0	0/0:0,63,234:21:0	./.:0,21,109:7:0	0/0:0,160,255:53:0
Contig_27623	398	.	G	A	999	.	DP=3589;VDB=2.03165e-05;SGB=672.851;RPB=1.03331e-14;MQB=0;MQSB=0.749559;BQB=0.719461;MQ0F=0;AF1=0.552777;G3=0.304887,0.284877,0.410236;HWE=2.9201e-05;AC1=105;DP4=546,995,710,1220;MQ=33;FQ=999;PV4=0.413797,0.0838978,0,1	GT:PL:DP:SP	1/1:248,66,0:22:0	1/1:209,14,0:17:0	1/1:255,75,0:25:0	1/1:255,69,0:23:0	1/1:255,72,0:24:0	0/0:0,114,255:38:0	0/1:159,0,171:21:2	0/1:193,0,222:26:4	0/1:161,0,255:37:0	0/1:116,0,255:32:0	1/1:255,105,0:35:0	1/1:255,78,0:26:0	1/1:255,90,0:30:0	1/1:255,63,0:21:0	1/1:255,75,0:25:0	1/1:255,255,0:89:0	0/1:215,0,255:74:1	1/1:255,135,0:45:0	1/1:255,90,0:30:0	1/1:255,105,0:35:0	1/1:255,54,0:18:0	0/1:179,0,215:25:2	0/0:0,105,255:35:0	0/0:0,14,255:15:0	1/1:255,81,0:27:0	./.:36,0,133:7:4	0/0:0,99,255:33:0	0/0:0,105,255:35:0	0/0:0,39,236:13:0	0/0:0,99,255:33:0	0/0:0,96,255:32:0	0/0:0,96,255:32:0	0/0:0,102,255:34:0	0/0:0,57,255:19:0	0/0:0,117,255:39:0	1/1:188,30,0:10:0	0/0:0,60,242:20:0	0/1:119,0,255:34:3	0/0:0,51,255:17:0	0/0:0,72,255:24:0	0/1:134,0,188:16:0	0/0:0,102,255:34:0	0/1:121,0,229:20:2	0/0:0,81,255:27:0	0/1:65,0,255:20:5	0/0:0,90,255:30:0	0/0:0,60,255:20:0	0/0:0,99,255:33:0	0/0:0,120,255:40:0	0/0:0,108,255:36:0	1/1:255,193,0:64:0	1/1:255,244,0:81:0	1/1:255,190,0:63:0	1/1:255,238,0:79:0	0/1:255,0,255:84:5	0/1:255,0,255:98:6	0/1:167,0,255:109:3	1/1:255,146,0:72:6	1/1:255,66,0:22:0	0/1:211,0,255:37:8	1/1:255,66,0:22:0	1/1:255,144,0:48:0	0/1:71,0,255:39:2	0/0:0,78,255:26:0	1/1:255,90,0:30:0	1/1:255,75,0:25:0	0/1:218,0,202:29:0	0/0:0,151,255:50:0	0/1:180,0,255:41:0	0/1:136,0,228:21:4	0/0:0,105,255:35:0	1/1:255,108,0:36:0	0/0:0,93,255:31:0	1/1:215,48,0:16:0	0/1:138,0,186:22:0	0/1:173,0,255:31:0	0/1:126,0,255:35:2	0/1:148,0,255:31:0	0/1:124,0,247:30:4	1/1:233,66,0:22:0	1/1:255,132,0:44:0	1/1:255,105,0:35:0	1/1:255,72,0:24:0	1/1:255,60,0:20:0	1/1:255,60,0:20:0	0/1:63,0,255:25:5	0/0:0,48,255:16:0	0/0:0,114,255:38:0	0/0:0,105,255:35:0
Contig_27623	508	.	G	C	999	.	DP=4341;VDB=0.209151;SGB=33.6893;RPB=0.00411925;MQB=2.21566e-32;MQSB=0;BQB=0.990367;MQ0F=0;AF1=0.205107;AC1=39;DP4=1076,2507,188,481;MQ=41;FQ=999;PV4=0.333336,0.000285655,4.41787e-41,1	GT:PL:DP:SP	0/0:0,84,255:28:0	0/0:0,96,255:32:0	0/0:0,138,255:46:0	0/0:0,75,255:25:0	0/0:0,111,255:37:0	0/0:0,154,255:51:0	0/0:0,84,255:28:0	0/0:0,105,255:35:0	0/0:0,166,255:55:0	0/0:0,105,255:35:0	0/0:0,117,255:39:0	0/0:0,117,255:39:0	0/0:0,135,255:45:0	0/0:0,69,255:23:0	0/0:0,87,255:29:0	0/0:0,255,255:101:0	0/1:255,0,255:67:7	0/0:0,120,255:40:0	0/0:0,151,255:50:0	0/0:0,99,255:33:0	0/0:0,111,255:37:0	0/1:146,0,255:28:0	0/1:170,0,255:30:7	0/1:133,0,255:28:2	0/0:0,123,255:41:0	0/0:0,99,255:33:0	0/1:202,0,255:35:3	1/1:255,90,0:30:0	0/0:0,63,255:21:0	1/1:255,78,0:26:0	0/1:176,0,255:27:6	0/0:0,90,255:30:0	0/1:255,0,255:39:3	0/1:207,0,200:27:5	0/0:0,114,255:38:0	0/0:0,72,255:24:0	1/1:255,81,0:27:0	0/1:183,0,255:32:3	1/1:255,75,0:25:0	0/1:155,0,255:26:0	0/0:0,60,255:20:0	0/1:215,0,208:24:2	0/1:123,0,227:21:15	0/0:0,96,255:32:0	0/0:0,172,255:57:0	0/1:255,0,250:46:0	0/1:185,0,255:35:12	0/0:0,72,255:24:0	0/0:0,126,255:42:0	0/0:0,120,255:40:0	0/0:0,255,255:103:0	0/0:0,255,255:98:0	0/0:0,255,255:97:0	0/0:0,255,255:116:0	0/1:192,0,255:66:0	0/1:255,0,255:112:20	0/1:255,0,255:99:14	0/0:0,255,255:106:0	0/0:0,151,255:50:0	0/1:219,0,255:36:6	0/0:0,75,255:25:0	0/0:0,154,255:51:0	0/1:238,0,255:33:11	0/0:0,72,255:24:0	0/0:0,96,255:32:0	0/0:0,148,255:49:0	0/1:146,0,211:20:2	0/1:132,0,249:29:0	0/1:255,0,255:48:4	0/1:219,0,255:40:1	0/1:255,0,255:41:5	0/0:0,120,255:40:0	0/1:245,0,255:43:6	0/0:0,42,255:14:0	0/1:18,0,255:20:3	0/1:212,0,255:33:6	0/0:0,94,255:45:0	0/0:0,129,255:43:0	0/0:0,57,255:19:0	0/0:0,96,255:32:0	0/0:0,117,255:39:0	0/0:0,108,255:36:0	0/0:0,163,255:54:0	0/0:0,90,255:30:0	0/0:0,93,255:31:0	0/0:0,99,255:33:0	0/1:255,0,248:32:0	0/0:0,123,255:41:0	1/1:255,87,0:29:0
Contig_27747	224	.	A	G	999	.	DP=5176;VDB=0.126022;SGB=120.707;RPB=0.393945;MQB=3.2987e-20;MQSB=0;BQB=0.221602;MQ0F=0;AF1=0.0157895;AC1=3;DP4=3088,1958,30,23;MQ=34;FQ=999;PV4=0.48335,1,1.09973e-20,1	GT:PL:DP:SP	0/0:0,111,255:37:0	0/0:0,105,255:35:0	0/0:0,169,255:56:0	0/0:0,108,255:36:0	0/0:0,126,255:42:0	0/0:0,138,255:46:0	0/0:0,123,255:41:0	0/0:0,90,255:30:0	0/0:0,138,255:46:0	0/0:0,87,255:29:0	0/0:0,123,255:41:0	0/0:0,87,255:29:0	0/0:0,220,255:73:0	0/0:0,105,255:35:0	0/0:0,117,255:39:0	0/0:0,255,255:135:0	0/0:0,255,255:95:0	0/0:0,157,255:52:0	0/0:0,84,255:28:0	0/0:0,138,255:46:0	0/1:176,0,241:37:7	0/0:0,93,255:31:0	0/0:0,126,255:42:0	0/0:0,111,255:37:0	0/0:0,108,255:36:0	0/0:0,102,255:34:0	0/0:0,120,255:40:0	0/0:0,123,255:41:0	0/0:0,114,255:38:0	0/0:0,96,255:32:0	0/0:0,144,255:48:0	0/0:0,81,255:27:0	0/0:0,108,255:36:0	0/0:0,135,255:45:0	0/0:0,138,255:46:0	0/0:0,99,255:33:0	0/0:0,132,255:44:0	0/0:0,157,255:52:0	0/0:0,93,255:31:0	0/0:0,87,255:29:0	0/0:0,108,255:36:0	0/0:0,120,255:40:0	0/0:0,105,255:35:0	0/0:0,132,255:44:0	0/0:0,93,255:31:0	0/0:0,135,255:45:0	0/0:0,75,255:25:0	0/0:0,120,255:40:0	0/0:0,148,255:49:0	0/0:0,108,255:36:0	0/0:0,255,255:95:0	0/0:0,255,255:103:0	0/0:0,255,255:90:0	0/0:0,255,255:145:0	0/0:0,255,255:117:0	0/0:0,255,255:101:0	0/0:0,255,255:143:0	0/0:0,255,255:139:0	0/0:0,175,255:58:0	0/0:0,163,255:54:0	0/0:0,120,255:40:0	0/0:0,151,255:50:0	0/0:0,126,255:42:0	0/0:0,135,255:45:0	0/0:0,172,255:57:0	0/0:0,138,255:46:0	0/0:0,126,255:42:0	0/0:0,102,255:34:0	0/0:0,208,255:69:0	0/0:0,141,255:47:0	0/1:160,0,255:35:1	0/0:0,163,255:54:0	0/0:0,111,255:37:0	0/0:0,78,255:26:0	0/0:0,81,255:27:0	0/0:0,93,255:31:0	0/0:0,154,255:51:0	0/0:0,135,255:45:0	0/0:0,105,255:35:0	0/0:0,111,255:37:0	0/0:0,138,255:46:0	0/0:0,129,255:43:0	0/0:0,178,255:59:0	0/0:0,93,255:31:0	0/0:0,102,255:34:0	0/0:0,102,255:34:0	0/1:186,0,194:32:6	0/0:0,157,255:52:0	0/0:0,132,255:44:0
Contig_27747	1337	.	G	A	999	.	DP=5498;VDB=0.0711682;SGB=378.551;RPB=0.311796;MQB=0.273625;MQSB=3.58625e-37;BQB=0.629816;MQ0F=0;AF1=0.0210526;AC1=4;DP4=2311,2942,75,68;MQ=37;FQ=999;PV4=0.0495327,1,0.007164,1	GT:PL:DP:SP	0/0:0,120,255:40:0	0/0:0,84,255:28:0	0/0:0,144,255:48:0	0/0:0,45,255:15:0	0/0:0,148,255:49:0	0/0:0,157,255:52:0	0/0:0,111,255:37:0	0/0:0,102,255:34:0	0/0:0,132,255:44:0	0/0:0,141,255:47:0	0/0:0,132,255:44:0	0/0:0,129,255:43:0	0/0:0,190,255:63:0	0/0:0,90,255:30:0	0/0:0,138,255:46:0	0/0:0,255,255:161:0	0/0:0,255,255:126:0	0/1:255,0,230:41:0	0/0:0,135,255:45:0	0/0:0,96,255:32:0	0/0:0,90,255:30:0	0/0:0,87,255:29:0	0/0:0,93,255:31:0	0/0:0,96,255:32:0	0/0:0,93,255:31:0	0/0:0,78,255:26:0	0/0:0,126,255:42:0	0/0:0,129,255:43:0	0/0:0,69,255:23:0	0/0:0,69,255:23:0	0/0:0,117,255:39:0	0/0:0,66,255:22:0	0/0:0,111,255:37:0	0/0:0,111,255:37:0	0/0:0,151,255:50:0	0/0:0,90,255:31:0	0/0:0,81,255:27:0	0/0:0,160,255:53:0	0/0:0,84,255:28:0	0/0:0,87,255:29:0	0/0:0,154,255:51:0	0/0:0,123,255:41:0	0/0:0,108,255:36:0	0/0:0,129,255:43:0	0/0:0,114,255:38:0	0/0:0,166,255:55:0	0/0:0,102,255:34:0	0/0:0,120,255:40:0	0/0:0,151,255:50:0	0/1:234,0,255:34:0	0/0:0,255,255:155:0	0/0:0,255,255:116:0	0/0:0,255,255:99:0	0/0:0,255,255:144:0	0/0:0,255,255:132:0	0/0:0,255,255:98:0	0/0:0,255,255:147:0	0/1:255,0,255:139:9	0/1:255,0,255:67:16	0/0:0,175,255:58:0	0/0:0,148,255:49:0	0/0:0,190,255:63:0	0/0:0,190,255:63:0	0/0:0,81,255:27:0	0/0:0,157,255:52:0	0/0:0,138,255:46:0	0/0:0,144,255:48:0	0/0:0,84,255:28:0	0/0:0,226,255:75:0	0/0:0,90,255:30:0	0/0:0,154,255:51:0	0/0:0,151,255:50:0	0/0:0,178,255:59:0	0/0:0,48,255:16:0	0/0:0,132,255:44:0	0/0:0,157,255:52:0	0/0:0,169,255:56:0	0/0:0,172,255:57:0	0/0:0,99,255:33:0	0/0:0,108,255:36:0	0/0:0,126,255:42:0	0/0:0,175,255:58:0	0/0:0,178,255:59:0	0/0:0,120,255:40:0	0/0:0,87,255:29:0	0/0:0,117,255:39:0	0/0:0,129,255:43:0	0/0:0,105,255:35:0	0/0:0,172,255:57:0
Contig_31658	1055	.	C	A	999	.	DP=2040;VDB=4.44499e-06;SGB=108.461;RPB=0.999794;MQB=0.359624;MQSB=1.19167e-32;BQB=0.60942;MQ0F=0;AF1=0.0262444;G3=0.957864,0.0316174,0.0105184;HWE=0.0364344;AC1=5;DP4=867,1081,23,21;MQ=34;FQ=999;PV4=0.358065,0.129873,1,1	GT:PL:DP:SP	0/0:0,45,255:15:0	./.:0,24,208:8:0	0/0:0,48,255:16:0	0/0:0,33,237:11:0	0/0:0,36,255:12:0	0/0:0,54,255:18:0	0/0:0,30,235:10:0	0/0:0,48,255:16:0	./.:0,27,187:9:0	0/0:0,57,255:19:0	0/0:0,48,255:16:0	0/0:0,42,255:14:0	0/0:0,39,251:13:0	./.:0,27,184:9:0	0/0:0,51,255:17:0	0/0:0,157,255:52:0	0/0:0,135,255:45:0	0/0:0,63,255:21:0	0/0:0,57,255:19:0	0/0:0,33,240:11:0	0/0:0,33,237:11:0	0/0:0,30,214:10:0	0/0:0,57,255:19:0	0/0:0,33,225:11:0	0/0:0,33,223:11:0	0/0:0,36,251:12:0	1/1:255,36,0:12:0	0/0:0,36,246:12:0	0/0:0,48,255:16:0	0/0:0,54,255:18:0	0/0:0,36,255:12:0	0/0:0,48,255:16:0	0/0:0,39,222:13:0	0/0:0,30,215:10:0	./.:0,18,155:6:0	0/0:0,48,255:16:0	0/0:0,45,255:15:0	0/0:0,33,230:11:0	0/0:0,51,255:17:0	./.:0,27,226:9:0	0/0:0,63,255:21:0	0/0:0,69,255:23:0	0/0:0,36,237:12:0	0/0:0,60,255:20:0	./.:0,24,199:8:0	0/0:0,42,252:14:0	./.:0,18,153:6:0	0/0:0,45,255:15:0	0/0:0,60,255:20:0	./.:0,18,160:6:0	0/0:0,157,255:52:0	0/0:0,126,255:42:0	0/0:0,169,255:56:0	0/0:0,172,255:57:0	0/0:0,132,255:44:0	0/0:0,141,255:47:0	0/0:0,132,255:44:0	0/0:0,151,255:50:0	0/0:0,60,255:20:0	0/0:0,48,255:16:0	0/0:0,45,255:15:0	0/0:0,57,255:19:0	0/0:0,54,255:18:0	0/0:0,57,255:19:0	0/0:0,63,255:21:0	0/0:0,66,255:22:0	0/0:0,36,249:12:0	0/0:0,45,255:15:0	0/0:0,66,255:22:0	0/0:0,39,255:13:0	0/0:0,60,255:20:0	0/0:0,72,255:24:0	0/1:188,0,99:15:2	./.:0,18,166:6:0	0/0:0,66,255:22:0	0/0:0,45,255:15:0	0/1:214,0,190:26:6	0/0:0,57,255:19:0	0/0:0,39,255:13:0	0/0:0,51,255:17:0	0/0:0,42,255:14:0	0/0:0,57,255:19:0	0/0:0,78,255:26:0	./.:0,27,224:9:0	0/0:0,48,255:16:0	0/1:166,0,95:14:20	0/0:0,48,255:16:0	0/0:0,57,255:19:0	0/0:0,57,255:19:0
Contig_35330	132	.	C	A	175.508	.	DP=2061;VDB=0.00272821;SGB=-86.2088;RPB=0.000868543;MQB=1.09948e-13;MQSB=0.0617629;BQB=0.535578;MQ0F=0;AF1=0.0271509;AC1=5;DP4=1500,397,55,3;MQ=34;FQ=175.626;PV4=0.00151366,0.0209267,3.64063e-11,1	GT:PL:DP:SP	0/0:0,90,255:30:0	0/0:0,48,222:16:0	0/0:0,93,255:31:0	0/0:0,117,255:39:0	0/0:0,90,255:30:0	0/0:0,120,255:40:0	0/0:0,78,255:26:0	0/0:0,99,255:33:0	0/0:0,114,255:38:0	0/0:0,163,255:54:0	0/0:0,42,210:14:0	0/0:0,54,243:18:0	0/0:0,45,255:15:0	0/0:0,30,175:10:0	./.:0,21,156:7:0	0/0:0,75,187:25:0	0/0:0,102,255:34:0	0/0:2,0,183:15:0	0/0:0,36,191:16:0	0/0:0,20,233:15:0	./.:0,3,15:1:0	./.:0,18,140:6:0	0/0:0,45,255:15:0	0/0:0,36,198:12:0	./.:0,21,123:7:0	./.:0,9,54:3:0	0/0:0,57,238:19:0	0/0:7,0,121:10:0	0/0:0,105,255:35:0	./.:44,0,20:3:0	0/0:0,60,255:20:0	0/0:0,63,238:21:0	0/0:0,51,255:17:0	0/0:0,78,255:26:0	0/0:0,45,255:15:0	./.:0,24,190:8:0	0/0:0,60,255:20:0	0/0:0,129,255:43:0	0/0:0,36,231:12:0	0/0:0,33,235:11:0	0/0:0,63,255:21:0	0/0:0,60,209:20:0	0/0:0,30,180:10:0	./.:0,18,125:6:0	0/0:0,123,255:41:0	0/0:0,54,255:18:0	./.:0,6,56:2:0	0/0:0,60,255:20:0	0/0:0,135,255:45:0	0/0:0,33,233:11:0	0/0:0,75,254:25:0	0/0:0,184,255:61:0	0/0:0,72,255:24:0	0/0:0,69,235:23:0	0/0:0,112,255:43:0	0/0:0,39,255:36:3	0/1:77,0,255:51:6	0/0:0,90,255:30:0	0/0:0,60,228:20:0	0/0:0,117,255:39:0	0/0:0,48,248:16:0	0/0:0,78,255:32:0	0/1:14,0,89:11:0	0/0:0,36,237:12:0	0/0:0,33,167:11:0	./.:0,21,104:7:0	0/0:0,42,223:14:0	0/0:0,45,247:15:0	./.:0,6,43:2:0	./.:0,6,43:2:0	./.:0,24,148:8:0	0/0:0,105,255:35:0	./.:0,27,165:9:0	0/0:0,66,255:22:0	0/0:0,42,195:14:0	./.:0,12,89:4:0	0/0:0,63,218:21:0	./.:0,18,114:6:0	0/0:0,45,228:15:0	0/0:0,72,189:24:0	0/1:63,0,192:18:9	0/0:0,57,224:19:0	0/0:0,60,245:20:0	0/0:0,45,204:15:0	0/0:0,66,255:22:0	0/0:0,66,249:22:0	./.:0,21,156:7:0	0/0:0,33,196:11:0	0/0:0,42,178:14:0
Contig_38564	149	.	T	A	999	.	DP=2824;VDB=0;SGB=-89.6427;RPB=0;MQB=0;MQSB=2.09208e-11;BQB=0.101907;MQ0F=0;AF1=0.538094;G3=0.347166,0.244242,0.408592;HWE=1.22649e-06;AC1=102;DP4=1023,666,638,388;MQ=35;FQ=999;PV4=0.416756,0.000279283,0,0.0617177	GT:PL:DP:SP	0/0:0,99,255:33:0	0/0:0,68,255:31:0	0/1:178,0,255:43:3	1/1:182,39,0:13:0	0/0:0,120,255:40:0	1/1:166,36,0:12:0	./.:62,6,0:2:0	0/1:9,0,255:26:2	1/1:151,13,0:18:0	0/0:0,129,255:43:0	1/1:186,33,0:11:0	0/1:64,0,255:23:0	1/1:183,33,0:11:0	1/1:255,57,0:19:0	1/1:204,42,0:14:0	1/1:255,123,0:41:0	1/1:255,120,0:40:0	0/1:126,0,255:35:8	1/1:186,17,0:18:0	1/1:212,39,0:13:0	0/1:6,0,255:19:0	0/0:0,9,255:17:0	0/1:0,2,255:30:2	0/0:0,132,255:44:0	0/0:0,24,255:24:3	0/1:5,0,215:14:10	0/1:6,0,255:40:0	0/0:0,22,255:31:0	0/0:0,78,255:26:0	0/1:53,0,252:23:2	0/0:0,13,255:27:11	0/0:0,8,181:11:0	0/0:0,111,255:37:0	0/1:91,0,255:24:0	0/1:41,0,195:17:10	0/0:0,102,255:34:0	0/0:0,84,255:28:0	0/0:0,114,255:38:0	0/1:67,0,255:28:2	0/1:49,0,233:15:3	0/0:0,99,255:33:0	1/1:132,39,0:13:0	./.:139,21,0:7:0	1/1:218,51,0:17:0	0/0:0,129,255:43:0	0/0:0,172,255:57:0	0/0:0,102,255:34:0	0/0:0,123,255:41:0	0/0:0,117,255:39:0	0/1:70,0,255:23:0	1/1:255,120,0:40:0	1/1:236,87,0:29:0	1/1:255,117,0:39:0	0/1:149,0,255:75:11	1/1:247,35,0:39:3	1/1:245,92,0:39:0	1/1:251,111,0:37:0	1/1:220,50,0:49:0	1/1:235,60,0:20:0	0/1:165,0,21:15:0	1/1:238,42,0:14:0	1/1:212,39,0:13:0	1/1:217,39,0:13:0	0/1:1,0,255:24:6	0/0:0,12,255:28:0	0/1:17,0,255:33:0	0/0:0,144,255:48:0	0/0:0,102,255:34:0	1/1:231,51,0:17:0	./.:137,24,0:8:0	0/0:0,81,255:27:0	0/0:0,108,255:36:0	1/1:170,30,0:10:0	1/1:186,30,0:10:0	0/0:0,96,255:32:0	0/0:0,114,255:38:0	0/1:89,0,255:28:2	0/0:0,32,255:19:0	1/1:183,33,0:11:0	1/1:196,42,0:14:0	1/1:175,30,0:10:0	1/1:238,48,0:16:0	0/1:56,0,255:40:3	0/0:0,117,255:39:0	./.:154,24,0:8:0	0/1:65,0,255:25:4	0/0:0,126,255:42:0	1/1:168,30,0:10:0	0/1:32,0,255:25:0
Contig_38564	372	.	A	T	999	.	DP=5779;VDB=0.461695;SGB=381.552;RPB=0.330055;MQB=0.0451052;MQSB=1.5836e-17;BQB=2.79685e-13;MQ0F=0;AF1=0.0315789;AC1=6;DP4=2575,2748,123,150;MQ=36;FQ=999;PV4=0.29169,1,1,1	GT:PL:DP:SP	0/0:0,144,255:48:0	0/0:0,96,255:32:0	0/0:0,169,255:56:0	0/0:0,96,255:32:0	0/0:0,123,255:41:0	0/0:0,154,255:51:0	0/0:0,102,255:34:0	0/0:0,135,255:45:0	0/0:0,148,255:49:0	0/0:0,129,255:43:0	0/0:0,123,255:41:0	0/1:249,0,255:46:0	0/0:0,163,255:54:0	0/0:0,117,255:39:0	0/0:0,105,255:35:0	0/0:0,255,255:142:0	0/0:0,255,255:108:0	0/1:255,0,255:56:0	0/0:0,144,255:48:0	0/0:0,108,255:36:0	0/0:0,99,255:33:0	0/0:0,108,255:36:0	0/0:0,160,255:53:0	0/0:0,154,255:51:0	0/0:0,148,255:49:0	0/0:0,123,255:41:0	0/0:0,175,255:58:0	0/0:0,132,255:44:0	0/0:0,90,255:30:0	0/0:0,99,255:33:0	0/0:0,108,255:36:0	0/0:0,151,255:50:0	0/0:0,129,255:43:0	0/0:0,144,255:48:0	0/0:0,123,255:41:0	0/0:0,75,255:25:0	0/0:0,120,255:40:0	0/0:0,163,255:54:0	0/0:0,87,255:29:0	0/0:0,93,255:31:0	0/0:0,144,255:48:0	0/0:0,114,255:38:0	0/0:0,108,255:36:0	0/0:0,129,255:43:0	0/0:0,123,255:41:0	0/0:0,157,255:52:0	0/0:0,114,255:38:0	0/0:0,151,255:50:0	0/0:0,102,255:34:0	0/0:0,169,255:56:0	0/0:0,255,255:126:0	0/0:0,255,255:122:0	0/0:0,255,255:119:0	0/1:255,0,255:133:1	0/0:0,205,255:118:2	0/0:0,255,255:141:2	0/0:0,255,255:142:0	0/0:0,255,255:155:0	0/0:0,163,255:54:0	0/0:0,163,255:54:0	0/0:0,114,255:38:0	0/0:0,184,255:61:0	0/0:0,123,255:41:0	0/0:0,93,255:31:0	0/0:0,166,255:55:0	0/0:0,151,255:50:0	0/0:0,126,255:42:0	0/0:0,232,255:77:0	0/0:0,211,255:70:0	0/0:0,138,255:46:0	0/0:0,108,255:36:0	0/0:0,172,255:57:0	0/0:0,126,255:42:0	0/0:0,96,255:32:0	0/0:0,111,255:37:0	0/0:0,129,255:43:0	0/0:0,184,255:61:0	0/0:0,120,255:40:0	0/0:0,123,255:41:0	0/0:0,87,255:29:0	0/0:0,141,255:47:0	0/0:0,148,255:49:0	0/1:255,0,255:56:2	0/0:0,99,255:33:0	0/0:0,84,255:28:0	0/0:0,111,255:37:0	0/0:0,132,255:44:0	0/0:0,169,255:57:0	0/0:0,110,255:49:0
Contig_38564	491	.	G	A	999	.	DP=4807;VDB=0.60327;SGB=-3.83553;RPB=0.00297829;MQB=0.090752;MQSB=0.0012552;BQB=0.960447;MQ0F=0;AF1=0.0210526;AC1=4;DP4=2062,2557,34,57;MQ=38;FQ=999;PV4=0.200977,0.406893,1,1	GT:PL:DP:SP	0/0:0,93,255:31:0	0/0:0,84,255:28:0	0/0:0,199,255:66:0	0/0:0,96,255:32:0	0/0:0,117,255:39:0	0/0:0,205,255:68:0	0/0:0,126,255:42:0	0/0:0,87,255:29:0	0/0:0,117,255:39:0	0/0:0,138,255:46:0	0/0:0,75,255:25:0	0/0:0,102,255:34:0	0/0:0,93,255:31:0	0/0:0,93,255:31:0	0/0:0,69,255:23:0	0/0:0,255,255:92:0	0/0:0,255,255:86:0	0/0:0,135,255:45:0	0/0:0,126,255:42:0	0/0:0,78,255:26:0	0/0:0,96,255:32:0	0/0:0,108,255:36:0	0/0:0,129,255:49:0	0/0:0,154,255:51:0	0/0:0,108,255:36:0	0/0:0,72,255:24:0	0/0:0,141,255:47:0	0/0:0,144,255:48:0	0/1:192,0,255:23:0	0/0:0,69,255:23:0	0/0:0,111,255:37:0	0/0:0,96,255:32:0	0/0:0,135,255:45:0	0/0:0,96,255:32:0	0/0:0,144,255:48:0	0/0:0,99,255:33:0	0/0:0,126,255:42:0	0/0:0,154,255:51:0	0/0:0,120,255:40:0	0/0:0,90,255:30:0	0/1:255,0,255:49:17	0/0:0,96,255:32:0	0/0:0,141,255:47:0	0/0:0,114,255:38:0	0/0:0,135,255:45:0	0/1:255,0,255:66:11	0/0:0,108,255:36:0	0/0:0,160,255:53:0	0/0:0,120,255:40:0	0/0:0,151,255:50:0	0/0:0,255,255:101:0	0/0:0,255,255:91:0	0/0:0,208,255:69:0	0/0:0,255,255:130:0	0/0:0,253,255:84:0	0/0:0,255,255:85:0	0/0:0,255,255:85:0	0/0:0,255,255:115:0	0/0:0,132,255:44:0	0/0:0,84,255:28:0	0/0:0,84,255:28:0	0/0:0,163,255:54:0	0/0:0,51,255:17:0	0/0:0,126,255:42:0	0/0:0,154,255:51:0	0/0:0,184,255:61:0	0/0:0,129,255:43:0	0/0:0,141,255:47:0	0/0:0,211,255:70:0	0/0:0,79,255:36:0	0/0:0,172,255:57:0	0/1:249,0,255:44:5	0/0:0,160,255:54:0	0/0:0,105,255:35:0	0/0:0,123,255:41:0	0/0:0,132,255:44:0	0/0:0,144,255:48:0	0/0:0,72,255:24:0	0/0:0,108,255:37:0	0/0:0,63,255:21:0	0/0:0,81,255:27:0	0/0:0,84,255:28:0	0/0:0,169,255:56:0	0/0:0,108,255:36:0	0/0:0,129,255:43:0	0/0:0,123,255:41:0	0/0:0,117,255:39:0	0/0:0,190,255:63:0	0/0:0,126,255:42:0
Contig_43658	68	.	A	T	999	.	DP=2108;VDB=5.05792e-08;SGB=212.517;RPB=0.79105;MQB=0.192233;MQSB=0;BQB=0.191915;MQ0F=0;AF1=0.0736363;G3=0.884149,0.084293,0.0315577;HWE=0.00511981;AC1=14;DP4=1359,555,124,30;MQ=35;FQ=999;PV4=0.0118307,0.0117841,0.0112562,1	GT:PL:DP:SP	0/0:0,90,255:30:0	0/0:0,45,228:15:0	0/0:0,42,210:14:0	0/0:0,57,255:19:0	0/0:0,90,255:30:0	0/0:0,117,255:39:0	0/0:0,42,255:14:0	0/0:0,57,255:19:0	0/0:0,42,255:14:0	0/0:0,57,255:19:0	0/0:0,57,255:19:0	0/0:0,63,255:21:0	0/1:207,0,166:22:2	0/1:103,0,142:13:3	0/1:152,0,146:14:0	0/0:0,123,255:41:0	0/0:0,141,255:47:0	0/0:0,42,255:14:0	0/0:0,36,255:12:0	./.:95,0,58:8:0	./.:0,27,214:9:0	0/0:0,66,255:22:0	0/0:0,48,255:16:0	0/0:0,48,255:16:0	0/0:0,39,255:13:0	0/0:0,36,255:12:0	0/0:0,72,255:24:0	0/0:0,54,255:18:0	0/0:0,42,255:14:0	0/0:0,30,170:10:0	0/0:0,54,255:18:0	0/0:0,33,218:11:0	0/0:0,33,255:11:0	0/0:0,45,255:15:0	0/0:0,39,227:13:0	./.:0,21,180:7:0	./.:0,24,204:8:0	0/0:0,93,255:31:0	0/0:0,36,233:13:0	0/0:0,30,252:10:0	0/0:0,42,255:14:0	0/0:0,48,235:16:0	0/0:0,51,255:17:0	0/0:0,57,255:20:0	0/0:0,39,255:13:0	0/0:0,63,255:21:0	./.:0,15,140:5:0	./.:0,27,210:9:0	0/0:0,63,255:21:0	0/0:0,45,255:15:0	0/0:0,157,255:52:0	0/0:0,163,255:54:0	0/0:0,117,255:39:0	0/0:0,166,255:55:0	0/0:0,123,255:41:0	0/0:0,141,255:47:0	1/1:255,148,0:49:0	0/0:0,138,255:58:0	0/0:0,54,255:18:0	0/1:166,0,185:24:2	0/1:91,0,193:16:3	1/1:184,32,0:23:0	0/1:153,0,174:19:0	0/0:0,60,255:20:0	0/0:0,69,255:23:0	0/0:0,36,255:12:0	0/0:0,42,255:14:0	0/0:0,57,255:19:0	0/0:0,66,255:22:0	0/0:0,30,225:10:0	0/0:0,51,255:17:0	0/0:0,51,255:17:0	0/0:0,66,255:22:0	0/0:0,30,212:10:0	./.:0,27,215:9:0	0/0:0,39,228:13:0	0/0:0,75,255:25:0	0/0:0,39,255:13:0	0/0:0,42,255:14:0	./.:0,24,171:8:0	0/0:0,63,255:21:0	0/1:194,0,239:35:2	0/0:0,60,255:20:0	1/1:252,39,0:13:0	0/0:0,39,255:13:0	0/0:0,57,255:19:0	0/0:0,39,226:13:0	0/0:0,57,255:19:0	0/0:0,87,255:29:0
Contig_43658	188	.	C	A	999	.	DP=1433;VDB=5.04161e-08;SGB=7.7781;RPB=0.0559497;MQB=2.89332e-05;MQSB=8.72579e-06;BQB=0.86241;MQ0F=0;AF1=0.0159567;AC1=3;DP4=719,651,12,15;MQ=35;FQ=999;PV4=0.441319,0.338388,3.66329e-08,1	GT:PL:DP:SP	0/1:66,0,112:10:3	0/0:0,33,249:11:0	0/0:0,51,255:17:0	0/0:0,39,255:13:0	0/0:0,7,208:12:0	0/0:0,28,251:13:0	0/0:0,33,239:11:0	0/0:0,30,224:10:0	0/0:0,36,255:12:0	0/0:0,42,255:14:0	0/0:0,39,255:13:0	./.:0,27,206:9:0	0/0:0,33,248:11:0	0/0:0,30,214:10:0	0/0:0,51,255:17:0	0/1:59,0,239:23:2	0/0:0,117,255:39:0	0/0:0,39,238:13:0	0/0:0,42,255:14:0	0/0:0,33,224:11:0	0/0:0,33,238:11:0	./.:0,12,118:4:0	0/0:0,42,255:14:0	0/0:0,42,255:14:0	0/0:0,33,240:11:0	./.:0,27,208:9:0	0/0:0,30,212:10:0	0/0:0,69,255:23:0	./.:0,27,195:9:0	./.:0,24,189:8:0	0/0:0,42,251:14:0	0/0:0,36,250:12:0	./.:0,27,214:9:0	./.:0,12,125:4:0	./.:0,21,165:7:0	./.:0,9,96:3:0	./.:0,15,129:5:0	./.:0,24,208:8:0	0/0:0,42,255:14:0	./.:0,27,215:9:0	./.:0,27,182:9:0	0/0:0,30,225:10:0	0/0:0,45,255:15:0	./.:0,24,195:8:0	./.:0,21,189:7:0	0/0:0,39,255:13:0	./.:0,18,158:6:0	./.:0,9,90:3:0	0/0:0,54,255:18:0	0/0:0,36,255:12:0	0/0:0,114,255:38:0	0/0:0,75,255:25:0	0/0:0,90,255:30:0	0/0:0,111,255:37:0	0/0:0,7,255:23:0	0/0:0,78,255:26:0	0/0:0,114,255:38:0	0/0:0,141,255:47:0	0/0:0,33,238:11:0	0/0:0,48,255:16:0	0/0:0,36,255:12:0	0/0:0,51,255:17:0	0/0:0,39,255:13:0	./.:0,27,206:9:0	0/0:0,51,255:17:0	./.:0,24,208:8:0	0/0:0,48,255:16:0	0/0:0,30,222:10:0	0/0:0,57,255:19:0	0/0:0,30,204:10:0	0/0:0,42,255:14:0	0/0:0,42,255:14:0	0/0:0,60,255:20:0	0/0:0,30,222:10:0	0/0:0,30,214:10:0	0/0:0,39,255:13:0	0/0:0,60,255:20:0	./.:0,12,103:4:0	0/0:0,33,237:11:0	0/0:0,30,234:10:0	0/0:0,30,202:10:0	0/0:0,48,255:16:0	0/0:0,39,247:13:0	./.:0,15,146:5:0	0/0:0,30,216:10:0	0/0:0,33,243:11:0	0/0:0,36,255:12:0	0/0:0,39,255:13:0	0/0:0,36,243:12:0
Contig_57924	372	.	A	C	999	.	DP=5187;VDB=0.15633;SGB=164.264;RPB=0.246736;MQB=0.793441;MQSB=0.903878;BQB=0.955031;MQ0F=0;AF1=0.0526316;AC1=10;DP4=1975,2896,101,127;MQ=37;FQ=999;PV4=0.27017,0.032962,0.0377273,1	GT:PL:DP:SP	0/0:0,81,255:27:0	0/0:0,90,255:30:0	0/0:0,160,255:53:0	0/0:0,135,255:45:0	0/0:0,144,255:48:0	0/0:0,199,255:66:0	0/0:0,105,255:35:0	0/0:0,90,255:30:0	0/0:0,108,255:36:0	0/0:0,123,255:41:0	0/0:0,123,255:41:0	0/0:0,120,255:40:0	0/0:0,208,255:69:0	0/0:0,129,255:43:0	0/0:0,72,255:24:0	0/0:0,255,255:127:0	0/0:0,255,255:99:0	0/0:0,123,255:41:0	0/0:0,166,255:55:0	0/0:0,108,255:36:0	0/0:0,144,255:48:0	0/0:0,102,255:34:0	0/0:0,132,255:44:0	0/0:0,93,255:31:0	0/0:0,151,255:50:0	0/0:0,72,255:24:0	0/0:0,123,255:41:0	0/0:0,141,255:47:0	0/0:0,105,255:35:0	0/0:0,114,255:38:0	0/0:0,108,255:36:0	0/0:0,117,255:39:0	0/0:0,93,255:31:0	0/0:0,102,255:34:0	0/0:0,117,255:39:0	0/0:0,75,255:25:0	1/1:255,114,0:38:0	0/0:0,132,255:44:0	0/0:0,81,255:27:0	0/0:0,75,255:25:0	0/0:0,123,255:41:0	0/0:0,87,255:29:0	0/0:0,111,255:37:0	0/1:255,0,255:41:5	0/0:0,105,255:35:0	0/0:0,144,255:48:0	0/0:0,114,255:38:0	0/0:0,111,255:37:0	0/0:0,117,255:39:0	0/0:0,132,255:44:0	0/0:0,255,255:140:0	0/0:0,255,255:99:0	0/0:0,255,255:119:0	0/0:0,255,255:140:0	0/0:0,255,255:132:0	0/0:0,255,255:93:0	0/1:255,0,255:103:10	0/0:0,255,255:96:0	0/0:0,202,255:67:0	0/0:0,166,255:55:0	0/0:0,154,255:51:0	0/0:0,178,255:59:0	0/0:0,172,255:57:0	0/0:0,81,255:27:0	0/1:255,0,255:56:6	0/1:255,0,255:36:5	0/0:0,141,255:59:0	0/0:0,129,255:43:0	0/0:0,208,255:69:0	0/0:0,105,255:36:0	0/0:0,178,255:59:0	0/0:0,160,255:53:0	0/0:0,166,255:56:0	0/1:206,0,255:28:6	0/1:241,0,255:32:3	0/0:0,91,255:42:0	0/0:0,141,255:47:0	0/0:0,93,255:31:0	0/0:0,72,255:24:0	0/1:241,0,239:31:0	0/1:255,0,255:42:4	0/0:0,135,255:45:0	0/0:0,172,255:57:0	0/0:0,120,255:40:0	0/0:0,99,255:33:0	0/0:0,102,255:34:0	0/0:0,123,255:41:0	0/0:0,151,255:50:0	0/0:0,111,255:37:0
Contig_67951	251	.	G	T	999	.	DP=4568;VDB=0.1602;SGB=18.5304;RPB=0.801829;MQB=9.15379e-08;MQSB=0;BQB=0.931042;MQ0F=0;AF1=0.0265926;G3=0.957447,0.0319152,0.010638;HWE=0.0360685;AC1=5;DP4=2366,1958,67,71;MQ=39;FQ=999;PV4=0.164875,0.115715,3.1205e-10,1	GT:PL:DP:SP	0/0:0,81,255:27:0	0/0:0,102,255:34:0	0/0:0,114,255:38:0	0/0:0,90,255:30:0	0/0:0,129,255:43:0	0/0:0,190,255:63:0	0/0:0,78,255:26:0	0/0:0,102,255:34:0	0/0:0,90,255:30:0	0/0:0,99,255:33:0	0/0:0,141,255:47:0	0/0:0,99,255:33:0	0/0:0,175,255:59:0	0/0:0,81,255:27:0	0/0:0,111,255:37:0	0/0:0,255,255:106:0	0/0:0,255,255:91:0	0/0:0,111,255:37:0	0/0:0,169,255:56:0	0/0:0,99,255:33:0	0/0:0,60,255:20:0	0/0:0,66,255:22:0	0/0:0,108,255:36:0	0/0:0,129,255:43:0	0/0:0,66,255:22:0	0/0:0,93,255:31:0	0/0:0,138,255:46:0	0/0:0,108,255:36:0	0/0:0,63,255:21:0	0/0:0,81,255:27:0	0/0:0,87,255:29:0	0/0:0,123,255:41:0	0/0:0,108,255:36:0	0/0:0,96,255:32:0	0/0:0,72,255:24:0	0/0:0,51,255:17:0	0/0:0,72,255:24:0	0/0:0,190,255:63:0	0/0:0,84,255:28:0	0/0:0,84,255:28:0	0/0:0,81,255:27:0	0/0:0,93,255:31:0	0/0:0,111,255:37:0	0/0:0,135,255:45:0	0/0:0,63,255:21:0	0/0:0,129,255:43:0	0/0:0,129,255:44:0	0/0:0,96,255:32:0	0/0:0,78,255:26:0	0/0:0,87,255:29:0	0/0:0,255,255:119:0	0/0:0,255,255:101:0	0/0:0,241,255:80:0	0/0:0,255,255:114:0	0/0:0,130,255:79:3	0/0:0,255,255:97:0	0/0:0,255,255:109:0	0/0:0,255,255:105:0	0/0:0,175,255:58:0	0/0:0,160,255:54:0	0/0:0,93,255:31:0	0/0:0,211,255:70:0	0/0:0,160,255:53:0	0/0:0,93,255:31:0	0/0:0,132,255:44:0	0/0:0,117,255:39:0	0/0:0,141,255:47:0	0/0:0,90,255:30:0	0/0:0,172,255:57:0	0/0:0,105,255:35:0	0/0:0,157,255:52:0	0/0:0,135,255:45:0	0/0:0,163,255:54:0	0/0:0,57,255:19:0	0/0:0,78,255:26:0	0/1:204,0,230:26:6	0/0:0,132,255:44:0	0/0:0,78,255:26:0	0/0:0,60,255:20:0	0/0:0,123,255:41:0	0/0:0,111,255:37:0	0/0:0,135,255:45:0	0/0:0,160,255:53:0	0/0:0,42,255:14:0	0/0:0,69,255:23:0	0/0:0,135,255:45:0	1/1:255,51,0:17:0	0/0:0,120,255:40:0	0/1:198,0,255:44:0
Contig_67951	1009	.	A	G	999	.	DP=3528;VDB=0.282253;SGB=133.051;RPB=0.911521;MQB=0.00016504;MQSB=0.567918;BQB=0.133713;MQ0F=0;AF1=0.0368422;AC1=7;DP4=1530,1870,39,46;MQ=37;FQ=999;PV4=0.912305,1,2.89648e-42,0.348864	GT:PL:DP:SP	0/0:0,69,255:23:0	0/0:0,72,255:24:0	0/0:0,126,255:42:0	0/0:0,69,255:23:0	0/0:0,87,255:29:0	0/0:0,120,255:40:0	0/0:0,84,255:28:0	0/0:0,72,255:24:0	0/0:0,54,255:18:0	0/0:0,84,255:28:0	0/0:0,69,255:23:0	0/0:0,120,255:40:0	0/0:0,120,255:40:0	0/0:0,69,255:23:0	0/0:0,75,255:25:0	0/0:0,247,255:82:0	0/0:0,169,255:56:0	0/0:0,120,255:40:0	0/0:0,93,255:31:0	0/0:0,75,255:25:0	0/0:0,114,255:38:0	0/0:0,102,255:34:0	0/0:0,78,255:26:0	0/0:0,87,255:29:0	0/0:0,78,255:26:0	0/0:0,72,255:24:0	0/0:0,117,255:39:0	0/0:0,93,255:31:0	0/0:0,69,255:23:0	0/0:0,57,255:19:0	0/0:0,72,255:24:0	0/0:0,84,255:28:0	0/0:0,108,255:36:0	0/0:0,48,255:16:0	0/0:0,60,255:20:0	0/0:0,69,255:23:0	0/1:157,0,255:28:2	0/0:0,114,255:38:0	0/0:0,48,255:16:0	0/0:0,87,255:29:0	0/1:214,0,255:30:0	0/0:0,96,255:32:0	0/0:0,90,255:30:0	1/1:255,87,0:29:0	0/1:248,0,199:25:6	0/0:0,102,255:34:0	0/0:0,60,255:20:0	0/0:0,60,255:20:0	0/0:0,69,255:23:0	0/0:0,42,255:14:0	0/0:0,214,255:71:0	0/0:0,255,255:85:0	0/0:0,220,255:73:0	0/0:0,255,255:97:0	0/0:0,205,255:68:0	0/0:0,193,255:64:0	0/0:0,238,255:79:0	0/0:0,255,255:90:0	0/0:0,157,255:52:0	0/0:0,105,255:35:0	0/0:0,75,255:25:0	0/0:0,187,255:62:0	0/0:0,78,255:26:0	0/1:168,0,240:24:0	0/0:0,114,255:38:0	0/1:164,0,255:31:2	0/0:0,69,255:23:0	0/0:0,78,255:26:0	0/0:0,114,255:38:0	0/0:0,93,255:31:0	0/0:0,93,255:31:0	0/0:0,105,255:35:0	0/0:0,96,255:32:0	0/0:0,48,255:16:0	0/0:0,72,255:24:0	0/0:0,72,255:24:0	0/0:0,102,255:34:0	0/0:0,93,255:31:0	0/0:0,69,255:23:0	0/0:0,60,255:20:0	0/0:0,87,255:29:0	0/0:0,99,255:33:0	0/0:0,75,255:25:0	0/0:0,93,255:31:0	0/0:0,60,255:20:0	0/0:0,51,255:17:0	0/0:0,48,255:16:0	0/0:0,90,255:30:0	0/0:0,84,255:28:0
Contig_64470	174	.	G	A	999	.	DP=4751;VDB=0.369604;SGB=66.1721;RPB=0.550002;MQB=0.825182;MQSB=1.24283e-23;BQB=0.315495;MQ0F=0;AF1=0.0368421;AC1=7;DP4=2581,1956,67,48;MQ=38;FQ=999;PV4=0.848866,0.22466,0.225618,1	GT:PL:DP:SP	0/0:0,99,255:33:0	0/0:0,105,255:35:0	0/0:0,166,255:55:0	0/0:0,102,255:34:0	0/0:0,138,255:46:0	0/0:0,184,255:61:0	0/0:0,120,255:40:0	0/0:0,126,255:42:0	0/0:0,108,255:36:0	0/0:0,123,255:41:0	0/0:0,108,255:36:0	0/0:0,69,255:23:0	0/0:0,120,255:40:0	0/0:0,90,255:30:0	0/0:0,99,255:33:0	0/0:0,255,255:116:0	0/0:0,196,255:65:0	0/0:0,105,255:35:0	0/0:0,105,255:35:0	0/0:0,81,255:27:0	0/1:106,0,255:24:7	0/0:0,105,255:35:0	0/1:192,0,255:34:6	0/0:0,48,255:16:0	0/0:0,87,255:29:0	0/0:0,62,255:33:0	0/0:0,129,255:43:0	0/0:0,132,255:44:0	0/0:0,102,255:34:0	0/0:0,108,255:36:0	0/0:0,111,255:37:0	0/0:0,123,255:41:0	0/0:0,148,255:49:0	0/0:0,120,255:40:0	0/0:0,108,255:36:0	0/0:0,87,255:30:0	0/0:0,120,255:40:0	0/0:0,126,255:42:0	0/0:0,148,255:49:0	0/0:0,84,255:28:0	0/0:0,111,255:37:0	0/0:0,96,255:32:0	0/0:0,114,255:38:0	0/0:0,138,255:46:0	0/0:0,114,255:38:0	0/0:0,163,255:54:0	0/0:0,132,255:44:0	0/0:0,111,255:37:0	0/0:0,144,255:48:0	0/0:0,111,255:37:0	0/0:0,255,255:99:0	0/0:0,255,255:90:0	0/0:0,175,255:58:0	0/0:0,255,255:91:0	0/0:0,255,255:98:0	0/0:0,255,255:88:0	0/0:0,202,255:67:0	0/0:0,255,255:120:0	0/0:0,138,255:46:0	0/0:0,63,255:21:0	0/0:0,78,255:26:0	0/0:0,172,255:57:0	0/0:0,93,255:31:0	0/0:0,105,255:35:0	0/0:0,196,255:65:0	1/1:255,102,0:34:0	0/0:0,141,255:47:0	0/0:0,141,255:47:0	0/0:0,229,255:76:0	0/0:0,175,255:58:0	0/0:0,187,255:62:0	0/0:0,175,255:58:0	0/0:0,172,255:57:0	0/0:0,93,255:31:0	0/0:0,114,255:38:0	0/0:0,108,255:36:0	0/0:0,160,255:53:0	0/0:0,129,255:43:0	0/1:255,0,255:35:3	0/0:0,105,255:35:0	0/0:0,99,255:33:0	0/0:0,144,255:48:0	0/0:0,120,255:40:0	0/0:0,75,255:25:0	0/0:0,117,255:39:0	0/1:254,0,255:46:3	0/0:0,105,255:35:0	0/1:255,0,255:44:2	0/0:0,187,255:62:0
Contig_69691	92	.	C	T	999	.	DP=2080;VDB=0.122272;SGB=172.175;RPB=0.937637;MQB=0.000700152;MQSB=0.0452255;BQB=0.00504648;MQ0F=0;AF1=0.0325383;AC1=6;DP4=922,1017,40,42;MQ=34;FQ=999;PV4=0.910215,0.000137789,1,1	GT:PL:DP:SP	0/0:0,54,255:18:0	0/0:0,45,255:25:0	0/0:0,90,255:30:0	0/0:0,48,243:16:0	0/0:0,45,255:15:0	0/0:0,72,255:24:0	0/0:0,30,180:10:0	0/0:0,84,255:28:0	0/0:0,63,255:21:0	0/0:0,96,255:32:0	0/0:0,33,193:11:0	0/0:0,33,198:11:0	./.:0,21,186:7:0	0/0:0,33,187:11:0	0/0:0,33,207:11:0	0/0:0,36,223:12:0	0/0:0,69,255:23:0	0/0:0,45,230:15:0	0/0:0,42,204:14:0	./.:0,15,136:5:0	0/0:0,72,255:24:0	0/0:5,0,255:22:0	0/0:0,60,255:20:0	0/0:0,45,255:15:0	0/1:242,0,255:36:1	0/0:0,45,255:15:0	0/0:0,84,255:28:0	0/0:0,99,255:33:0	0/0:0,66,255:22:0	0/0:0,51,255:17:0	0/0:0,66,255:22:0	0/0:0,72,255:24:0	0/0:0,78,255:26:0	0/0:0,66,255:22:0	0/0:0,66,255:22:0	0/0:0,66,255:22:0	0/0:0,84,255:28:0	0/0:0,72,255:24:0	0/0:0,66,255:22:0	0/0:0,75,255:25:0	0/0:0,78,255:26:0	0/0:0,87,255:29:0	0/0:0,57,255:19:0	0/0:0,75,255:25:0	0/0:0,78,255:26:0	0/0:0,84,255:28:0	0/0:0,69,255:23:0	0/0:0,60,255:20:0	0/0:0,87,255:29:0	0/0:0,102,255:34:0	0/0:0,108,255:36:0	0/0:0,63,255:21:0	0/0:0,54,219:18:0	0/0:0,87,255:29:0	0/0:0,72,255:24:0	0/0:0,69,255:23:0	0/0:0,51,213:17:0	0/0:0,78,255:26:0	0/0:0,33,211:11:0	0/0:0,39,229:13:0	./.:0,18,141:6:0	0/0:0,54,237:18:0	./.:0,21,150:7:0	0/0:0,48,255:16:0	0/0:0,114,255:38:0	0/0:0,48,255:16:0	0/0:0,108,255:36:0	0/0:0,99,255:33:0	0/0:0,141,255:47:0	0/0:0,81,255:27:0	0/0:0,93,255:31:0	0/1:209,0,67:17:18	0/0:0,90,255:30:0	0/0:0,33,255:11:0	0/0:0,84,255:28:0	0/0:0,48,255:16:0	0/0:0,99,255:33:0	0/1:184,0,121:15:5	0/0:0,45,255:15:0	./.:0,15,135:5:0	./.:0,24,191:8:0	0/0:0,36,195:12:0	0/0:0,33,227:11:0	0/0:0,33,200:11:0	0/0:0,66,255:22:0	1/1:255,51,0:17:0	0/0:0,57,255:19:0	0/0:0,123,255:41:0	0/0:0,39,255:13:0
Contig_14929	43	.	T	C	999	.	DP=2071;VDB=3.68103e-29;SGB=-201.714;RPB=7.94661e-24;MQB=3.91309e-07;MQSB=8.33193e-11;BQB=0.0332351;MQ0F=0;AF1=0.0814148;G3=0.875089,0.0933476,0.0315633;HWE=0.0094814;AC1=15;DP4=1807,148,65,6;MQ=37;FQ=999;PV4=0.818049,1,1.45784e-09,0.126773	GT:PL:DP:SP	./.:0,24,150:8:0	0/0:0,42,192:14:0	0/0:0,81,185:27:0	0/0:0,45,144:15:0	./.:0,27,129:9:0	0/0:0,57,165:19:0	0/0:0,36,151:12:0	0/0:0,33,155:11:0	0/0:0,51,163:17:0	0/0:0,30,164:10:0	0/0:0,39,189:13:0	0/0:0,66,194:22:0	0/0:0,51,233:17:0	0/0:0,66,223:22:0	0/0:0,63,228:21:0	0/0:0,84,255:28:0	0/0:0,144,255:48:0	0/0:0,81,255:27:0	0/0:0,81,255:27:0	./.:0,18,118:6:0	0/0:0,54,190:18:0	./.:30,0,92:8:0	0/1:13,0,104:10:0	0/0:0,48,180:16:0	./.:2,0,171:9:0	./.:0,21,159:7:0	0/0:0,33,180:11:0	0/0:0,22,214:17:0	./.:0,21,178:7:0	1/1:137,33,0:11:0	0/0:0,39,214:13:0	0/0:0,39,152:13:0	0/0:0,30,181:10:0	./.:0,18,111:6:0	0/0:0,60,228:20:0	0/0:0,33,137:11:0	./.:0,12,88:4:0	0/0:0,42,229:14:0	0/0:0,39,184:13:0	./.:32,0,73:6:0	./.:0,21,118:7:0	0/0:0,45,235:15:0	./.:5,0,109:8:0	./.:39,0,59:5:0	./.:79,0,36:6:0	0/0:0,54,188:18:0	./.:0,18,111:6:0	0/0:0,33,150:11:0	0/0:0,45,252:15:0	0/0:0,33,175:11:0	0/0:0,172,227:57:0	0/0:0,166,255:55:0	0/0:0,205,255:68:0	0/0:0,108,255:36:0	0/0:0,172,255:57:0	0/0:0,157,255:52:0	0/0:0,205,255:68:0	0/0:0,196,255:65:0	0/0:0,84,251:28:0	0/0:0,99,255:33:0	0/0:0,63,255:21:0	0/0:0,75,255:25:0	0/0:0,63,255:21:0	./.:20,0,56:3:0	0/0:0,51,186:17:0	0/0:0,48,255:16:0	./.:11,0,85:6:0	1/1:177,48,0:16:0	0/0:0,87,188:29:0	./.:0,27,141:9:0	0/0:0,20,159:12:0	0/0:0,63,255:21:0	0/0:0,69,234:23:0	./.:46,0,101:7:0	./.:66,0,80:9:0	0/0:0,63,248:21:0	0/0:0,1,116:10:0	./.:2,0,147:9:0	0/0:0,39,223:13:0	0/0:0,48,232:16:0	0/0:0,45,255:15:0	0/0:0,102,255:34:0	0/0:0,84,231:28:0	0/0:0,36,182:12:0	1/1:204,48,0:16:0	0/0:0,48,255:16:0	0/0:0,1,146:10:0	0/0:0,33,228:11:0	0/0:0,93,255:31:0
Contig_14929	447	.	T	C	999	.	DP=4173;VDB=0.743523;SGB=57.718;RPB=0.319997;MQB=2.60405e-38;MQSB=0;BQB=0.42698;MQ0F=0.000479272;AF1=0.0734155;G3=0.884211,0.0842683,0.0315204;HWE=0.00526565;AC1=14;DP4=2018,1938,70,55;MQ=43;FQ=999;PV4=0.277154,1,0,1	GT:PL:DP:SP	0/0:0,45,255:15:0	0/0:0,57,255:19:0	0/0:0,87,255:29:0	0/0:0,57,255:19:0	0/0:0,60,255:20:0	0/0:0,87,255:29:0	0/0:0,60,255:20:0	0/0:0,87,255:29:0	0/0:0,57,255:19:0	0/0:0,72,255:24:0	0/0:0,75,255:25:0	0/0:0,135,255:45:0	0/0:0,135,255:45:0	0/0:0,93,255:31:0	0/0:0,99,255:33:0	0/0:0,255,255:125:0	0/0:0,255,255:98:0	0/0:0,126,255:42:0	0/0:0,148,255:49:0	0/0:0,87,255:29:0	1/1:255,28,0:19:0	0/0:0,123,255:41:0	0/0:0,120,255:40:0	0/0:0,72,255:24:0	0/0:0,96,255:32:0	0/0:0,57,255:19:0	0/0:0,108,255:36:0	0/0:0,99,255:33:0	0/1:210,0,246:25:0	0/0:0,66,255:22:0	0/0:0,93,255:31:0	0/0:0,75,255:25:0	0/0:0,81,255:27:0	1/1:215,33,0:11:0	0/0:0,60,255:20:0	0/0:0,57,255:19:0	0/0:0,69,255:23:0	0/0:0,108,255:36:0	1/1:223,57,0:19:0	0/0:0,93,255:31:0	0/0:0,96,255:32:0	0/0:0,69,255:23:0	0/1:51,0,255:23:0	0/0:0,144,255:48:0	0/0:0,96,255:32:0	0/0:0,138,255:46:0	0/0:0,66,255:22:0	0/0:0,102,255:34:0	0/0:0,111,255:37:0	0/0:0,72,255:24:0	0/0:0,255,255:95:0	0/0:0,255,255:95:0	0/0:0,255,255:94:0	0/0:0,255,255:134:0	0/0:0,255,255:92:0	0/0:0,255,255:98:0	0/0:0,255,255:102:0	0/0:0,255,255:118:0	0/0:0,178,255:59:0	0/0:0,111,255:37:0	0/0:0,120,255:40:0	0/0:0,126,255:42:0	0/0:0,99,255:33:0	0/1:113,0,255:23:11	0/1:195,0,255:33:0	0/1:140,0,255:31:2	0/0:0,87,255:29:0	0/0:0,102,255:34:0	0/0:0,157,255:52:0	0/0:0,87,255:29:0	0/0:0,102,255:34:0	0/1:135,0,255:28:7	0/0:0,148,255:49:0	0/0:0,66,255:22:0	0/0:0,57,255:19:0	0/0:0,87,255:29:0	0/0:0,148,255:49:0	0/0:0,96,255:32:0	0/0:0,72,255:24:0	0/0:0,111,255:37:0	0/0:0,81,255:27:0	0/0:0,169,255:56:0	0/0:0,135,255:45:0	0/0:0,57,255:19:0	0/0:0,78,255:26:0	0/1:108,0,239:18:0	0/0:0,81,255:27:0	0/1:218,0,255:36:1	0/0:0,105,255:35:0
Contig_14929	572	.	G	A	999	.	DP=4049;VDB=0.000542276;SGB=140.999;RPB=0.635292;MQB=1.42401e-07;MQSB=0.000767153;BQB=0.392197;MQ0F=0;AF1=0.0421251;AC1=8;DP4=2045,1698,105,96;MQ=40;FQ=999;PV4=0.513691,0.330334,5.98528e-06,1	GT:PL:DP:SP	./.:0,15,119:5:0	0/0:0,33,207:11:0	0/0:0,33,177:11:0	0/0:0,36,202:12:0	./.:0,24,182:8:0	0/0:0,72,255:24:0	./.:0,24,166:8:0	./.:0,27,159:9:0	0/0:0,54,255:18:0	0/0:0,51,248:17:0	0/0:0,132,255:44:0	0/0:0,105,255:35:0	0/0:0,87,255:29:0	0/0:0,111,255:37:0	0/0:0,132,255:44:0	0/0:190,255,255:105:1	0/0:0,255,255:91:3	0/0:0,99,255:33:0	0/0:0,99,255:33:0	0/0:0,75,255:25:0	0/0:0,84,255:28:0	0/1:194,0,255:26:2	0/1:201,0,255:30:6	0/0:0,99,255:33:0	0/0:0,102,255:34:0	0/0:0,105,255:35:0	1/1:255,105,0:35:0	0/0:0,102,255:34:0	0/0:0,57,255:19:0	0/0:0,48,255:16:0	0/0:0,72,255:24:0	0/1:224,0,255:24:2	0/0:0,96,255:32:0	0/0:0,105,255:35:0	0/1:255,0,138:23:2	0/0:0,66,255:22:0	0/0:0,69,255:23:0	0/0:0,90,255:30:0	0/0:0,93,255:31:0	0/0:0,69,255:23:0	0/0:0,126,255:42:0	0/0:0,111,255:37:0	0/0:0,75,255:25:0	0/0:0,87,255:29:0	0/0:0,123,255:41:0	0/1:255,0,255:49:4	0/1:120,0,188:18:2	0/0:0,78,255:26:0	0/0:0,120,255:40:0	0/0:0,66,255:22:0	0/0:0,255,255:98:0	0/0:0,255,255:103:0	0/0:0,255,255:86:0	0/0:0,255,255:104:0	0/0:0,255,255:88:0	0/0:0,232,255:77:0	0/0:0,255,255:123:0	0/0:0,255,255:105:0	0/0:0,135,255:45:0	0/0:0,57,255:20:0	0/0:0,87,255:29:0	0/0:0,102,255:34:0	0/0:0,114,255:38:0	0/0:0,81,255:27:0	0/0:0,132,255:44:0	0/0:0,144,255:48:0	0/0:0,64,255:35:0	0/0:0,90,255:30:0	0/0:0,172,255:57:0	0/0:0,108,255:36:0	0/0:0,129,255:43:0	0/0:0,96,255:32:0	0/0:0,141,255:47:0	0/0:0,54,255:18:0	0/0:0,87,255:29:0	0/0:0,90,255:30:0	0/0:0,96,255:32:0	0/0:0,120,255:40:0	0/0:0,102,255:34:0	0/0:0,63,255:21:0	0/0:0,63,255:21:0	0/0:0,108,255:36:0	0/0:0,144,255:48:0	0/0:0,84,255:28:0	0/0:0,105,255:35:0	0/0:0,96,255:32:0	0/0:0,66,255:22:0	0/0:0,132,255:44:0	0/0:0,157,255:52:0
Contig_33026	695	.	C	T	999	.	DP=7765;VDB=0.3964;SGB=-134.071;RPB=0.414739;MQB=6.22757e-16;MQSB=0;BQB=0.848712;MQ0F=0;AF1=0.0107529;AC1=2;DP4=3352,4091,28,42;MQ=46;FQ=999;PV4=0.469241,0.314539,6.26455e-13,1	GT:PL:DP:SP	0/0:0,99,255:33:0	0/0:0,78,255:26:0	0/0:0,255,255:88:0	0/0:0,96,255:32:0	0/0:0,160,255:53:0	0/0:0,166,255:55:0	0/0:0,181,255:60:0	0/0:0,105,255:35:0	0/0:0,154,255:51:0	0/0:0,148,255:49:0	0/0:0,63,255:21:0	0/0:0,199,255:66:0	0/0:0,255,255:110:0	0/0:0,93,255:31:0	0/0:0,235,255:78:0	0/0:0,151,255:50:0	0/0:0,102,255:34:0	./.:0,3,35:1:0	0/0:0,117,255:39:0	0/0:0,69,255:23:0	0/0:0,208,255:69:0	0/0:0,223,255:74:0	0/0:0,148,255:49:0	0/0:0,255,255:108:0	0/0:0,205,255:68:0	0/0:0,196,255:65:0	0/0:0,255,255:106:0	0/0:0,175,255:58:0	0/0:0,132,255:44:0	0/0:0,102,255:34:0	0/0:0,255,255:115:0	0/0:0,255,255:106:0	0/0:0,255,255:104:0	0/0:0,199,255:66:0	0/0:0,255,255:118:0	0/0:0,96,255:32:0	0/0:0,151,255:50:0	0/0:0,163,255:55:0	0/0:0,255,255:123:0	0/0:0,132,255:44:0	0/0:0,255,255:100:0	0/0:0,255,255:91:0	0/0:0,205,255:68:0	0/1:162,0,255:73:1	0/0:0,255,255:98:0	0/0:0,255,255:117:0	0/0:0,255,255:99:0	0/0:0,255,255:96:0	0/0:0,255,255:87:0	0/0:0,255,255:146:0	0/0:0,255,255:110:0	0/0:0,166,255:55:0	0/0:0,255,255:127:0	0/0:0,255,255:141:0	0/0:0,93,255:31:0	./.:0,3,35:1:0	0/1:255,0,255:102:3	0/0:0,149,255:57:0	0/0:0,217,255:72:0	0/0:0,187,255:62:0	0/0:0,190,255:63:0	0/0:0,255,255:106:0	0/0:0,211,255:70:0	0/0:0,255,255:128:0	0/0:0,255,255:94:0	0/0:0,255,255:183:0	0/0:0,99,255:33:0	0/0:0,255,255:115:0	0/0:0,255,255:226:0	0/0:0,255,255:113:0	0/0:0,255,255:134:0	0/0:0,255,255:108:0	0/0:0,255,255:102:0	0/0:0,235,255:78:0	0/0:0,255,255:91:0	0/0:0,255,255:152:0	0/0:0,255,255:140:0	0/0:0,255,255:126:0	0/0:0,99,255:33:0	0/0:0,178,255:59:0	0/0:0,148,255:49:0	./.:0,0,0:0:0	0/0:0,244,255:81:0	0/0:0,178,255:59:0	0/0:0,199,255:66:0	0/0:0,193,255:64:0	0/0:0,120,255:40:0	0/0:0,123,255:41:0	0/0:0,190,255:63:0
Contig_69440	255	.	A	G	124.854	.	DP=1935;VDB=0.0420646;SGB=21.1058;RPB=0.862007;MQB=0.0726838;MQSB=0.00301175;BQB=0.898852;MQ0F=0;AF1=0.0158453;AC1=3;DP4=31,1860,0,14;MQ=35;FQ=124.924;PV4=1,1,0.0159292,1	GT:PL:DP:SP	./.:0,27,175:9:0	0/0:0,33,199:11:0	0/0:0,54,167:18:0	0/0:0,54,186:18:0	./.:0,24,151:8:0	0/0:0,102,193:34:0	0/0:0,57,177:19:0	0/0:0,51,217:17:0	0/0:0,48,183:16:0	0/0:0,33,166:11:0	0/0:0,54,255:18:0	./.:0,12,83:4:0	0/0:0,66,240:22:0	0/0:0,36,169:12:0	0/0:0,54,191:18:0	0/0:0,141,201:47:0	0/0:0,72,198:24:0	0/0:0,57,189:19:0	0/0:0,48,224:16:0	0/0:0,42,219:14:0	0/0:0,39,181:13:0	0/1:97,0,135:13:0	0/0:0,66,226:22:0	0/0:0,45,219:15:0	0/0:0,72,237:24:0	0/0:0,42,225:14:0	0/0:0,87,230:29:0	0/0:0,63,194:21:0	0/0:0,48,179:16:0	0/0:0,42,174:14:0	0/0:0,42,174:14:0	0/0:0,60,194:20:0	./.:0,21,149:7:0	0/0:0,30,163:10:0	0/0:0,57,224:19:0	./.:0,15,121:5:0	0/0:0,36,178:12:0	0/1:40,0,152:10:0	0/0:0,30,171:10:0	0/0:0,45,215:15:0	0/0:0,57,193:19:0	0/0:0,57,184:19:0	0/1:74,0,147:17:0	0/0:0,51,193:17:0	0/0:0,57,195:19:0	0/0:0,90,205:30:0	./.:0,24,153:8:0	0/0:0,63,194:21:0	0/0:0,72,193:24:0	0/0:0,78,222:26:0	0/0:0,148,200:49:0	0/0:0,111,196:37:0	0/0:0,129,198:43:0	0/0:0,123,196:41:0	0/0:0,96,193:32:0	0/0:0,93,190:31:0	0/0:0,114,190:38:0	0/0:0,129,199:43:0	0/0:0,78,194:26:0	0/0:0,30,202:10:0	0/0:0,36,170:12:0	0/0:0,87,188:29:0	0/0:0,66,184:22:0	0/0:0,75,255:25:0	0/0:0,72,200:24:0	0/0:0,51,187:17:0	0/0:0,36,229:12:0	0/0:0,42,215:14:0	0/0:0,81,198:27:0	0/0:0,60,231:20:0	./.:0,6,57:2:0	0/0:0,75,194:25:0	0/0:0,93,238:31:0	./.:0,24,146:8:0	./.:0,18,132:6:0	0/0:0,60,190:20:0	./.:0,24,160:8:0	0/0:0,45,191:15:0	0/0:0,39,181:13:0	0/0:0,42,169:14:0	0/0:0,63,193:21:0	0/0:0,45,189:15:0	0/0:0,51,189:17:0	./.:0,15,113:5:0	0/0:0,33,173:11:0	./.:0,27,181:9:0	0/0:0,42,207:14:0	0/0:0,75,231:25:0	0/0:0,36,168:12:0
Contig_69440	1657	.	C	T	999	.	DP=1989;VDB=0.556783;SGB=119.321;RPB=0.573467;MQB=0.00996043;MQSB=0.00549587;BQB=1.14277e-07;MQ0F=0;AF1=0.0272508;AC1=5;DP4=1851,37,69,0;MQ=34;FQ=999;PV4=0.639295,5.01627e-07,1,1	GT:PL:DP:SP	./.:0,24,124:8:0	./.:46,0,101:7:0	./.:0,21,125:7:0	./.:0,27,132:9:0	./.:0,12,65:4:0	0/0:0,81,221:27:0	./.:0,6,44:2:0	./.:0,15,90:5:0	0/0:0,36,144:12:0	0/0:0,45,157:15:0	./.:0,15,93:5:0	0/0:0,33,153:11:0	0/0:0,51,137:17:0	./.:0,21,95:7:0	./.:0,27,111:9:0	0/0:0,63,153:21:0	0/0:0,81,181:27:0	0/0:0,36,169:12:0	0/0:0,45,165:15:0	0/0:0,48,146:16:0	0/0:0,54,197:18:0	0/0:0,105,216:35:0	0/0:0,99,194:33:0	0/1:112,0,154:24:0	0/0:0,72,236:25:0	0/0:0,51,209:17:0	0/0:0,84,245:28:0	0/0:0,51,189:17:0	0/0:0,69,204:23:0	0/0:0,36,208:12:0	0/0:0,114,210:38:0	0/0:0,72,192:24:0	0/0:0,39,175:13:0	0/0:0,30,173:10:0	0/0:0,81,197:27:0	./.:0,27,132:9:0	0/0:0,81,234:27:0	0/0:0,63,202:21:0	0/0:0,72,202:24:0	0/0:0,63,203:21:0	0/0:0,75,206:25:0	0/0:0,63,255:21:0	0/0:0,93,200:31:0	0/0:0,75,213:25:0	0/0:0,102,198:34:0	0/0:0,111,243:37:0	0/0:0,75,217:25:0	0/0:0,78,196:26:0	0/0:0,87,255:29:0	0/0:0,111,202:37:0	0/0:0,63,179:21:0	0/0:0,90,185:30:0	0/0:0,66,167:22:0	0/0:0,87,176:29:0	0/0:0,60,148:20:0	0/0:0,57,165:19:0	0/0:0,105,187:35:0	0/0:0,114,188:38:0	0/0:0,51,182:17:0	./.:0,12,111:4:0	./.:0,18,119:6:0	0/0:0,78,174:26:0	0/0:0,33,138:11:0	0/0:0,78,255:26:0	0/0:0,90,226:30:0	0/0:0,75,210:26:0	0/0:0,36,222:12:0	0/0:0,78,201:26:0	0/0:0,96,209:32:0	0/0:0,66,217:22:0	0/0:0,36,164:12:0	0/0:0,81,255:27:0	0/0:0,78,221:26:0	0/0:0,75,202:25:0	0/0:0,63,192:21:0	0/0:0,108,204:36:0	0/1:154,11,0:12:0	0/0:0,93,223:31:0	0/0:0,42,187:14:0	0/0:0,42,164:14:0	0/0:0,42,166:14:0	0/0:0,39,160:13:0	./.:0,18,98:6:0	./.:0,24,141:8:0	0/0:0,33,224:11:0	0/0:0,63,232:21:0	0/0:0,33,166:11:0	0/0:0,135,242:45:0	0/1:112,0,184:34:0
Contig_69440	1795	.	G	A	999	.	DP=3291;VDB=0.972361;SGB=-3.2522;RPB=0.839845;MQB=0.517646;MQSB=8.02306e-27;BQB=0.970187;MQ0F=0;AF1=0.021077;AC1=4;DP4=1976,1197,21,16;MQ=35;FQ=999;PV4=0.499034,0.147926,0.0784262,0.00717639	GT:PL:DP:SP	0/0:0,57,255:19:0	0/0:0,57,255:19:0	0/0:0,102,255:34:0	0/0:0,105,255:35:0	0/0:0,69,255:23:0	0/0:0,126,255:42:0	0/0:0,63,255:21:0	0/0:0,69,255:23:0	0/0:0,96,255:32:0	0/0:0,144,255:48:0	0/0:0,84,255:28:0	0/0:0,54,255:18:0	0/0:0,111,255:37:0	0/0:0,72,255:24:0	0/0:0,75,255:25:0	0/0:0,187,255:62:0	0/0:0,205,255:68:0	0/0:0,96,255:32:0	0/0:0,60,255:20:0	0/0:0,84,255:28:0	0/1:109,0,255:23:0	0/0:0,75,255:25:0	0/0:0,111,255:37:0	0/0:0,75,255:25:0	0/0:0,123,255:41:0	0/0:0,84,255:28:0	0/0:0,138,255:46:0	0/0:0,114,255:38:0	0/0:0,68,255:28:0	0/0:0,96,255:32:0	0/0:0,108,255:36:0	0/0:0,99,255:33:0	0/0:0,78,255:26:0	./.:0,21,191:7:0	0/0:0,102,255:34:0	0/0:0,51,255:17:0	0/0:0,108,255:36:0	0/0:0,81,255:27:0	0/0:0,75,255:25:0	0/0:0,75,255:25:0	0/0:0,129,255:43:0	0/0:0,90,255:30:0	0/0:0,111,255:37:0	0/0:0,126,255:42:0	0/0:0,84,255:28:0	0/0:0,111,255:37:0	0/0:0,48,255:16:0	0/0:0,45,255:15:0	0/0:0,123,255:41:0	0/0:0,111,255:37:0	0/0:0,111,255:37:0	0/0:0,157,255:52:0	0/0:0,141,255:47:0	0/0:0,193,255:64:0	0/0:0,172,255:57:0	0/0:0,105,255:35:0	0/0:0,181,255:60:0	0/0:0,223,255:74:0	0/0:0,105,255:35:0	0/0:0,45,255:15:0	0/0:0,60,255:20:0	0/0:0,111,255:37:0	0/0:0,87,255:29:0	0/1:174,0,197:19:7	0/0:0,99,255:33:0	0/0:0,75,255:25:0	0/0:0,36,230:12:0	0/0:0,111,255:37:0	0/0:0,205,255:68:0	0/0:0,81,255:27:0	0/0:0,87,255:29:0	0/0:0,126,255:42:0	0/0:0,111,255:37:0	0/0:0,93,255:31:0	0/0:0,36,255:12:0	0/0:0,84,255:28:0	0/0:0,87,255:29:0	0/0:0,108,255:36:0	0/0:0,48,255:16:0	./.:88,0,4:7:0	0/0:0,96,255:32:0	0/0:0,87,255:29:0	0/0:0,84,255:28:0	0/0:0,69,255:23:0	0/1:253,0,174:24:0	0/0:0,78,255:26:0	0/0:0,66,255:22:0	0/0:0,144,255:48:0	0/0:0,108,255:36:0
Contig_69440	1921	.	A	G	999	.	DP=2396;VDB=2.50181e-06;SGB=149.718;RPB=1.12714e-08;MQB=0.000592323;MQSB=2.13643e-07;BQB=1.26173e-17;MQ0F=0.00208681;AF1=0.318894;G3=0.549815,0.262103,0.188083;HWE=0.000161537;AC1=61;DP4=650,1066,200,353;MQ=36;FQ=999;PV4=0.479816,1,3.22028e-06,1	GT:PL:DP:SP	1/1:230,39,0:13:0	./.:18,0,141:8:3	0/1:20,0,255:18:0	1/1:231,42,0:14:0	0/1:198,0,226:25:0	1/1:255,72,0:24:0	0/1:141,0,159:17:5	0/1:9,0,220:16:3	1/1:210,11,0:17:0	0/1:233,0,164:23:0	0/0:0,54,255:18:0	0/0:0,45,192:15:0	0/0:0,45,242:15:0	0/0:0,48,222:16:0	./.:0,21,162:7:0	0/0:0,102,255:34:0	0/0:0,75,255:25:0	0/0:0,36,226:12:0	./.:0,27,139:9:0	0/0:0,36,175:12:0	1/1:255,57,0:19:0	0/1:191,0,55:15:0	0/0:0,114,255:39:0	1/1:255,22,0:17:0	0/0:0,135,255:45:0	0/1:123,0,171:18:8	0/0:0,135,255:45:0	0/0:0,96,255:32:0	0/0:0,99,255:33:0	0/0:0,54,255:18:0	0/0:0,96,255:32:0	0/0:0,72,255:24:0	1/1:243,48,0:16:0	0/0:0,39,255:13:0	0/0:0,78,255:26:0	./.:106,18,0:6:0	1/1:255,42,0:14:0	1/1:255,48,0:16:0	0/1:145,0,255:27:6	0/1:145,0,150:15:5	0/1:135,0,223:21:0	0/1:180,0,255:31:0	0/1:205,0,255:27:0	0/1:189,0,88:17:20	1/1:255,66,0:22:0	0/1:92,0,255:25:0	0/1:181,0,147:16:2	0/1:129,0,247:22:2	0/0:0,114,255:38:0	1/1:255,60,0:20:0	0/0:0,66,255:22:0	0/0:0,78,255:26:0	0/0:0,129,255:43:0	0/0:0,151,255:50:0	0/0:0,93,255:31:0	0/0:0,108,255:36:0	0/0:0,166,255:55:0	0/0:0,148,255:49:0	0/0:0,72,255:24:0	0/0:0,51,231:17:0	./.:0,15,99:5:0	0/0:0,81,255:27:0	0/0:0,48,255:16:0	0/1:92,0,210:14:2	0/1:216,0,255:33:0	0/1:240,0,203:22:0	0/0:0,33,255:11:0	1/1:255,57,0:25:0	0/0:0,114,255:48:0	0/0:0,63,255:21:0	1/1:232,39,0:13:0	0/0:0,141,255:47:0	0/1:107,0,215:15:0	0/0:0,66,255:22:0	0/0:0,33,187:11:0	1/1:255,39,0:31:3	1/1:255,87,0:29:0	1/1:237,30,0:10:0	0/0:0,69,255:23:0	./.:0,12,73:4:0	0/0:0,51,234:17:0	0/0:0,39,213:13:0	0/0:0,39,207:13:0	0/0:0,39,216:13:0	0/1:101,0,183:15:3	0/1:115,0,230:22:0	0/1:20,0,214:14:0	0/0:0,120,255:40:0	1/1:255,60,0:20:0
Contig_90132	267	.	T	C	999	.	DP=2542;VDB=0.140541;SGB=233.654;RPB=0.921651;MQB=0.677263;MQSB=2.69566e-13;BQB=0.0881357;MQ0F=0;AF1=0.0842494;G3=0.873641,0.0842543,0.0421048;HWE=0.000754974;AC1=16;DP4=583,1738,47,125;MQ=37;FQ=999;PV4=0.524908,0.00120955,1,1	GT:PL:DP:SP	0/0:0,51,255:17:0	0/0:0,15,255:16:0	0/0:0,102,255:34:0	0/0:0,69,255:23:0	0/0:0,54,255:18:0	0/0:0,111,255:37:0	0/0:0,39,228:13:0	0/0:0,81,255:27:0	0/0:0,25,255:20:0	0/0:0,60,255:20:0	0/0:0,69,255:23:0	0/0:0,42,255:14:0	0/0:0,75,255:25:0	0/0:0,51,255:17:0	0/0:0,42,255:14:0	0/0:0,148,255:49:0	0/0:0,120,255:40:0	0/0:0,84,255:28:0	0/0:0,63,255:21:0	0/0:0,42,255:14:0	0/0:0,39,255:13:0	0/0:0,69,255:23:0	0/0:0,66,255:22:0	0/0:0,60,255:20:0	0/0:0,60,255:20:0	0/0:0,48,255:16:0	0/0:0,84,255:28:0	0/0:0,57,255:19:0	0/0:0,48,255:16:0	0/0:0,42,255:14:0	0/0:0,60,255:20:0	0/0:0,42,255:14:0	0/0:0,60,255:20:0	0/0:0,30,220:10:0	./.:0,24,163:8:0	./.:93,0,75:8:0	0/0:0,33,213:11:0	0/0:0,72,255:24:0	0/0:0,60,255:20:0	0/0:0,60,255:20:0	0/0:0,69,255:23:0	0/0:0,39,255:13:0	0/1:177,0,162:16:0	0/0:0,87,255:29:0	0/1:153,0,150:15:2	0/0:0,69,255:23:0	0/0:0,30,247:10:0	0/0:0,33,240:11:0	0/0:0,60,255:20:0	0/0:0,69,255:23:0	0/0:0,123,255:41:0	0/0:0,144,255:48:0	0/0:0,108,255:36:0	0/0:0,184,255:61:0	0/0:0,154,255:51:0	0/0:0,148,255:49:0	0/0:0,141,255:47:0	0/0:0,193,255:64:0	0/0:0,120,255:40:0	0/0:0,69,255:23:0	0/0:0,51,255:17:0	0/0:0,93,255:31:0	0/0:0,60,255:20:0	0/1:205,0,176:19:0	1/1:255,117,0:39:0	0/0:0,99,255:33:0	0/1:175,0,204:23:2	0/0:0,57,245:19:0	0/0:0,114,255:38:0	0/0:0,72,255:24:0	0/0:0,99,255:33:0	0/0:0,93,255:31:0	0/0:0,102,255:34:0	0/0:0,60,255:20:0	0/1:98,0,166:12:5	0/1:168,0,231:22:0	1/1:255,81,0:27:0	1/1:255,49,0:26:0	1/1:255,51,0:17:0	0/0:0,60,255:20:0	0/0:0,66,255:22:0	0/0:0,93,255:31:0	0/0:0,75,255:25:0	0/0:0,36,255:12:0	0/0:0,66,255:22:0	0/0:0,75,255:25:0	0/0:0,63,255:21:0	0/1:127,0,255:22:7	0/0:0,66,255:22:0
Contig_3103	548	.	A	G	999	.	DP=3800;VDB=0.237996;SGB=122.743;RPB=0.858747;MQB=0.247104;MQSB=0;BQB=0.948374;MQ0F=0;AF1=0.0263159;G3=0.957895,0.0315791,0.0105263;HWE=0.0356096;AC1=5;DP4=1521,1947,24,37;MQ=43;FQ=999;PV4=0.517135,1,0.167652,1	GT:PL:DP:SP	0/0:0,54,255:18:0	0/0:0,48,255:16:0	0/0:0,87,255:29:0	0/0:0,57,255:19:0	0/0:0,96,255:32:0	0/0:0,99,255:33:0	0/0:0,93,255:31:0	0/0:0,84,255:28:0	0/0:0,69,255:23:0	0/0:0,105,255:35:0	0/0:0,75,255:25:0	0/0:0,69,255:23:0	0/0:0,102,255:34:0	0/0:0,60,255:20:0	0/0:0,93,255:31:0	0/0:0,241,255:80:0	0/0:0,178,255:59:0	0/0:0,99,255:33:0	0/0:0,78,255:26:0	0/0:0,75,255:25:0	0/1:255,0,252:33:0	0/0:0,54,255:18:0	0/0:0,96,255:32:0	0/0:0,60,255:20:0	0/0:0,90,255:30:0	0/1:113,0,157:13:7	1/1:255,81,0:27:0	0/1:137,0,252:24:10	0/0:0,48,255:16:0	0/0:0,66,255:22:0	0/0:0,81,255:27:0	0/0:0,39,255:13:0	0/0:0,93,255:31:0	0/0:0,69,255:23:0	0/0:0,108,255:36:0	0/0:0,39,255:13:0	0/0:0,42,255:14:0	0/0:0,126,255:42:0	0/0:0,54,255:18:0	0/0:0,54,255:18:0	0/0:0,42,255:14:0	0/0:0,72,255:24:0	0/0:0,108,255:36:0	0/0:0,69,255:24:0	0/0:0,87,255:29:0	0/0:0,108,255:36:0	0/0:0,51,255:17:0	0/0:0,51,255:17:0	0/0:0,99,255:33:0	0/0:0,99,255:33:0	0/0:0,241,255:80:0	0/0:0,211,255:70:0	0/0:0,199,255:66:0	0/0:0,255,255:93:0	0/0:0,255,255:90:0	0/0:0,238,255:79:0	0/0:0,232,255:77:0	0/0:0,255,255:92:0	0/0:0,126,255:42:0	0/0:0,117,255:39:0	0/0:0,87,255:29:0	0/0:0,154,255:51:0	0/0:0,75,255:25:0	0/0:0,96,255:32:0	0/0:0,151,255:50:0	0/0:0,72,255:24:0	0/0:0,57,255:19:0	0/0:0,84,255:28:0	0/0:0,132,255:44:0	0/0:0,75,255:25:0	0/0:0,99,255:33:0	0/0:0,123,255:41:0	0/0:0,144,255:48:0	0/0:0,57,255:19:0	0/0:0,75,255:25:0	0/0:0,90,255:30:0	0/0:0,99,255:33:0	0/0:0,102,255:34:0	0/0:0,57,255:19:0	0/0:0,123,255:41:0	0/0:0,96,255:32:0	0/0:0,108,255:36:0	0/0:0,129,255:43:0	0/0:0,63,255:21:0	0/0:0,78,255:26:0	0/0:0,57,255:19:0	0/0:0,63,255:21:0	0/0:0,120,255:40:0	0/0:0,87,255:29:0
Contig_36850	42	.	G	A	113.528	.	DP=1707;VDB=0.000113626;SGB=-14.3297;RPB=0.870779;MQB=0.00218303;MQSB=0.165067;BQB=0.227315;MQ0F=0;AF1=0.010566;AC1=2;DP4=1185,479,9,8;MQ=34;FQ=113.574;PV4=0.109992,0.0198573,3.97209e-05,0.331548	GT:PL:DP:SP	0/0:0,42,255:14:0	./.:0,24,213:8:0	0/0:0,60,255:20:0	0/0:0,33,255:11:0	0/0:0,60,255:20:0	0/0:0,75,255:25:0	./.:0,21,176:7:0	0/0:0,54,255:18:0	0/0:0,51,255:17:0	0/0:0,57,255:19:0	0/0:0,66,255:22:0	0/0:0,60,255:20:0	0/1:67,0,217:22:5	0/0:0,45,219:15:0	0/0:0,60,255:20:0	0/0:0,123,255:41:0	0/0:0,84,255:28:0	0/0:0,96,255:32:0	0/0:0,54,255:18:0	0/0:0,42,255:14:0	./.:0,24,188:8:0	0/0:0,51,227:17:0	0/0:0,30,222:10:0	0/0:0,51,255:17:0	0/0:0,30,201:10:0	./.:0,18,124:6:0	0/0:0,30,160:10:0	0/0:0,87,255:29:0	./.:0,21,161:7:0	0/0:0,30,228:10:0	./.:0,27,185:9:0	./.:0,24,159:8:0	0/0:0,51,255:17:0	0/0:0,33,239:11:0	0/0:0,33,200:11:0	0/0:0,42,184:14:0	./.:0,24,174:8:0	0/0:0,63,255:21:0	0/0:0,48,255:16:0	0/0:0,39,222:13:0	0/0:0,45,255:15:0	0/0:0,33,187:11:0	./.:0,15,107:5:0	./.:0,15,128:5:0	0/0:0,51,249:17:0	0/0:0,33,152:11:0	./.:0,9,89:3:0	./.:0,18,124:6:0	./.:0,27,227:9:0	./.:0,12,100:4:0	0/0:0,66,255:22:0	0/0:0,66,255:22:0	0/0:0,105,255:35:0	0/0:0,99,255:33:0	0/1:116,0,254:25:4	0/0:0,120,255:40:0	0/0:0,135,255:45:0	0/0:0,141,255:47:0	0/0:0,75,255:25:0	0/0:0,54,255:18:0	0/0:0,45,255:15:0	0/0:0,75,255:25:0	0/0:0,42,255:14:0	0/0:0,33,231:11:0	0/0:0,60,255:20:0	0/0:0,51,226:17:0	0/0:0,78,255:26:0	0/0:0,42,255:14:0	0/0:0,57,255:19:0	./.:0,27,203:9:0	0/0:0,45,227:15:0	0/0:0,48,255:16:0	0/0:0,48,244:16:0	./.:0,24,164:8:0	./.:0,21,188:7:0	0/0:0,42,238:14:0	0/0:0,42,255:14:0	0/0:0,63,255:21:0	./.:0,24,189:8:0	0/0:0,60,255:20:0	0/0:0,54,255:18:0	0/0:0,87,255:29:0	0/0:0,45,255:15:0	0/0:0,42,255:14:0	0/0:0,42,255:14:0	0/0:0,36,193:12:0	0/0:0,54,255:18:0	0/0:0,48,255:16:0	./.:0,21,169:7:0
Contig_36850	159	.	C	A	999	.	DP=2368;VDB=0.0567521;SGB=35.8026;RPB=0.123267;MQB=5.83614e-05;MQSB=0.94097;BQB=0.175967;MQ0F=0;AF1=0.0493616;AC1=9;DP4=943,1306,40,48;MQ=31;FQ=999;PV4=0.511275,0.0115031,1.91685e-07,0.0672756	GT:PL:DP:SP	0/0:0,63,255:21:0	0/0:6,0,255:18:0	0/0:0,111,255:37:0	0/0:0,45,255:15:0	0/0:0,63,255:21:0	0/0:0,111,255:37:0	0/0:0,66,255:22:0	0/0:0,87,255:30:0	0/0:0,54,255:18:0	0/0:0,84,255:28:0	0/0:0,66,255:22:0	0/0:0,57,255:19:0	0/0:0,78,255:26:0	0/0:0,66,255:22:0	0/0:0,75,255:25:0	0/0:0,166,255:55:0	0/0:0,132,255:44:0	0/0:0,114,255:38:0	0/0:0,108,255:36:0	0/1:102,0,159:16:2	0/0:0,72,255:24:0	0/0:0,33,228:11:0	0/1:116,0,78:12:0	0/0:0,51,211:17:0	0/0:0,60,236:20:0	0/0:0,30,211:10:0	0/0:0,66,255:22:0	0/0:0,42,242:14:0	0/0:0,36,217:12:0	0/0:0,36,216:12:0	0/0:0,51,255:17:0	0/0:0,36,218:12:0	0/0:0,48,255:16:0	./.:0,21,161:7:0	0/0:0,45,218:15:0	0/0:0,42,197:14:0	0/0:0,30,199:10:0	0/0:0,84,255:28:0	0/1:30,0,145:16:0	0/0:0,33,196:11:0	0/0:0,93,255:31:0	0/0:0,60,255:20:0	0/0:0,66,255:22:0	0/0:0,54,233:18:0	0/0:0,57,255:19:0	0/0:0,69,255:23:0	0/0:0,33,196:11:0	0/0:0,63,255:21:0	0/0:0,32,255:23:0	0/0:0,57,255:19:0	0/0:0,57,255:27:0	./.:0,0,0:0:0	0/0:0,135,255:45:0	0/0:0,166,255:55:0	0/0:0,71,255:33:0	0/0:0,226,255:75:0	0/0:0,163,255:54:0	0/0:0,181,255:60:0	0/0:0,72,255:24:0	0/0:0,75,255:25:0	0/0:0,33,195:11:0	0/0:0,90,255:30:0	0/0:0,36,207:12:0	0/0:0,30,229:10:0	0/0:0,78,255:26:0	0/0:0,30,161:10:0	0/1:51,0,131:13:0	0/0:0,75,255:25:0	0/1:171,0,255:49:1	0/1:148,0,189:21:2	0/0:0,60,255:20:0	0/0:0,72,255:24:0	0/0:0,84,255:28:0	1/1:202,39,0:13:0	0/0:0,42,215:14:0	./.:0,27,162:9:0	0/1:239,0,168:26:0	0/0:0,36,198:12:0	0/0:0,51,254:17:0	0/0:0,81,255:27:0	0/0:0,87,255:29:0	0/0:0,108,255:36:0	0/0:0,57,255:19:0	0/0:0,45,255:15:0	0/0:0,63,255:21:0	0/0:0,75,255:25:0	0/0:0,57,255:19:0	0/0:0,84,255:28:0	0/0:0,51,219:17:0
Contig_21208	58	.	A	T	999	.	DP=1712;VDB=5.69325e-11;SGB=133.494;RPB=0.162684;MQB=0.289857;MQSB=7.98294e-25;BQB=0.30332;MQ0F=0;AF1=0.036923;AC1=7;DP4=751,856,38,28;MQ=36;FQ=999;PV4=0.101463,1,0.019491,1	GT:PL:DP:SP	0/0:0,30,232:10:0	./.:0,18,152:6:0	0/0:0,87,255:29:0	0/0:0,51,255:17:0	0/0:0,39,255:13:0	0/0:0,72,255:24:0	./.:0,24,208:8:0	0/0:0,30,222:10:0	./.:0,27,213:9:0	0/0:0,36,255:12:0	0/0:0,51,255:17:0	0/0:0,33,238:11:0	0/0:0,63,255:21:0	./.:0,18,165:6:0	0/0:0,42,255:14:0	0/0:0,84,255:28:0	0/0:0,63,255:21:0	0/0:0,42,255:14:0	0/1:228,0,51:15:0	0/0:0,30,253:10:0	0/0:0,42,255:14:0	./.:0,24,220:8:0	./.:0,24,203:8:0	./.:75,0,72:6:0	0/0:0,42,255:14:0	0/0:0,33,255:11:0	0/0:0,75,255:25:0	./.:0,18,155:6:0	./.:0,27,209:9:0	./.:0,27,206:9:0	0/0:0,36,255:12:0	0/0:0,30,243:10:0	./.:0,18,170:6:0	0/0:0,30,243:10:0	./.:0,21,175:7:0	0/0:0,69,255:23:0	./.:0,18,168:6:0	0/0:0,30,240:10:0	./.:0,15,146:5:0	./.:0,18,171:6:0	0/1:209,0,22:15:0	0/0:0,54,255:18:0	0/0:0,39,255:13:0	0/0:0,45,255:15:0	0/0:0,45,255:15:0	0/0:0,39,255:13:0	0/0:0,123,255:41:0	0/0:0,81,255:27:0	0/0:0,30,244:10:0	0/0:0,123,255:41:0	0/0:0,69,255:23:0	0/0:0,69,255:23:0	0/1:249,0,255:33:3	0/0:0,78,255:26:0	0/0:0,69,255:23:0	0/0:0,93,255:31:0	0/0:0,117,255:39:0	0/0:0,69,255:23:0	0/0:0,72,255:24:0	0/0:0,42,255:14:0	0/0:0,45,255:15:0	0/1:212,0,255:27:2	0/0:0,51,255:17:0	0/0:0,45,255:15:0	0/0:0,51,255:17:0	0/0:0,42,255:14:0	0/0:0,66,255:22:0	0/0:0,60,255:20:0	0/0:0,60,255:20:0	0/0:0,48,255:16:0	0/0:0,111,255:37:0	0/0:0,75,255:25:0	0/0:0,36,255:12:0	./.:0,24,204:8:0	0/0:0,36,255:12:0	0/0:0,48,255:16:0	0/0:0,90,255:30:0	0/0:0,63,255:21:0	./.:0,15,145:5:0	0/0:0,45,255:15:0	0/0:0,33,215:11:0	0/0:0,45,255:15:0	0/0:0,87,255:29:0	0/1:132,0,141:12:2	0/0:0,48,255:16:0	0/0:0,48,255:16:0	0/1:68,0,156:10:0	0/0:0,84,255:28:0	0/0:0,33,246:11:0
Contig_8608	70	.	C	G	999	.	DP=1610;VDB=0.0136609;SGB=114.34;RPB=0.200304;MQB=4.19138e-08;MQSB=0;BQB=0.744285;MQ0F=0;AF1=0.0212316;AC1=4;DP4=1127,404,32,10;MQ=45;FQ=999;PV4=0.859286,0.0207127,9.04963e-12,1	GT:PL:DP:SP	./.:0,21,206:7:0	./.:0,3,33:1:0	0/0:0,54,255:18:0	0/0:0,36,254:12:0	./.:0,9,96:3:0	0/0:0,51,255:17:0	0/0:0,51,194:17:0	./.:0,15,161:5:0	0/0:0,57,255:19:0	0/0:0,57,255:19:0	0/0:0,36,236:12:0	0/0:0,36,255:12:0	0/0:0,54,255:18:0	0/0:0,30,249:10:0	./.:0,21,197:7:0	0/0:0,66,255:22:0	0/0:0,93,255:31:0	0/0:0,48,255:16:0	0/0:0,36,255:12:0	0/0:0,33,241:11:0	0/0:0,39,255:13:0	0/0:0,39,255:13:0	0/0:0,54,255:18:0	0/0:0,33,249:11:0	0/0:0,36,245:12:0	0/0:0,42,255:14:0	./.:0,27,237:9:0	0/0:0,39,255:13:0	./.:0,15,137:5:0	0/0:0,42,255:14:0	0/0:0,51,255:17:0	0/0:0,36,255:12:0	0/0:0,48,255:16:0	./.:0,24,199:8:0	0/0:0,48,255:16:0	./.:0,18,175:6:0	0/0:0,36,233:12:0	0/0:0,42,236:14:0	./.:0,27,198:9:0	./.:0,15,133:5:0	0/0:0,42,255:14:0	0/0:0,30,212:10:0	0/0:0,30,206:10:0	0/0:0,42,229:14:0	0/0:0,48,255:16:0	0/0:0,36,248:12:0	0/0:0,30,250:10:0	./.:0,18,172:6:0	0/0:0,45,255:15:0	./.:0,27,234:9:0	0/0:0,84,255:28:0	0/0:0,87,255:29:0	0/0:0,63,255:21:0	0/0:0,105,255:35:0	0/0:0,90,255:30:0	0/0:0,63,255:21:0	0/1:177,0,224:29:2	0/0:0,87,255:29:0	0/1:159,0,164:18:5	0/0:0,60,255:20:0	0/0:0,30,255:10:0	0/0:0,54,255:18:0	0/0:0,30,209:10:0	0/0:0,36,255:12:0	0/0:0,66,255:22:0	0/0:0,48,255:16:0	0/0:0,39,255:13:0	0/0:0,57,255:19:0	0/0:0,90,255:30:0	0/0:0,36,252:12:0	0/0:0,99,255:33:0	0/0:0,42,242:14:0	0/0:0,42,255:14:0	0/0:0,30,237:10:0	0/0:0,36,255:12:0	0/0:0,36,255:12:0	0/0:0,42,255:14:0	0/0:0,54,255:18:0	0/0:0,30,218:10:0	0/0:0,69,255:23:0	0/0:0,51,255:17:0	0/0:0,69,255:23:0	0/0:0,63,255:21:0	0/1:220,0,140:18:4	0/0:0,39,227:13:0	0/0:0,30,251:10:0	./.:0,27,180:9:0	0/0:0,42,255:14:0	0/0:0,57,255:19:0
Contig_23	395	.	G	A	999	.	DP=2611;VDB=0.351931;SGB=301.431;RPB=0.0552598;MQB=2.39991e-36;MQSB=0;BQB=0.1833;MQ0F=0;AF1=0.69364;G3=0.146357,0.316097,0.537547;HWE=0.0258974;AC1=132;DP4=270,371,480,645;MQ=40;FQ=999;PV4=0.841377,0.442041,9.70898e-30,1	GT:PL:DP:SP	./.:0,0,0:0:0	./.:41,3,0:1:0	./.:0,0,0:0:0	./.:22,3,0:1:0	./.:37,3,0:1:0	./.:24,24,24:1:0	./.:0,0,0:0:0	./.:0,0,0:0:0	./.:0,0,0:0:0	./.:0,0,0:0:0	1/1:255,45,0:15:0	./.:223,27,0:9:0	1/1:248,30,0:10:0	1/1:255,48,0:16:0	./.:0,0,0:0:0	./.:0,0,0:0:0	1/1:255,105,0:35:0	1/1:232,30,0:10:0	1/1:255,45,0:15:0	1/1:255,57,0:19:0	1/1:251,30,0:10:0	0/1:83,0,239:18:0	0/0:0,60,255:20:0	0/1:223,0,203:21:2	0/1:73,0,255:19:0	1/1:255,45,0:15:0	0/1:244,0,118:20:5	1/1:255,78,0:26:0	0/1:158,0,199:22:0	1/1:244,39,0:13:0	1/1:255,42,0:14:0	0/1:150,0,234:19:5	1/1:255,51,0:17:0	0/1:99,0,255:20:2	0/1:152,0,249:21:2	0/0:0,69,255:23:0	0/0:0,69,255:23:0	0/1:255,0,255:35:0	0/0:0,69,255:23:0	0/1:209,0,237:21:0	0/0:0,102,255:34:0	0/0:0,57,255:19:0	0/1:150,0,230:19:0	0/1:255,0,255:34:3	0/0:0,84,255:28:0	0/0:0,90,255:30:0	0/1:174,0,158:16:2	0/1:177,0,159:20:2	0/1:255,0,182:26:0	0/1:227,0,255:28:0	1/1:255,148,0:49:0	1/1:255,48,0:16:0	1/1:255,72,0:24:0	1/1:255,102,0:34:0	1/1:255,63,0:21:0	1/1:255,129,0:43:0	1/1:255,69,0:23:0	./.:0,0,0:0:0	1/1:255,48,0:16:0	./.:0,0,0:0:0	1/1:255,36,0:12:0	1/1:248,39,0:13:0	./.:193,21,0:7:0	0/1:147,0,209:17:5	0/0:0,96,255:32:0	1/1:252,30,0:10:0	1/1:255,48,0:16:0	0/1:237,0,255:29:0	0/1:255,0,255:45:1	0/1:140,0,226:20:0	0/0:0,42,255:14:0	1/1:255,66,0:22:0	1/1:255,87,0:29:0	0/1:143,0,228:18:2	1/1:240,30,0:10:0	0/1:249,0,101:19:2	0/1:198,0,255:32:3	1/1:255,69,0:23:0	1/1:255,51,0:17:0	1/1:255,42,0:14:0	./.:41,3,0:1:0	./.:0,0,0:0:0	./.:0,0,0:0:0	1/1:248,33,0:11:0	0/0:0,69,255:23:0	0/1:136,0,224:19:5	0/0:0,93,255:31:0	1/1:255,72,0:24:0	1/1:255,111,0:37:0
Contig_23	653	.	G	T	999	.	DP=2345;VDB=0.287287;SGB=163.702;RPB=0.866758;MQB=0.135208;MQSB=7.84155e-07;BQB=0.994493;MQ0F=0;AF1=0.0443364;AC1=8;DP4=934,1242,29,60;MQ=39;FQ=999;PV4=0.0625131,1,0.138526,1	GT:PL:DP:SP	0/0:0,42,255:14:0	./.:0,24,185:8:0	0/0:0,72,255:24:0	0/0:0,39,255:13:0	0/0:0,51,255:17:0	0/0:0,102,255:34:0	0/0:0,72,255:24:0	0/0:0,54,255:18:0	0/0:0,75,255:25:0	0/0:0,48,255:16:0	0/0:0,42,255:14:0	0/0:0,63,255:21:0	0/0:0,63,255:21:0	0/0:0,66,255:22:0	0/0:0,51,255:17:0	0/0:0,114,255:38:0	0/0:0,123,255:41:0	0/0:0,75,255:25:0	0/0:0,42,253:14:0	0/0:0,90,255:30:0	0/0:0,66,255:22:0	0/0:9,0,174:10:0	0/0:0,42,255:14:0	0/0:0,45,255:15:0	0/0:0,48,255:16:0	0/0:0,66,255:22:0	0/0:0,60,255:20:0	0/0:0,63,255:21:0	0/0:0,33,244:11:0	./.:0,27,228:9:0	0/0:0,39,252:13:0	0/0:0,57,255:19:0	0/0:0,33,209:11:0	0/1:150,0,114:13:0	0/0:0,66,255:22:0	0/0:0,45,255:15:0	0/1:213,0,81:20:3	0/0:0,78,255:26:0	0/0:0,66,255:22:0	0/0:0,36,255:12:0	0/0:0,63,255:21:0	0/1:180,0,130:15:5	0/0:0,66,255:22:0	0/0:0,87,255:29:0	0/0:0,45,255:15:0	0/1:211,0,157:20:4	1/1:255,45,0:15:0	0/0:0,57,255:19:0	0/1:209,0,174:21:7	0/0:0,48,255:16:0	0/0:0,114,255:38:0	0/0:0,84,255:28:0	0/0:0,120,255:40:0	0/0:0,144,255:48:0	0/0:0,148,255:49:0	0/0:0,117,255:39:0	0/0:0,151,255:50:0	0/0:0,151,255:50:0	0/0:0,78,255:26:0	0/0:0,57,255:19:0	0/0:0,30,255:10:0	0/0:0,102,255:34:0	0/0:0,57,255:19:0	0/0:0,30,209:10:0	0/0:0,84,255:28:0	0/0:0,111,255:37:0	0/0:0,75,255:25:0	0/0:0,72,255:24:0	0/0:0,102,255:34:0	0/0:0,42,255:14:0	0/0:0,96,255:32:0	0/0:0,66,255:22:0	0/0:0,78,255:26:0	0/0:0,48,255:16:0	0/0:0,54,255:18:0	0/0:0,60,255:20:0	0/0:0,36,247:12:0	0/0:0,51,255:17:0	0/0:0,57,255:19:0	0/0:0,63,255:21:0	0/0:0,66,255:22:0	0/0:0,63,255:21:0	0/0:0,60,255:20:0	0/0:0,51,255:17:0	0/0:0,66,255:22:0	0/0:0,63,255:21:0	0/0:0,63,255:21:0	0/0:0,66,255:22:0	0/0:0,93,255:31:0
Contig_176	1007	.	G	A	999	.	DP=4238;VDB=0.0453949;SGB=331.178;RPB=0.445183;MQB=0.972852;MQSB=0.502861;BQB=0.678214;MQ0F=0;AF1=0.0157895;AC1=3;DP4=2170,1856,62,49;MQ=37;FQ=999;PV4=0.700561,0.10359,0.173222,1	GT:PL:DP:SP	0/0:0,57,255:19:0	0/0:0,75,255:25:0	0/0:0,120,255:40:0	0/0:0,81,255:27:0	0/0:0,117,255:39:0	0/0:0,105,255:35:0	0/0:0,66,255:22:0	0/0:0,123,255:41:0	0/0:0,93,255:31:0	0/0:0,117,255:39:0	0/0:0,114,255:38:0	0/0:0,108,255:36:0	0/0:0,96,255:32:0	0/0:0,78,255:26:0	0/0:0,90,255:30:0	0/0:0,229,255:76:0	0/0:0,255,255:87:0	0/0:0,135,255:45:0	0/1:255,0,255:35:3	0/0:0,120,255:40:0	0/0:0,102,255:34:0	0/0:0,111,255:37:0	0/0:0,111,255:37:0	0/0:0,99,255:33:0	0/0:0,78,255:26:0	0/0:0,48,255:16:0	0/0:0,81,255:27:0	0/0:0,108,255:36:0	0/0:0,90,255:30:0	0/0:0,78,255:26:0	0/0:0,99,255:33:0	0/0:0,69,255:23:0	0/0:0,69,255:23:0	0/0:0,96,255:32:0	0/0:0,81,255:27:0	0/0:0,99,255:33:0	0/0:0,99,255:33:0	0/0:0,123,255:41:0	0/0:0,84,255:28:0	0/0:0,99,255:33:0	0/0:0,111,255:37:0	0/0:0,72,255:24:0	0/0:0,72,255:24:0	0/0:0,87,255:29:0	0/0:0,78,255:26:0	0/0:0,114,255:38:0	0/0:0,36,255:12:0	0/0:0,72,255:24:0	0/0:0,117,255:39:0	0/0:0,90,255:30:0	0/0:0,255,255:89:0	0/0:0,226,255:75:0	0/0:0,238,255:79:0	0/1:255,0,255:125:3	0/0:0,255,255:88:0	0/0:0,223,255:74:0	0/0:0,255,255:110:0	0/0:0,255,255:113:0	0/0:0,172,255:57:0	0/0:0,114,255:38:0	0/0:0,69,255:23:0	0/0:0,120,255:40:0	0/0:0,108,255:36:0	0/0:0,84,255:28:0	0/0:0,126,255:42:0	0/0:0,123,255:41:0	0/0:0,108,255:36:0	0/0:0,114,255:38:0	0/0:0,238,255:79:0	0/0:0,87,255:29:0	0/0:0,135,255:45:0	0/0:0,151,255:50:0	0/0:0,111,255:37:0	0/0:0,93,255:31:0	0/0:0,60,255:20:0	0/0:0,90,255:30:0	0/0:0,72,255:24:0	0/0:0,87,255:29:0	0/0:0,78,255:26:0	0/0:0,102,255:34:0	0/0:0,96,255:32:0	0/0:0,101,255:46:0	0/1:255,0,255:58:0	0/0:0,114,255:38:0	0/0:0,99,255:33:0	0/0:0,117,255:39:0	0/0:0,69,255:23:0	0/0:0,111,255:37:0	0/0:0,111,255:37:0
Contig_293	41	.	A	G	999	.	DP=1808;VDB=0.000189421;SGB=113.847;RPB=0.998455;MQB=0.617867;MQSB=1.3179e-13;BQB=0.975716;MQ0F=0;AF1=0.0472603;AC1=9;DP4=1457,254,57,9;MQ=36;FQ=999;PV4=1,0.0324542,1,1	GT:PL:DP:SP	./.:0,27,182:9:0	./.:0,27,141:9:0	0/0:0,69,255:23:0	0/0:0,36,207:12:0	./.:0,27,183:9:0	0/0:0,57,255:19:0	0/0:0,39,255:13:0	0/0:0,45,254:15:0	0/0:0,42,255:14:0	0/0:0,48,179:16:0	0/0:0,48,173:16:0	0/0:0,48,209:16:0	0/0:0,42,166:14:0	./.:0,15,96:5:0	0/0:0,51,220:17:0	0/0:0,117,255:39:0	0/0:0,90,255:30:0	0/0:0,63,255:21:0	./.:0,24,168:8:0	./.:0,18,147:6:0	0/0:0,36,228:12:0	0/0:0,30,197:10:0	0/0:0,45,255:15:0	0/0:0,54,255:18:0	0/0:0,42,196:14:0	0/0:0,33,205:11:0	0/0:0,60,211:20:0	0/0:0,45,180:15:0	0/0:0,30,222:10:0	0/0:0,33,203:11:0	0/0:0,42,248:14:0	0/1:71,0,150:10:0	0/0:0,57,255:19:0	0/0:0,30,221:10:0	0/1:25,0,200:12:0	0/0:0,36,191:12:0	0/0:0,45,253:15:0	0/1:151,0,132:20:10	0/1:131,0,124:11:2	./.:0,21,142:7:0	./.:0,18,118:6:0	0/0:0,66,255:22:0	./.:0,21,154:7:0	0/0:0,36,229:12:0	0/0:0,57,255:19:0	0/0:0,60,255:20:0	./.:0,24,193:8:0	0/1:90,0,160:12:0	./.:128,0,78:9:0	0/0:0,33,242:11:0	0/0:0,126,254:42:0	0/0:0,105,255:35:0	0/0:0,111,255:37:0	0/0:0,196,255:65:0	0/0:0,129,255:43:0	0/0:0,81,217:27:0	0/0:0,117,233:39:0	0/0:0,120,255:40:0	0/0:0,36,169:12:0	0/0:0,57,255:19:0	0/0:0,42,198:14:0	0/0:0,51,220:17:0	./.:0,24,142:8:0	0/0:0,45,255:15:0	0/0:0,54,255:18:0	0/0:0,42,255:14:0	0/0:0,51,232:17:0	0/0:0,72,255:24:0	0/0:0,96,255:32:0	0/0:0,57,229:19:0	0/0:0,81,255:27:0	0/0:0,93,255:31:0	0/0:0,72,255:24:0	./.:0,15,142:5:0	0/0:0,57,213:19:0	0/0:0,45,225:15:0	0/0:0,30,160:10:0	0/0:0,60,255:20:0	1/1:175,39,0:13:0	./.:0,27,176:9:0	0/0:0,30,174:10:0	0/0:0,39,202:13:0	0/0:0,66,168:22:0	0/0:0,51,222:17:0	./.:0,18,143:6:0	0/0:0,42,254:14:0	0/0:0,39,190:13:0	0/1:188,0,171:27:2	0/0:0,48,255:16:0
Contig_293	157	.	G	C	999	.	DP=3230;VDB=0.524347;SGB=267.639;RPB=0.893878;MQB=0.883382;MQSB=0.968902;BQB=0.670038;MQ0F=0;AF1=0.115788;G3=0.810525,0.147371,0.0421041;HWE=0.0190623;AC1=22;DP4=1634,1285,142,119;MQ=38;FQ=999;PV4=0.649006,0.101899,0.405849,1	GT:PL:DP:SP	0/0:0,60,255:20:0	0/0:0,45,255:15:0	0/0:0,126,255:42:0	0/0:0,69,255:23:0	0/0:0,39,250:13:0	0/0:0,117,255:39:0	0/0:0,60,255:20:0	0/0:0,69,255:23:0	0/0:0,72,255:24:0	0/0:0,129,255:43:0	0/0:0,96,255:32:0	0/0:0,108,255:36:0	0/0:0,96,255:32:0	0/0:0,66,255:22:0	0/0:0,90,255:30:0	0/0:0,190,255:63:0	0/0:0,199,255:66:0	0/0:0,102,255:34:0	0/0:0,78,255:26:0	0/0:0,60,255:20:0	1/1:255,81,0:27:0	0/0:0,78,255:26:0	0/1:210,0,206:23:2	0/0:0,81,255:27:0	0/0:0,63,255:21:0	0/0:0,39,255:13:0	0/1:214,0,241:26:0	0/0:0,99,255:33:0	0/0:0,51,255:17:0	0/0:0,60,255:20:0	0/1:227,0,200:25:0	0/1:255,0,149:25:7	0/0:0,54,255:18:0	0/0:0,60,255:20:0	0/1:196,0,255:28:0	0/1:191,0,204:21:2	0/0:0,45,255:15:0	0/0:0,105,255:35:0	0/0:0,39,255:13:0	1/1:255,60,0:20:0	0/1:170,0,255:31:0	0/0:0,90,255:30:0	0/1:255,0,212:26:3	0/0:0,111,255:37:0	0/0:0,102,255:34:0	0/1:178,0,214:24:10	0/1:255,0,114:23:11	0/0:0,66,255:22:0	0/0:0,84,255:28:0	0/0:0,81,255:27:0	0/0:0,184,255:61:0	0/0:0,172,255:57:0	0/0:0,154,255:51:0	0/0:0,255,255:113:0	0/0:0,208,255:69:0	0/0:0,184,255:61:0	0/0:0,232,255:77:0	0/0:0,220,255:73:0	0/0:0,102,255:34:0	0/0:0,84,255:28:0	0/0:0,48,255:16:0	0/0:0,45,255:15:0	0/0:0,48,255:16:0	0/1:198,0,188:20:5	0/0:0,135,255:45:0	0/0:0,102,255:34:0	0/1:255,0,242:36:5	0/1:67,0,236:18:2	0/0:0,105,255:35:0	0/0:0,81,255:27:0	0/0:0,105,255:35:0	0/0:0,114,255:38:0	0/0:0,117,255:39:0	0/0:0,72,255:24:0	0/0:0,87,255:29:0	0/1:246,0,145:26:2	0/0:0,87,255:29:0	0/0:0,90,255:30:0	0/0:0,54,255:18:0	0/0:0,84,255:28:0	0/0:0,87,255:29:0	0/0:0,99,255:33:0	0/0:0,78,255:26:0	0/0:0,75,255:25:0	1/1:255,45,0:15:0	0/0:0,63,255:21:0	1/1:255,75,0:25:0	0/0:0,120,255:40:0	0/0:0,87,255:29:0
Contig_293	1473	.	G	T	999	.	DP=2361;VDB=8.44756e-08;SGB=292.744;RPB=0.877647;MQB=1.11245e-09;MQSB=0;BQB=0.170889;MQ0F=0.000847099;AF1=0.455535;G3=0.351942,0.385557,0.2625;HWE=0.0314353;AC1=87;DP4=678,535,622,445;MQ=41;FQ=999;PV4=0.252631,0.277321,3.057e-08,1	GT:PL:DP:SP	1/1:255,45,0:15:0	./.:196,0,9:9:0	1/1:255,45,0:15:0	./.:221,27,0:9:0	1/1:255,57,0:19:0	1/1:255,33,0:11:0	0/0:0,60,255:20:0	1/1:255,48,0:16:0	./.:214,24,0:8:0	0/1:212,0,149:18:2	0/1:112,0,196:16:0	1/1:255,57,0:19:0	1/1:255,78,0:26:0	0/1:182,0,156:18:0	1/1:255,39,0:13:0	1/1:255,144,0:48:0	0/1:255,0,255:49:6	0/1:162,0,184:17:0	1/1:255,84,0:28:0	0/1:227,0,105:15:5	0/1:180,0,102:12:0	0/0:0,48,255:16:0	0/1:220,0,159:21:2	0/0:0,39,255:13:0	0/0:0,51,255:17:0	0/1:170,0,118:13:2	0/0:0,57,255:19:0	0/0:0,48,255:16:0	1/1:255,45,0:15:0	0/0:0,48,255:16:0	0/1:209,0,206:21:2	0/0:0,57,255:19:0	0/0:0,51,255:17:0	0/0:0,51,255:17:0	0/0:0,36,255:12:0	0/0:0,66,255:22:0	0/1:92,0,162:10:0	0/1:228,0,200:23:0	0/0:0,39,255:13:0	1/1:255,45,0:15:0	0/1:200,0,251:23:2	0/1:98,0,240:17:5	1/1:236,36,0:12:0	0/1:227,0,136:20:0	0/0:0,93,255:31:0	0/0:0,36,255:12:0	0/0:0,72,255:24:0	0/0:0,10,255:17:0	0/0:0,57,255:19:0	./.:141,0,78:9:8	0/1:255,0,255:57:7	0/1:255,0,255:41:0	1/1:255,135,0:45:0	0/1:255,0,255:55:1	1/1:255,10,0:26:9	0/1:255,0,255:47:8	1/1:255,144,0:48:0	1/1:255,137,0:68:0	0/1:244,0,234:30:0	0/0:0,84,255:28:0	1/1:255,39,0:13:0	1/1:255,57,0:19:0	1/1:255,75,0:25:0	0/1:150,0,211:17:5	0/1:238,0,190:24:0	0/0:0,75,255:25:0	0/0:0,42,255:14:0	0/1:223,0,215:22:0	0/0:0,78,255:26:0	0/0:0,69,255:23:0	0/1:255,0,229:28:0	0/0:0,81,255:27:0	0/0:0,63,255:21:0	0/0:0,36,255:12:0	0/1:124,0,252:19:2	0/0:0,45,255:15:0	0/1:245,0,183:22:0	0/1:153,0,204:16:0	0/1:255,0,173:26:0	./.:225,27,0:9:0	0/1:206,0,242:24:4	1/1:255,81,0:27:0	0/1:234,0,255:36:3	1/1:255,57,0:19:0	0/0:0,54,255:18:0	0/0:0,39,255:13:0	0/0:0,51,255:17:0	0/0:0,60,255:20:0	0/0:0,81,255:27:0
Contig_293	1991	.	A	G	999	.	DP=4012;VDB=0.9425;SGB=308.334;RPB=0.906123;MQB=0.0331226;MQSB=0;BQB=9.75133e-08;MQ0F=0;AF1=0.262745;G3=0.612099,0.251059,0.136841;HWE=0.000978181;AC1=50;DP4=1619,1565,342,358;MQ=37;FQ=999;PV4=0.358407,1,0.00033399,1	GT:PL:DP:SP	0/0:0,93,255:31:0	0/1:11,0,255:26:6	0/0:0,105,255:35:0	0/0:0,87,255:29:0	0/0:0,87,255:29:0	0/0:0,114,255:38:0	0/0:0,81,255:27:0	0/0:0,123,255:41:0	0/0:0,81,255:27:0	0/1:168,0,255:27:0	0/0:0,84,255:28:0	0/0:0,114,255:38:0	0/0:0,126,255:42:0	0/0:0,108,255:36:0	0/0:0,96,255:32:0	0/0:0,255,255:87:0	0/0:0,255,255:97:0	0/0:0,108,255:36:0	0/0:0,117,255:39:0	0/0:0,102,255:34:0	0/1:201,0,190:20:2	0/1:96,0,246:22:0	1/1:255,54,0:18:0	0/0:0,57,255:19:0	0/0:0,72,255:24:0	0/0:0,15,255:26:3	0/1:255,0,254:42:0	0/0:0,114,255:38:0	0/1:146,0,250:22:2	0/1:222,0,179:23:7	0/1:216,0,190:23:2	0/0:0,75,255:25:0	0/0:0,72,255:24:0	0/1:240,0,255:33:3	0/0:0,63,255:21:0	0/1:193,0,195:22:0	1/1:255,54,0:18:0	0/1:255,0,224:32:1	0/0:0,72,255:24:0	0/1:145,0,231:18:0	0/1:250,0,220:29:12	1/1:255,48,0:16:0	1/1:255,75,0:25:0	0/1:255,0,193:31:3	1/1:255,90,0:30:0	0/1:255,0,252:41:0	0/1:185,0,206:24:0	0/0:0,63,255:21:0	0/0:0,93,255:31:0	0/1:64,0,255:21:0	0/0:0,255,255:94:0	0/0:0,241,255:80:0	0/0:0,241,255:80:0	0/0:0,255,255:122:0	0/0:0,255,255:90:0	0/0:0,255,255:96:0	0/0:0,255,255:101:0	0/0:0,255,255:93:0	0/0:0,166,255:55:0	0/0:0,105,255:35:0	0/0:0,51,255:17:0	0/0:0,160,255:53:0	0/0:0,108,255:36:0	0/0:0,78,255:26:0	0/1:255,0,219:40:3	0/0:0,90,255:30:0	0/1:232,0,250:27:3	1/1:255,99,0:33:0	0/0:0,166,255:55:0	0/0:0,105,255:35:0	1/1:255,117,0:39:0	1/1:255,114,0:38:0	0/1:255,0,255:46:4	0/1:223,0,189:21:7	1/1:255,105,0:35:0	1/1:255,120,0:40:0	0/1:181,0,255:32:0	1/1:255,62,0:33:0	1/1:255,48,0:16:0	0/0:0,111,255:37:0	0/0:0,63,255:21:0	0/0:0,135,255:45:0	0/0:0,144,255:48:0	0/0:0,90,255:30:0	1/1:255,99,0:33:0	0/1:223,0,255:30:1	0/0:0,54,255:18:0	0/0:0,123,255:41:0	0/1:252,0,243:35:0
Contig_293	3020	.	A	G	999	.	DP=4909;VDB=0.887651;SGB=318.558;RPB=0.999279;MQB=0;MQSB=0;BQB=0.709223;MQ0F=0;AF1=0.0210526;AC1=4;DP4=2382,2254,96,87;MQ=46;FQ=999;PV4=0.821149,0.0325034,0,1	GT:PL:DP:SP	0/0:0,66,255:22:0	0/0:0,72,255:24:0	0/0:0,135,255:45:0	0/0:0,111,255:37:0	0/0:0,135,255:45:0	0/0:0,114,255:38:0	0/0:0,93,255:31:0	0/0:0,114,255:38:0	0/0:0,132,255:44:0	0/0:0,123,255:41:0	0/0:0,135,255:45:0	0/0:0,102,255:34:0	0/0:0,144,255:48:0	0/0:0,87,255:29:0	0/0:0,96,255:32:0	0/0:0,255,255:109:0	0/0:0,255,255:100:0	0/0:0,135,255:45:0	0/0:0,144,255:48:0	0/0:0,132,255:44:0	0/0:0,50,255:29:0	0/0:0,90,255:30:0	0/0:0,93,255:31:0	0/0:0,120,255:40:0	0/0:0,99,255:33:0	0/0:0,63,255:21:0	0/0:0,135,255:45:0	0/0:0,120,255:40:0	0/0:0,87,255:29:0	0/0:0,99,255:33:0	0/0:0,96,255:32:0	0/0:0,81,255:27:0	0/0:0,102,255:34:0	0/0:0,84,255:28:0	0/0:0,99,255:33:0	0/0:0,81,255:27:0	0/0:0,84,255:28:0	0/0:0,132,255:44:0	0/0:0,96,255:32:0	0/0:0,81,255:27:0	0/0:0,123,255:41:0	0/0:0,72,255:24:0	0/0:0,69,255:23:0	0/0:0,78,255:26:0	0/0:0,144,255:48:0	0/0:0,175,255:58:0	0/0:0,84,255:28:0	0/0:0,93,255:31:0	0/0:0,126,255:42:0	0/0:0,75,255:25:0	0/0:0,255,255:110:0	0/0:0,255,255:99:0	0/0:0,255,255:107:0	0/0:0,255,255:155:0	0/0:0,169,255:98:2	0/1:255,0,255:109:2	0/0:0,255,255:114:0	0/0:0,255,255:119:0	0/1:255,0,255:52:1	0/0:0,148,255:49:0	0/0:0,78,255:26:0	0/0:0,172,255:57:0	0/0:0,123,255:41:0	0/0:0,111,255:37:0	0/0:0,144,255:48:0	0/0:0,157,255:52:0	0/0:0,108,255:36:0	0/0:0,114,255:38:0	0/0:0,184,255:61:0	0/0:0,117,255:39:0	0/0:0,184,255:61:0	0/0:0,144,255:48:0	0/0:0,160,255:53:0	0/0:0,48,255:16:0	0/0:0,90,255:30:0	0/0:0,126,255:42:0	0/0:0,138,255:46:0	0/0:0,123,255:41:0	0/0:0,84,255:28:0	0/0:0,117,255:39:0	0/0:0,129,255:43:0	0/0:0,178,255:59:0	0/0:0,169,255:56:0	0/0:0,99,255:33:0	0/0:0,111,255:37:0	0/0:0,75,255:25:0	0/0:0,114,255:38:0	0/0:0,154,255:51:0	0/0:0,144,255:48:0
Contig_293	3239	.	G	C	999	.	DP=5017;VDB=0.556938;SGB=182.871;RPB=0.500548;MQB=6.84918e-10;MQSB=0.0566263;BQB=0.723786;MQ0F=0;AF1=0.131579;G3=0.789474,0.157895,0.0526315;HWE=0.00866123;AC1=25;DP4=2097,2360,205,207;MQ=45;FQ=999;PV4=0.302543,0.341941,1,1	GT:PL:DP:SP	0/0:0,78,255:26:0	0/0:0,60,255:20:0	0/0:0,123,255:41:0	0/0:0,96,255:32:0	0/0:0,96,255:32:0	0/0:0,144,255:48:0	0/0:0,105,255:35:0	0/0:0,102,255:34:0	0/0:0,96,255:32:0	0/1:255,0,255:47:8	0/0:0,111,255:37:0	0/0:0,108,255:36:0	0/0:0,138,255:46:0	0/0:0,114,255:38:0	0/0:0,96,255:32:0	0/0:0,255,255:111:0	0/0:0,255,255:106:0	0/0:0,157,255:52:0	0/0:0,117,255:39:0	0/0:0,111,255:37:0	0/1:198,0,255:25:4	0/1:255,0,255:34:0	0/0:0,60,255:20:0	0/0:0,123,255:41:0	1/1:255,57,0:19:0	0/0:0,72,255:24:0	0/0:0,120,255:40:0	1/1:255,102,0:34:0	0/1:210,0,255:29:2	0/1:240,0,209:22:0	0/1:255,0,255:35:1	0/0:0,90,255:30:0	0/0:0,69,255:23:0	0/0:0,117,255:39:0	0/0:0,105,255:35:0	0/0:0,78,255:26:0	0/1:255,0,255:29:1	0/0:0,120,255:40:0	0/0:0,102,255:34:0	0/0:0,90,255:30:0	0/0:0,123,255:41:0	0/0:0,108,255:36:0	0/0:0,84,255:28:0	0/0:0,123,255:41:0	0/0:0,102,255:34:0	0/1:255,0,255:45:1	0/0:0,69,255:23:0	0/0:0,84,255:28:0	0/0:0,99,255:33:0	0/0:0,60,255:20:0	0/0:0,255,255:113:0	0/0:0,255,255:117:0	0/0:0,255,255:98:0	0/0:0,255,255:129:0	0/0:0,255,255:140:0	0/0:0,255,255:109:0	0/0:0,255,255:120:0	0/0:0,255,255:124:0	0/0:0,190,255:63:0	0/0:0,166,255:55:0	0/0:0,66,255:22:0	0/0:0,135,255:45:0	0/0:0,123,255:41:0	0/0:0,77,255:38:0	0/0:0,116,255:52:0	0/1:255,0,255:49:0	0/1:255,0,255:44:1	0/1:255,0,255:41:9	0/0:0,247,255:82:0	0/0:0,108,255:36:0	0/0:0,154,255:51:0	0/1:255,0,255:38:1	0/0:0,205,255:68:0	0/1:187,0,255:26:10	0/1:255,0,255:36:1	1/1:255,66,0:35:0	0/0:0,175,255:58:0	1/1:255,132,0:44:0	0/0:0,90,255:30:0	0/0:0,117,255:39:0	0/0:0,126,255:42:0	0/0:0,151,255:50:0	0/0:0,144,255:48:0	0/0:0,78,255:26:0	1/1:255,126,0:42:0	0/0:0,138,255:46:0	0/0:0,117,255:39:0	0/0:0,120,255:40:0	0/1:214,0,255:38:0
Contig_293	4141	.	A	T	999	.	DP=5091;VDB=0.108962;SGB=152.225;RPB=0.501806;MQB=0;MQSB=0.744089;BQB=0.0687573;MQ0F=0;AF1=0.0894737;G3=0.852632,0.115789,0.0315789;HWE=0.0218049;AC1=17;DP4=2352,2280,155,119;MQ=49;FQ=999;PV4=0.0711426,0.491118,0,1	GT:PL:DP:SP	0/0:0,81,255:27:0	0/0:0,75,255:25:0	0/0:0,187,255:62:0	0/0:0,144,255:48:0	0/0:0,114,255:38:0	0/0:0,129,255:43:0	0/0:0,72,255:24:0	0/0:0,99,255:46:0	0/0:0,88,255:42:0	0/0:0,135,255:45:0	0/0:0,148,255:49:0	0/0:0,87,255:29:0	0/0:0,160,255:53:0	0/0:0,120,255:40:0	0/0:0,96,255:32:0	0/0:0,255,255:110:0	0/0:0,255,255:105:0	0/0:0,141,255:47:0	0/0:0,117,255:39:0	0/0:0,99,255:33:0	0/0:0,108,255:36:0	0/1:63,0,255:48:2	0/0:0,96,255:32:0	0/1:255,0,255:45:1	1/1:255,96,0:32:0	0/0:0,72,255:24:0	0/0:0,117,255:39:0	0/0:0,108,255:36:0	0/1:255,0,233:31:1	0/0:0,63,255:21:0	0/0:0,96,255:32:0	0/0:0,90,255:30:0	0/0:0,54,255:18:0	0/0:0,84,255:28:0	0/0:0,144,255:48:0	0/0:0,81,255:27:0	0/1:255,0,255:32:0	1/1:255,105,0:35:0	0/1:241,0,232:26:2	0/0:0,84,255:28:0	0/0:0,108,255:36:0	0/0:0,117,255:39:0	0/1:216,0,255:30:2	0/0:0,108,255:36:0	0/0:0,99,255:33:0	0/0:0,108,255:36:0	0/0:0,75,255:25:0	1/1:255,93,0:31:0	0/1:255,0,255:44:6	0/0:0,135,255:45:0	0/0:0,255,255:108:0	0/0:0,255,255:102:0	0/0:0,255,255:104:0	0/0:0,255,255:143:0	0/0:0,255,255:111:0	0/0:0,255,255:95:0	0/0:0,255,255:123:0	0/0:0,255,255:113:0	0/0:0,175,255:58:0	0/0:0,117,255:39:0	0/0:0,123,255:41:0	0/0:0,181,255:60:0	0/0:0,93,255:31:0	0/0:0,78,255:26:0	0/0:0,151,255:50:0	0/0:0,169,255:56:0	0/0:0,108,255:36:0	0/0:0,163,255:54:0	0/0:0,154,255:51:0	0/0:0,111,255:37:0	0/0:0,181,255:60:0	0/0:0,169,255:56:0	0/0:0,144,255:48:0	0/0:0,60,255:20:0	0/1:217,0,255:26:2	0/1:206,0,255:31:1	0/0:0,157,255:52:0	0/1:255,0,255:39:0	0/0:0,69,255:23:0	0/0:0,96,255:32:0	0/0:0,129,255:43:0	0/0:0,160,255:53:0	0/0:0,184,255:61:0	0/0:0,117,255:39:0	0/0:0,96,255:32:0	0/0:0,102,255:34:0	0/0:0,105,255:35:0	0/0:0,108,255:36:0	0/1:255,0,255:46:4
Contig_606	68	.	G	C	999	.	DP=2489;VDB=1.68575e-10;SGB=168.572;RPB=0.792657;MQB=0.234287;MQSB=0.997116;BQB=0.941229;MQ0F=0;AF1=0.105004;G3=0.85262,0.084266,0.0631141;HWE=2.07996e-05;AC1=20;DP4=1277,1026,89,60;MQ=38;FQ=999;PV4=0.349319,1,0.036064,0.423658	GT:PL:DP:SP	0/0:0,51,255:17:0	0/0:0,33,252:11:0	0/0:0,51,255:17:0	0/0:0,57,255:19:0	0/0:0,69,255:23:0	0/0:0,87,255:29:0	0/0:0,63,255:21:0	0/0:0,54,255:18:0	0/0:0,90,255:30:0	0/0:0,63,255:21:0	0/0:0,69,255:23:0	0/0:0,57,255:19:0	0/0:0,60,255:20:0	0/0:0,33,255:11:0	0/0:0,48,255:16:0	0/0:0,169,255:56:0	0/0:0,132,255:44:0	0/0:0,90,255:30:0	0/0:0,66,255:22:0	0/0:0,42,255:14:0	0/1:138,0,181:14:2	0/0:0,36,255:12:0	0/0:0,60,255:20:0	./.:221,27,0:9:0	0/0:0,57,255:19:0	0/0:0,39,255:13:0	0/1:147,0,204:16:2	1/1:255,63,0:21:0	1/1:177,30,0:10:0	1/1:255,42,0:14:0	0/0:0,33,255:11:0	0/0:0,63,255:21:0	0/0:0,48,255:16:0	0/0:0,57,255:19:0	0/0:0,48,255:16:0	0/0:0,48,255:16:0	0/0:0,36,255:12:0	0/0:0,60,255:20:0	0/0:0,33,255:11:0	0/0:0,36,255:12:0	0/0:0,54,255:18:0	0/1:189,0,143:14:0	0/1:190,0,169:18:8	1/1:255,54,0:18:0	0/0:0,54,255:18:0	0/0:0,90,255:30:0	./.:0,21,195:7:0	0/1:190,0,171:16:0	0/0:0,45,255:15:0	0/0:0,66,255:22:0	0/0:0,193,255:64:0	0/0:0,193,255:64:0	0/0:0,117,255:39:0	0/0:0,205,255:68:0	0/0:0,169,255:56:0	0/0:0,172,255:57:0	0/0:0,154,255:51:0	0/0:0,190,255:63:0	0/0:0,54,255:18:0	0/0:0,72,255:24:0	0/0:0,42,255:14:0	0/0:0,87,255:29:0	0/0:0,63,255:21:0	0/0:0,63,255:21:0	0/1:226,0,184:21:0	0/0:0,75,255:25:0	0/0:0,78,255:26:0	0/0:0,81,255:27:0	0/0:0,117,255:39:0	0/0:0,66,255:22:0	0/0:0,90,255:30:0	0/0:0,87,255:29:0	0/0:0,72,255:24:0	0/0:0,45,255:15:0	0/0:0,63,255:21:0	0/0:0,45,255:15:0	0/0:0,69,255:23:0	0/0:0,90,255:30:0	0/0:0,45,255:15:0	0/0:0,51,255:17:0	0/0:0,63,255:21:0	0/0:0,66,255:22:0	0/0:0,102,255:34:0	0/0:0,54,255:18:0	1/1:255,42,0:14:0	0/1:180,0,118:13:0	0/1:96,0,113:10:9	0/0:0,93,255:31:0	0/0:0,69,255:23:0
Contig_606	1119	.	C	A	999	.	DP=3359;VDB=0.233655;SGB=206.366;RPB=0.195096;MQB=4.35594e-09;MQSB=0;BQB=1.03282e-11;MQ0F=0;AF1=0.131612;G3=0.800161,0.135782,0.0640571;HWE=0.000767098;AC1=25;DP4=1476,1443,148,144;MQ=41;FQ=999;PV4=1,5.85426e-23,0.000244631,1	GT:PL:DP:SP	0/0:0,66,255:22:0	0/1:25,0,218:13:0	0/0:0,117,255:39:0	0/0:0,72,255:24:0	0/0:0,90,255:30:0	0/0:0,72,255:24:0	0/0:0,78,255:26:0	0/0:0,78,255:26:0	0/0:0,120,255:40:0	0/0:0,117,255:39:0	0/0:0,123,255:41:0	0/0:0,84,255:28:0	0/0:0,99,255:33:0	0/0:0,90,255:30:0	0/0:0,30,216:10:0	0/0:0,217,255:72:0	0/0:0,187,255:62:0	0/0:0,69,255:23:0	0/0:0,141,255:47:0	0/0:0,78,255:26:0	0/0:0,78,255:26:0	0/1:224,0,7:18:0	0/0:0,45,255:15:0	0/0:0,60,255:20:0	0/1:193,0,230:25:6	1/1:246,36,0:12:0	0/0:0,78,255:26:0	0/0:0,90,255:30:0	0/0:0,99,255:33:0	./.:0,18,130:6:0	0/1:159,0,207:21:0	0/0:0,57,255:19:0	0/1:92,0,187:14:2	0/0:0,51,255:17:0	0/0:0,84,255:28:0	0/0:0,30,235:10:0	0/1:183,0,148:18:8	0/0:0,111,255:37:0	0/0:0,90,255:30:0	1/1:255,45,0:15:0	0/0:0,60,255:20:0	0/0:0,57,255:19:0	0/0:0,78,255:26:0	0/0:0,57,255:19:0	0/0:0,57,255:19:0	0/0:0,96,255:32:0	0/0:0,45,255:15:0	0/1:114,0,255:28:0	1/1:255,63,0:21:0	1/1:255,63,0:21:0	0/0:0,229,255:76:0	0/0:0,202,255:67:0	0/0:0,232,255:77:0	0/0:0,255,255:103:0	0/0:0,187,255:62:0	0/0:0,181,255:60:0	0/0:0,190,255:63:0	0/0:0,250,255:83:0	0/0:0,84,255:28:0	0/0:0,72,255:24:0	0/0:0,42,255:14:0	0/0:0,102,255:34:0	0/0:0,87,255:29:0	0/1:115,0,246:19:0	0/0:0,99,255:33:0	0/0:0,75,255:25:0	0/0:0,84,255:28:0	0/0:0,78,255:26:0	1/1:255,123,0:41:0	1/1:255,75,0:25:0	0/0:0,126,255:42:0	0/0:0,93,255:31:0	0/0:0,96,255:32:0	0/1:99,0,192:14:0	0/0:0,63,255:21:0	0/0:0,84,255:28:0	0/1:255,0,216:30:1	0/0:0,66,255:22:0	0/0:0,90,255:30:0	0/0:0,75,255:25:0	0/0:0,69,255:23:0	0/0:0,90,255:30:0	0/0:0,129,255:43:0	0/0:0,78,255:26:0	0/1:220,0,248:32:0	0/0:0,72,255:24:0	0/0:0,78,255:26:0	0/1:224,0,250:28:0	0/0:0,64,255:31:0
Contig_606	1275	.	A	G	999	.	DP=3560;VDB=0.583777;SGB=249.173;RPB=0.277225;MQB=0.00321246;MQSB=0.841947;BQB=0.220139;MQ0F=0;AF1=0.194737;G3=0.705263,0.200001,0.0947366;HWE=0.00110766;AC1=37;DP4=1628,1341,234,236;MQ=40;FQ=999;PV4=0.0462197,0.160275,0.0131202,1	GT:PL:DP:SP	0/0:0,84,255:28:0	0/0:0,51,255:17:0	0/0:0,114,255:38:0	0/0:0,57,255:19:0	0/0:0,75,255:25:0	0/0:0,114,255:38:0	0/0:0,72,255:24:0	0/0:0,93,255:31:0	0/0:0,69,255:23:0	0/0:0,75,255:25:0	0/0:0,108,255:36:0	0/0:0,96,255:32:0	0/0:0,126,255:42:0	0/0:0,69,255:23:0	0/0:0,63,255:21:0	0/0:0,232,255:77:0	0/0:0,196,255:65:0	0/0:0,105,255:35:0	0/0:0,66,255:22:0	0/0:0,78,255:26:0	1/1:255,54,0:18:0	0/0:0,69,255:23:0	0/1:226,0,195:25:2	0/0:0,84,255:28:0	0/0:0,87,255:29:0	0/0:0,54,255:18:0	0/1:219,0,255:34:0	1/1:255,56,0:31:0	0/1:211,0,135:16:2	1/1:255,54,0:18:0	0/0:0,69,255:23:0	0/1:241,0,114:20:9	0/1:255,0,221:30:1	0/0:0,87,255:29:0	0/1:148,0,252:22:4	0/0:0,42,255:14:0	0/0:0,57,255:19:0	0/0:0,72,255:24:0	0/0:0,60,255:20:0	0/0:0,57,255:19:0	0/1:216,0,243:30:3	0/0:0,81,255:27:0	0/0:0,63,255:21:0	0/0:0,78,255:26:0	0/0:0,117,255:39:0	0/1:247,0,255:40:3	0/1:179,0,212:20:8	0/0:0,60,255:20:0	0/0:0,75,255:25:0	0/0:0,72,255:24:0	0/0:0,190,255:64:0	0/0:0,223,255:74:0	0/0:0,223,255:74:0	0/0:0,255,255:108:0	0/0:0,196,255:65:0	0/0:0,255,255:92:0	0/0:0,229,255:76:0	0/0:0,253,255:84:0	0/0:0,135,255:45:0	0/0:0,63,255:30:0	0/0:0,42,255:14:0	0/0:0,81,255:27:0	0/0:0,63,255:21:0	0/1:154,0,255:30:9	1/1:255,96,0:33:0	1/1:255,75,0:25:0	0/1:109,0,255:24:0	0/1:204,0,255:33:8	0/0:0,132,255:44:0	0/0:0,63,255:21:0	0/1:255,0,255:44:1	0/0:0,99,255:33:0	0/1:255,0,235:36:0	0/1:117,0,153:12:0	1/1:255,72,0:24:0	1/1:255,87,0:29:0	0/0:0,93,255:31:0	1/1:255,93,0:31:0	0/1:110,0,240:19:2	0/0:0,69,255:23:0	0/0:0,66,255:22:0	0/0:0,141,255:47:0	0/0:0,129,255:43:0	0/0:0,96,255:32:0	0/1:160,0,243:23:7	1/1:255,75,0:25:0	0/0:0,90,255:30:0	0/1:218,0,255:40:16	0/1:180,0,255:33:3
Contig_873	274	.	G	A	999	.	DP=2716;VDB=7.60654e-09;SGB=33.6319;RPB=0.291503;MQB=0.000207293;MQSB=0;BQB=0.614287;MQ0F=0.00257732;AF1=0.0263171;G3=0.957891,0.0315814,0.0105273;HWE=0.0356255;AC1=5;DP4=1631,971,30,16;MQ=42;FQ=999;PV4=0.761098,1,0.00106845,1	GT:PL:DP:SP	0/0:0,51,255:17:0	0/0:0,24,255:21:0	0/0:0,46,255:27:0	0/0:0,66,255:22:0	0/0:0,45,255:15:0	0/0:0,99,255:33:0	0/0:0,72,255:24:0	0/0:0,72,255:24:0	0/0:0,60,255:20:0	0/0:0,117,255:39:0	0/0:0,48,255:16:0	0/0:0,57,255:19:0	0/0:0,84,255:28:0	0/0:0,57,255:19:0	0/0:0,45,255:15:0	0/0:0,169,255:56:0	0/0:0,105,255:35:0	0/0:0,78,255:26:0	0/0:0,78,255:26:0	0/0:0,66,255:22:0	0/1:176,0,35:11:3	0/1:215,0,255:26:0	0/0:0,72,255:24:0	0/0:0,51,255:17:0	0/0:0,45,255:15:0	0/0:0,42,255:14:0	0/0:0,75,255:25:0	0/0:0,75,255:25:0	0/0:0,51,255:17:0	0/0:0,42,244:14:0	0/0:0,45,255:15:0	0/0:0,108,255:36:0	0/0:0,96,255:32:0	0/0:0,54,255:18:0	0/0:0,72,255:24:0	./.:0,24,200:8:0	0/0:0,51,255:17:0	0/0:0,75,255:25:0	0/0:0,65,255:30:0	0/0:0,57,255:19:0	0/0:0,66,255:22:0	0/0:0,81,255:27:0	0/0:0,54,255:18:0	0/0:0,84,255:28:0	0/0:0,66,255:22:0	0/0:0,78,255:26:0	0/0:0,69,255:23:0	0/0:0,51,255:17:0	0/0:0,96,255:32:0	0/0:0,63,255:21:0	0/0:0,154,255:51:0	0/0:0,151,255:50:0	0/0:0,160,255:53:0	0/0:0,157,255:52:0	0/0:0,157,255:52:0	0/0:0,172,255:57:0	0/0:0,148,255:49:0	0/0:0,199,255:66:0	0/0:0,105,255:35:0	0/0:0,72,255:24:0	0/0:0,51,255:17:0	0/0:0,78,255:26:0	0/0:0,54,255:18:0	0/0:0,36,255:12:0	0/0:0,93,255:31:0	0/0:0,63,255:21:0	0/0:0,51,255:17:0	0/0:0,63,255:21:0	0/0:0,114,255:38:0	0/0:0,78,255:26:0	0/0:0,75,255:25:0	0/0:0,90,255:30:0	0/0:0,93,255:31:0	0/0:0,30,241:10:0	0/0:0,75,255:25:0	0/0:0,75,255:25:0	1/1:255,54,0:18:0	0/0:0,72,255:24:0	0/0:0,36,255:12:0	0/0:0,60,255:20:0	0/0:0,75,255:25:0	0/0:0,78,255:26:0	0/0:0,84,255:28:0	0/0:0,63,255:21:0	0/0:0,51,255:17:0	0/1:80,0,196:16:0	0/0:0,42,255:14:0	0/0:0,72,255:24:0	0/0:0,81,255:27:0
Contig_873	474	.	G	C	999	.	DP=5780;VDB=0.650045;SGB=-0.949688;RPB=0.879047;MQB=0.756719;MQSB=2.41954e-07;BQB=0.382535;MQ0F=0;AF1=0.0349764;AC1=7;DP4=2875,2629,48,51;MQ=38;FQ=999;PV4=0.478595,1,0.285998,1	GT:PL:DP:SP	0/0:0,129,255:43:0	0/0:0,99,255:33:0	0/0:0,163,255:54:0	0/0:0,108,255:36:0	0/0:0,111,255:37:0	0/0:0,160,255:53:0	0/0:0,151,255:50:0	0/0:0,151,255:50:0	0/0:0,135,255:45:0	0/0:0,202,255:67:0	0/0:0,141,255:47:0	0/0:0,120,255:40:0	0/0:0,181,255:60:0	0/0:0,111,255:37:0	0/0:0,117,255:39:0	0/0:0,255,255:155:0	0/0:0,255,255:104:0	0/0:0,157,255:52:0	0/0:0,141,255:47:0	0/0:0,126,255:42:0	0/0:0,117,255:39:0	0/0:0,123,255:41:0	0/0:0,154,255:51:0	0/0:0,123,255:41:0	0/0:0,160,255:53:0	0/0:0,99,255:33:0	0/0:0,132,255:44:0	0/0:0,169,255:56:0	0/0:0,108,255:36:0	0/0:0,75,255:25:0	0/1:194,0,251:28:4	0/0:0,93,255:32:0	0/0:0,151,255:50:0	0/0:0,102,255:34:0	0/0:0,105,255:35:0	0/0:0,117,255:39:0	0/0:0,111,255:37:0	0/0:0,157,255:52:0	0/0:0,123,255:41:0	0/0:0,126,255:42:0	0/0:0,126,255:42:0	0/0:0,111,255:37:0	0/0:0,141,255:47:0	0/0:0,129,255:43:0	0/1:239,0,255:39:1	0/0:0,187,255:62:0	0/0:0,117,255:39:0	0/0:0,96,255:32:0	0/0:0,163,255:54:0	0/0:0,99,255:33:0	0/0:0,255,255:119:0	0/0:0,255,255:125:0	0/0:0,255,255:122:0	0/0:0,255,255:136:0	0/0:0,255,255:106:0	0/0:0,255,255:121:0	0/0:0,255,255:111:0	0/0:0,255,255:182:0	0/0:0,199,255:66:0	0/0:0,144,255:48:0	0/0:0,99,255:33:0	0/0:0,193,255:64:0	0/0:0,117,255:39:0	0/0:0,129,255:43:0	0/0:0,138,255:46:0	0/0:0,178,255:59:0	0/0:0,132,255:44:0	1/1:255,81,0:27:0	0/0:0,214,255:71:0	0/0:0,135,255:45:0	0/0:0,166,255:55:0	0/0:0,196,255:65:0	0/0:0,169,255:56:0	0/0:0,84,255:28:0	0/1:255,0,233:41:16	0/1:14,0,255:51:4	0/0:0,151,255:51:0	0/0:0,151,255:50:0	0/1:176,0,255:38:1	0/0:0,126,255:42:0	0/0:0,138,255:46:0	0/0:0,114,255:38:0	0/0:0,178,255:59:0	0/0:0,108,255:36:0	0/0:0,96,255:32:0	0/0:0,117,255:39:0	0/0:0,102,255:34:0	0/0:0,144,255:48:0	0/0:0,181,255:60:0
Contig_1152	825	.	G	A	999	.	DP=2683;VDB=0.0746565;SGB=21.4142;RPB=0.122892;MQB=4.65753e-05;MQSB=0.0855878;BQB=0.0164901;MQ0F=0;AF1=0.0157915;AC1=3;DP4=1015,1487,24,39;MQ=38;FQ=999;PV4=0.795213,1,2.48229e-08,1	GT:PL:DP:SP	0/0:0,30,233:10:0	0/0:0,45,255:15:0	0/0:0,96,255:32:0	0/0:0,39,255:13:0	0/0:0,66,255:22:0	0/0:0,81,255:27:0	0/0:0,39,255:13:0	0/0:0,69,255:23:0	0/0:0,42,255:14:0	0/0:0,48,255:16:0	0/0:0,51,255:17:0	./.:0,24,182:8:0	0/0:0,60,255:20:0	0/0:0,48,255:16:0	0/0:0,42,231:14:0	0/0:0,154,255:51:0	0/0:0,126,255:42:0	0/0:0,75,255:25:0	0/0:0,45,248:15:0	0/0:0,69,255:23:0	0/0:0,84,255:28:0	0/0:0,78,255:26:0	0/0:0,75,255:25:0	0/0:0,81,255:27:0	0/0:0,57,255:19:0	0/0:0,63,255:21:0	0/0:0,93,255:31:0	0/0:0,72,255:24:0	0/0:0,42,255:14:0	0/0:0,51,255:17:0	0/0:0,69,255:23:0	0/0:0,75,255:25:0	0/0:0,72,255:24:0	0/0:0,63,255:21:0	0/0:0,69,255:23:0	0/0:0,42,255:14:0	0/0:0,66,255:22:0	0/0:0,87,255:29:0	0/0:0,57,255:19:0	0/0:0,45,255:15:0	0/0:0,63,255:21:0	0/0:0,93,255:31:0	0/0:0,51,255:17:0	0/1:111,0,217:17:5	0/0:0,99,255:33:0	0/0:0,108,255:36:0	0/0:0,66,255:22:0	0/0:0,90,255:30:0	0/1:251,0,198:31:6	0/0:0,75,255:25:0	0/0:0,157,255:52:0	0/0:0,138,255:46:0	0/0:0,108,255:36:0	0/0:0,166,255:55:0	0/0:0,151,255:50:0	0/0:0,111,255:37:0	0/0:0,160,255:53:0	0/0:0,187,255:62:0	0/0:0,57,198:19:0	0/0:0,66,255:22:0	0/0:0,42,255:14:0	0/0:0,54,255:18:0	0/0:0,54,255:18:0	0/0:0,81,255:27:0	0/0:0,120,255:40:0	0/0:0,63,255:21:0	0/0:0,84,255:28:0	0/0:0,93,255:31:0	0/0:0,144,255:48:0	0/0:0,93,255:31:0	0/1:255,0,255:32:0	0/0:0,102,255:34:0	0/0:0,114,255:38:0	0/0:0,51,255:17:0	0/0:0,39,255:13:0	0/0:0,102,255:34:0	0/0:0,123,255:41:0	0/0:0,81,255:27:0	0/0:0,39,255:13:0	./.:0,24,199:8:0	./.:0,27,217:9:0	0/0:0,39,242:13:0	0/0:0,72,255:24:0	0/0:47,90,255:18:0	0/0:0,75,255:25:0	0/0:0,48,255:16:0	0/0:0,66,255:22:0	0/0:0,60,255:20:0	0/0:0,93,255:31:0
Contig_1648	115	.	G	A	999	.	DP=2801;VDB=0.000288849;SGB=-51.0509;RPB=0.998606;MQB=0;MQSB=0;BQB=0.0795295;MQ0F=0;AF1=0.164885;G3=0.753031,0.163151,0.0838172;HWE=0.000549298;AC1=31;DP4=1650,812,176,53;MQ=42;FQ=999;PV4=0.00235221,1,0,1	GT:PL:DP:SP	0/0:0,72,255:24:0	0/0:0,54,255:18:0	0/0:0,129,255:43:0	0/0:0,78,255:26:0	0/0:0,81,255:27:0	0/0:0,114,255:38:0	0/0:0,84,255:28:0	0/0:0,78,255:26:0	0/0:0,66,255:22:0	0/0:0,75,255:25:0	0/0:0,72,255:24:0	0/0:0,54,255:18:0	0/0:0,96,255:32:0	0/0:0,48,255:16:0	0/0:0,51,255:17:0	0/0:0,202,255:67:0	0/0:0,202,255:67:0	0/0:0,78,255:26:0	0/0:0,99,255:33:0	0/1:235,0,255:31:1	0/0:0,81,255:27:0	0/0:0,14,166:10:0	0/1:30,0,220:18:0	0/0:0,57,255:19:0	0/0:0,72,255:24:0	./.:0,24,198:8:0	1/1:164,30,0:10:0	0/0:0,42,255:14:0	1/1:183,33,0:11:0	./.:0,0,0:0:0	0/1:45,0,255:20:9	0/1:120,0,109:13:0	./.:4,0,136:7:0	0/0:0,78,255:26:0	0/1:66,0,247:20:0	./.:0,27,157:9:0	./.:0,12,94:4:0	./.:77,12,0:4:0	0/1:78,0,175:14:7	1/1:154,30,0:10:0	0/0:0,42,205:14:0	0/0:0,54,255:18:0	./.:155,27,0:9:0	0/1:129,0,28:11:0	./.:140,27,0:9:0	0/0:0,48,232:16:0	0/0:0,36,255:12:0	0/0:0,48,255:16:0	0/1:16,0,199:13:3	0/0:0,39,222:13:0	0/0:0,208,255:69:0	0/0:0,129,255:44:0	0/0:0,172,255:57:0	0/0:0,196,255:65:0	0/0:0,229,255:76:0	0/0:0,220,255:73:0	0/0:0,181,255:60:0	0/0:0,255,255:88:0	0/0:0,120,255:40:0	0/0:0,78,255:26:0	0/0:0,66,255:22:0	0/0:0,126,255:42:0	0/0:0,69,255:23:0	0/0:0,48,255:16:0	0/1:97,0,127:25:10	0/1:127,0,163:24:16	./.:0,18,134:6:0	0/1:19,0,255:21:6	0/0:0,135,255:45:0	0/0:0,42,255:14:0	0/0:0,69,255:23:0	1/1:215,51,0:17:0	1/1:223,69,0:23:0	0/0:0,48,255:16:0	0/0:0,60,255:20:0	0/0:0,72,255:24:0	0/0:0,105,255:35:0	0/1:141,0,229:27:2	0/1:38,0,185:13:0	0/0:0,117,255:39:0	0/0:0,87,255:29:0	0/0:0,129,255:43:0	0/0:0,111,255:37:0	0/0:0,81,255:27:0	0/1:57,0,123:13:10	0/0:0,57,255:19:0	0/0:0,48,255:16:0	0/0:0,57,255:20:0	0/0:0,63,255:21:0
Contig_1648	557	.	T	A	999	.	DP=4405;VDB=0.575843;SGB=360.696;RPB=0.930757;MQB=2.10166e-33;MQSB=0;BQB=0.66597;MQ0F=0;AF1=0.0952391;AC1=18;DP4=1861,2063,160,177;MQ=40;FQ=999;PV4=1,0.140917,0,0.442923	GT:PL:DP:SP	0/0:0,81,255:27:0	0/0:0,69,255:23:0	0/0:0,129,255:43:0	0/0:0,99,255:33:0	0/0:0,114,255:38:0	0/0:0,151,255:50:0	0/0:0,96,255:32:0	0/0:0,93,255:31:0	0/0:0,102,255:34:0	0/0:0,102,255:34:0	0/0:0,117,255:39:0	0/0:0,114,255:38:0	0/0:0,135,255:45:0	0/0:0,81,255:27:0	0/0:0,93,255:31:0	0/0:0,229,255:76:0	0/0:0,255,255:94:0	0/0:0,144,255:48:0	0/0:0,138,255:46:0	0/0:0,111,255:37:0	0/1:230,0,243:28:0	0/0:0,87,255:29:0	0/0:0,87,255:29:0	0/1:246,0,196:31:6	0/0:0,141,255:47:0	0/0:0,84,255:28:0	0/0:0,60,255:20:0	1/1:255,63,0:21:0	0/0:0,66,255:22:0	./.:0,3,37:1:0	0/0:0,126,255:42:0	0/0:0,72,255:24:0	0/0:0,60,255:20:0	0/1:212,0,255:30:1	0/0:0,102,255:34:0	0/1:167,0,249:24:0	0/1:150,0,253:23:4	0/0:0,129,255:43:0	0/0:0,99,255:33:0	0/0:0,105,255:35:0	0/0:0,120,255:40:0	0/1:255,0,200:30:5	0/0:0,87,255:29:0	0/1:226,0,246:33:0	0/0:0,102,255:34:0	0/0:0,126,255:42:0	0/1:176,0,146:18:12	0/1:167,0,209:22:2	0/0:0,138,255:46:0	0/0:0,114,255:38:0	0/0:0,255,255:92:0	0/1:255,0,255:68:5	0/1:255,0,255:70:1	0/0:0,255,255:127:0	0/0:0,255,255:96:0	0/0:0,255,255:86:0	0/0:0,255,255:97:0	0/0:0,255,255:105:0	0/0:0,154,255:51:0	0/0:0,114,255:38:0	0/0:0,87,255:29:0	0/0:0,166,255:55:0	0/0:0,126,255:42:0	0/0:0,108,255:36:0	0/0:0,132,255:44:0	0/0:0,126,255:42:0	0/0:0,90,255:30:0	0/0:0,132,255:44:0	0/0:0,208,255:69:0	0/0:0,93,255:31:0	0/0:0,138,255:46:0	0/1:240,0,255:45:4	0/0:0,135,255:45:0	0/0:0,75,255:25:0	0/0:0,114,255:38:0	0/1:197,0,247:28:8	0/0:0,105,255:35:0	0/0:0,138,255:46:0	0/0:0,69,255:23:0	0/0:0,138,255:46:0	0/0:0,99,255:33:0	0/0:0,163,255:54:0	0/0:0,132,255:44:0	0/1:255,0,250:43:9	0/0:0,93,255:31:0	0/0:0,96,255:32:0	0/1:241,0,252:33:1	0/0:0,105,255:35:0	0/0:0,102,255:34:0
Contig_1648	676	.	C	T	999	.	DP=3313;VDB=0.0514399;SGB=132.739;RPB=0.68541;MQB=9.56553e-28;MQSB=0;BQB=0.399951;MQ0F=0;AF1=0.122361;G3=0.797888,0.15942,0.0426929;HWE=0.0293329;AC1=23;DP4=471,2024,24,202;MQ=44;FQ=999;PV4=0.00154712,1,2.85354e-28,1	GT:PL:DP:SP	0/1:132,0,136:14:8	0/1:167,0,13:20:0	0/0:0,54,255:18:0	0/1:148,0,132:14:0	0/0:0,69,239:23:0	0/0:0,108,255:36:0	1/1:223,51,0:17:0	0/0:0,90,255:30:0	0/0:0,81,255:27:0	0/0:0,48,255:16:0	0/0:0,54,255:18:0	0/0:0,42,255:14:0	0/0:0,99,255:33:0	0/0:0,42,233:14:0	0/0:0,66,255:22:0	0/0:0,163,255:54:0	0/0:0,157,255:52:0	0/0:0,99,255:33:0	0/0:0,72,255:24:0	0/0:0,90,255:30:0	0/0:0,63,255:21:0	0/1:125,0,79:10:0	0/0:0,96,255:32:0	0/0:0,42,239:14:0	0/0:0,99,255:33:0	0/0:0,33,228:11:0	0/0:0,36,236:12:0	0/0:0,51,255:17:0	0/0:0,54,255:18:0	./.:0,0,0:0:0	0/1:54,0,142:12:0	0/0:0,51,255:17:0	0/1:190,0,148:18:5	0/0:0,57,255:19:0	0/0:0,69,255:23:0	./.:0,24,190:8:0	./.:0,24,165:8:0	0/0:0,93,255:31:0	0/0:0,57,255:19:0	0/0:0,63,255:21:0	1/1:255,54,0:18:0	0/1:152,0,156:18:0	0/0:0,42,247:14:0	0/0:0,25,255:22:0	0/1:150,0,118:18:0	0/0:0,96,255:32:0	0/0:0,36,249:12:0	0/0:0,45,230:15:0	0/0:0,75,255:25:0	0/0:0,66,255:22:0	0/0:0,163,255:54:0	0/0:0,122,255:51:0	0/0:0,154,255:51:0	0/0:0,199,255:66:0	0/0:0,181,255:60:0	0/0:0,208,255:69:0	0/0:0,202,255:67:0	0/0:0,241,255:80:0	0/0:0,135,255:45:0	0/0:0,57,255:19:0	0/0:0,75,255:25:0	0/0:0,72,255:24:0	0/0:0,78,255:26:0	1/1:210,48,0:16:0	0/1:31,0,194:16:3	0/0:0,96,255:32:0	0/0:0,54,250:18:0	0/0:0,87,255:29:0	0/1:172,0,227:38:2	0/1:145,0,151:14:0	0/0:0,105,255:35:0	0/1:133,0,252:27:9	1/1:255,81,0:27:0	0/0:0,51,255:17:0	0/0:0,36,255:12:0	0/1:148,0,216:26:0	0/1:223,0,184:32:0	0/1:78,0,249:21:0	0/0:0,54,255:18:0	0/0:0,72,255:24:0	0/0:0,60,255:20:0	0/0:0,117,255:39:0	0/0:0,129,255:43:0	0/0:0,60,255:20:0	0/0:0,87,255:29:0	0/0:0,63,244:21:0	0/0:0,66,255:22:0	0/0:0,78,255:26:0	0/0:0,75,255:25:0
Contig_1663	117	.	G	A	999	.	DP=4512;VDB=0.132883;SGB=215.618;RPB=0.496999;MQB=0;MQSB=0;BQB=0.284958;MQ0F=0;AF1=0.0421055;AC1=8;DP4=2715,1396,189,90;MQ=42;FQ=999;PV4=0.601137,1,0,1	GT:PL:DP:SP	0/0:0,51,255:17:0	0/0:0,72,255:24:0	0/0:0,138,255:46:0	0/0:0,84,255:28:0	0/0:0,111,255:37:0	0/0:0,163,255:54:0	0/0:0,111,255:37:0	0/0:0,99,255:33:0	0/0:0,96,255:32:0	0/0:0,132,255:44:0	0/0:0,138,255:46:0	0/0:0,93,255:31:0	0/0:0,157,255:52:0	0/0:0,78,255:26:0	0/0:0,87,255:29:0	0/1:255,0,255:100:5	0/0:0,207,255:85:10	0/1:247,0,255:44:1	0/0:0,151,255:50:0	0/0:0,93,255:31:0	0/0:0,105,255:35:0	0/0:0,36,255:12:0	0/0:0,117,255:40:0	0/0:0,108,255:36:0	0/0:0,108,255:36:0	0/0:0,66,255:22:0	0/0:0,123,255:41:0	0/0:0,117,255:40:0	0/0:0,87,255:29:0	0/0:0,108,255:36:0	0/0:0,87,255:29:0	0/0:0,93,255:31:0	0/0:0,38,255:25:0	0/0:0,78,255:26:0	0/0:0,54,255:18:0	0/0:0,93,255:31:0	0/0:0,75,255:25:0	0/0:0,160,255:53:0	0/0:0,57,255:19:0	0/0:0,93,255:31:0	0/0:0,108,255:36:0	0/0:0,102,255:34:0	0/0:0,75,255:25:0	0/0:0,108,255:36:0	0/0:0,93,255:31:0	0/0:0,102,255:34:0	0/0:0,75,255:25:0	0/0:0,117,255:39:0	0/0:0,105,255:35:0	0/0:0,75,255:25:0	0/0:0,255,255:102:0	0/1:191,0,255:83:3	0/0:0,250,255:83:0	0/0:0,255,255:109:0	0/0:0,236,255:96:3	0/0:0,255,255:97:0	0/0:0,255,255:117:0	1/1:255,170,0:89:3	0/0:0,214,255:71:0	0/0:0,105,255:35:0	0/0:0,60,255:20:0	0/1:173,0,255:38:1	0/1:179,0,224:32:1	0/0:0,126,255:42:0	0/0:0,138,255:46:0	0/0:0,99,255:33:0	0/0:0,117,255:39:0	0/0:0,123,255:41:0	0/0:0,148,255:49:0	0/0:0,123,255:41:0	0/0:0,141,255:47:0	0/0:0,144,255:48:0	0/0:0,126,255:42:0	0/0:0,78,255:26:0	0/0:0,84,255:28:0	0/0:0,99,255:33:0	0/0:0,117,255:39:0	0/0:0,84,255:28:0	0/0:0,72,255:24:0	0/0:0,75,255:25:0	0/0:0,135,255:45:0	0/0:0,160,255:53:0	0/0:0,157,255:52:0	0/0:0,90,255:30:0	0/0:0,105,255:35:0	0/0:0,148,255:49:0	0/0:0,84,255:28:0	0/0:0,111,255:37:0	0/0:0,132,255:44:0
Contig_1663	636	.	C	T	999	.	DP=5289;VDB=0.914453;SGB=17.1646;RPB=0.816776;MQB=0.0257816;MQSB=0;BQB=0.202571;MQ0F=0;AF1=0.0421041;AC1=8;DP4=2254,2754,39,96;MQ=43;FQ=999;PV4=0.000205244,0.0325642,0.129609,0.236437	GT:PL:DP:SP	0/0:0,75,255:25:0	0/1:47,0,255:20:0	0/0:0,193,255:64:0	0/0:0,90,255:30:0	0/0:0,135,255:45:0	0/0:0,163,255:54:0	0/0:0,129,255:43:0	0/0:0,105,255:35:0	0/0:0,96,255:32:0	0/0:0,111,255:37:0	0/0:0,160,255:53:0	0/0:0,132,255:44:0	0/0:0,196,255:65:0	0/0:0,108,255:36:0	0/0:0,123,255:41:0	0/0:0,255,255:113:0	0/0:0,255,255:93:0	0/0:0,166,255:55:0	0/0:0,154,255:51:0	0/0:0,114,255:38:0	0/0:0,90,255:30:0	0/0:0,93,255:31:0	0/0:0,135,255:45:0	0/0:0,90,255:30:0	0/0:0,117,255:39:0	0/0:0,66,255:22:0	0/0:0,129,255:43:0	0/0:0,123,255:41:0	0/0:0,81,255:27:0	0/0:0,90,255:30:0	0/0:0,111,255:37:0	0/0:0,90,255:30:0	0/0:0,93,255:31:0	0/1:255,0,255:33:3	0/0:0,96,255:32:0	0/0:0,99,255:33:0	0/0:0,44,255:27:0	0/0:0,160,255:53:0	0/0:0,117,255:39:0	0/0:0,96,255:32:0	0/0:0,154,255:51:0	0/0:0,114,255:38:0	0/1:255,0,255:42:7	0/1:220,0,255:36:11	0/0:0,114,255:38:0	0/0:0,163,255:54:0	0/0:0,63,255:21:0	0/0:0,96,255:32:0	0/0:0,123,255:41:0	0/0:0,87,255:29:0	0/0:0,255,255:124:0	0/0:0,255,255:109:0	0/0:0,255,255:117:0	0/0:0,255,255:147:0	0/0:0,255,255:114:0	0/0:0,255,255:94:0	0/0:0,255,255:140:0	0/0:0,255,255:124:0	0/0:0,214,255:71:0	0/0:0,126,255:42:0	0/0:0,126,255:42:0	0/0:0,181,255:60:0	0/0:0,157,255:52:0	0/0:0,120,255:40:0	0/0:0,126,255:54:0	0/0:0,132,255:44:0	0/0:0,126,255:42:0	0/0:0,123,255:41:0	0/0:0,244,255:81:0	0/0:0,90,255:30:0	0/0:0,181,255:60:0	0/0:0,175,255:58:0	0/0:0,146,255:60:0	0/0:0,84,255:28:0	1/1:255,96,0:32:0	0/1:255,0,255:45:11	0/1:243,0,255:38:8	0/0:0,126,255:42:0	0/0:0,60,255:20:0	0/0:0,108,255:36:0	0/0:0,154,255:51:0	0/0:0,175,255:58:0	0/0:0,184,255:61:0	0/0:0,93,255:31:0	0/0:0,123,255:41:0	0/0:0,84,255:28:0	0/0:0,123,255:41:0	0/0:0,141,255:47:0	0/0:0,144,255:48:0
Contig_1739	1174	.	A	G	999	.	DP=1821;VDB=0;SGB=100.82;RPB=0.748415;MQB=0.266487;MQSB=3.72745e-43;BQB=0.020956;MQ0F=0.0104338;AF1=0.559881;AC1=106;DP4=397,403,467,468;MQ=35;FQ=999;PV4=0.923272,1,0.0856837,1	GT:PL:DP:SP	1/1:225,36,0:12:0	./.:106,12,0:4:0	0/1:109,0,161:14:0	0/1:53,0,147:12:0	0/1:95,0,220:17:9	1/1:255,60,0:20:0	1/1:255,54,0:18:0	1/1:255,51,0:17:0	1/1:245,33,0:11:0	0/1:141,0,59:10:3	1/1:195,36,0:12:0	./.:107,0,60:9:4	0/1:180,0,163:19:2	./.:0,24,197:8:0	0/0:0,48,255:16:0	1/1:255,123,0:41:0	0/0:0,43,255:24:0	0/0:0,57,255:19:0	0/0:0,78,255:26:0	0/0:0,45,255:15:0	./.:154,0,2:9:0	0/0:0,45,255:15:0	1/1:250,36,0:12:0	0/0:0,33,246:11:0	0/1:128,0,121:11:6	./.:89,0,67:8:4	0/1:139,0,142:15:0	./.:0,24,173:8:0	./.:14,0,91:5:0	./.:0,24,190:8:0	1/1:246,33,0:11:0	0/1:108,0,148:13:0	./.:116,0,11:6:0	0/0:0,30,210:10:0	0/1:80,0,219:18:0	./.:96,0,85:8:0	./.:34,0,133:8:0	1/1:255,63,0:21:0	1/1:217,36,0:12:0	0/1:57,0,147:10:7	1/1:255,60,0:20:0	./.:210,27,0:9:0	0/0:0,45,255:15:0	1/1:225,36,0:12:0	0/1:98,0,153:15:0	0/0:0,63,255:21:0	./.:44,0,45:4:0	./.:0,0,0:0:0	0/0:0,45,255:15:0	0/1:96,0,168:13:0	0/1:223,0,237:35:3	0/1:234,0,255:43:7	1/1:255,120,0:40:0	0/1:255,0,255:46:0	0/0:0,148,255:49:0	1/1:255,108,0:36:0	1/1:255,102,0:34:0	0/1:210,0,255:35:3	1/1:255,72,0:24:0	1/1:226,36,0:12:0	1/1:155,30,0:10:0	0/1:171,0,171:23:4	0/1:60,0,135:10:3	0/1:165,0,142:16:5	0/1:100,0,132:11:0	0/1:155,0,160:19:8	0/0:0,30,234:10:0	1/1:224,45,0:15:0	0/0:0,81,255:27:0	./.:0,18,144:6:0	0/0:0,63,255:21:0	1/1:255,51,0:17:0	0/1:106,0,194:17:0	./.:143,18,0:6:0	./.:40,0,90:6:0	0/1:114,0,168:16:8	0/1:149,0,84:12:7	0/1:61,0,193:14:11	./.:176,21,0:7:0	0/1:58,0,153:12:9	0/1:145,0,69:11:0	0/1:237,0,171:27:3	0/1:221,0,189:26:0	0/1:119,0,87:10:3	./.:108,0,83:9:13	1/1:255,36,0:12:0	1/1:255,42,0:14:0	1/1:255,57,0:19:0	1/1:245,33,0:11:0
Contig_1739	1295	.	A	T	999	.	DP=3838;VDB=0.998187;SGB=202.176;RPB=0.607049;MQB=0.0370599;MQSB=2.92938e-22;BQB=0.285897;MQ0F=0;AF1=0.101375;G3=0.840193,0.117706,0.0421016;HWE=0.00522342;AC1=19;DP4=1389,2135,96,134;MQ=37;FQ=999;PV4=0.487231,0.00188256,0.000219496,0.256981	GT:PL:DP:SP	0/0:0,66,255:22:0	0/0:2,0,255:25:0	0/0:0,126,255:42:0	0/0:0,81,255:27:0	0/0:0,60,255:20:0	0/0:0,148,255:49:0	0/0:0,90,255:30:0	0/0:0,72,255:24:0	0/0:0,105,255:35:0	0/0:0,75,255:25:0	0/0:0,111,255:37:0	0/0:0,69,255:23:0	0/0:0,117,255:39:0	0/0:0,84,255:28:0	0/0:0,84,255:28:0	0/0:0,238,255:79:0	0/0:0,235,255:78:0	0/0:0,111,255:37:0	0/0:0,72,255:24:0	0/0:0,105,255:35:0	0/0:0,99,255:33:0	0/1:172,0,205:21:2	0/0:0,90,255:30:0	0/1:160,0,190:18:2	0/0:0,78,255:26:0	0/1:126,0,178:17:18	0/1:184,0,194:23:2	1/1:255,102,0:34:0	0/1:195,0,181:23:5	1/1:255,39,0:13:0	0/0:0,72,255:24:0	0/0:0,84,255:28:0	0/1:197,0,243:26:0	0/1:146,0,249:22:2	0/0:0,90,255:30:0	0/0:0,72,255:24:0	0/0:0,54,255:18:0	0/0:0,96,255:32:0	0/0:0,54,255:18:0	0/0:0,81,255:27:0	0/0:0,108,255:36:0	0/0:0,75,255:25:0	0/1:147,0,181:14:2	0/0:0,96,255:32:0	0/0:0,84,255:28:0	0/0:0,105,255:35:0	0/0:0,60,255:20:0	0/0:0,87,255:29:0	0/0:0,90,255:30:0	0/0:0,114,255:38:0	0/0:0,255,255:88:0	0/0:0,205,255:68:0	0/0:0,229,255:76:0	0/0:0,255,255:98:0	0/0:0,253,255:84:0	0/0:0,255,255:94:0	0/0:0,244,255:81:0	0/0:0,255,255:93:0	0/0:0,144,255:48:0	0/0:0,84,255:28:0	0/0:0,72,255:24:0	0/0:0,141,255:47:0	0/0:0,126,255:42:0	0/0:0,105,255:35:0	0/0:0,99,255:33:0	0/0:0,99,255:33:0	1/1:255,72,0:24:0	0/0:0,99,255:33:0	0/0:0,172,255:57:0	0/0:0,108,255:36:0	1/1:255,117,0:39:0	0/0:0,123,255:41:0	0/1:214,0,255:32:0	0/0:0,60,255:20:0	0/0:0,60,236:20:0	0/0:0,102,255:34:0	0/1:198,0,255:41:1	0/1:214,0,211:30:0	0/0:0,60,255:20:0	0/0:0,75,255:25:0	0/0:0,96,255:32:0	0/0:0,141,255:47:0	0/0:0,111,255:37:0	0/0:0,72,255:24:0	0/0:0,57,255:19:0	0/0:0,84,255:28:0	0/0:0,72,255:24:0	0/0:0,135,255:45:0	0/0:0,117,255:39:0
Contig_1761	1035	.	G	A	999	.	DP=8363;VDB=0.952546;SGB=-1555.65;RPB=0.0168154;MQB=0;MQSB=3.0093e-07;BQB=0.288365;MQ0F=0;AF1=0.0315789;AC1=6;DP4=3583,4201,113,133;MQ=41;FQ=999;PV4=1,0.00019838,0,1	GT:PL:DP:SP	0/0:0,255,255:113:0	0/0:0,198,255:77:0	0/0:0,255,255:106:3	0/0:0,208,255:91:0	0/0:0,255,255:110:0	0/0:0,95,255:94:11	0/0:0,158,255:77:2	0/0:0,245,255:99:7	0/0:0,255,255:146:2	0/0:0,164,255:104:2	0/0:0,135,255:45:0	0/0:0,135,255:45:0	0/0:0,193,255:64:0	0/0:0,208,255:69:0	0/0:0,90,255:30:0	0/0:0,255,255:206:0	0/0:0,255,255:121:0	0/0:0,148,255:50:0	0/0:0,199,255:66:0	0/0:0,175,255:58:0	0/0:0,116,255:44:0	0/0:0,238,255:79:0	0/0:0,123,255:54:0	0/0:0,126,255:42:0	0/0:0,175,255:58:0	0/0:0,62,255:38:3	0/0:0,148,255:49:0	0/0:0,145,255:68:0	0/0:0,90,255:30:0	0/1:209,0,255:49:11	0/0:0,77,255:45:0	0/0:0,175,255:58:0	0/0:0,184,255:61:0	0/0:0,184,255:61:0	0/0:0,217,255:79:0	0/0:0,141,255:47:0	0/1:130,0,255:59:1	0/0:0,154,255:51:0	0/0:0,99,255:33:0	0/0:0,190,255:63:0	0/0:0,163,255:54:0	0/0:0,205,255:68:0	0/0:0,90,255:30:0	0/0:0,93,255:52:0	0/0:0,114,255:38:0	0/0:0,232,255:77:0	0/0:0,120,255:40:0	0/0:0,175,255:58:0	0/0:0,123,255:56:6	0/0:0,244,255:82:0	0/0:0,255,255:177:0	0/0:0,255,255:135:0	0/0:0,255,255:106:0	0/1:162,0,255:242:2	0/0:0,255,255:138:0	0/0:0,255,255:217:0	0/0:0,255,255:147:0	0/0:0,255,255:193:0	0/1:129,0,255:113:2	0/0:0,220,255:73:0	0/0:0,205,255:68:0	0/0:0,217,255:72:0	0/0:0,229,255:76:0	0/0:0,129,255:43:0	0/0:0,85,255:62:14	0/0:0,219,255:93:2	0/0:0,211,255:70:0	0/0:0,255,255:104:0	0/0:0,255,255:96:0	0/0:0,148,255:50:0	0/1:105,0,255:101:1	0/0:0,151,255:50:0	0/0:0,187,255:62:0	0/0:0,69,255:25:0	0/0:0,163,255:54:0	0/0:0,178,255:59:0	0/0:0,160,255:53:0	0/0:0,132,255:44:0	0/0:0,108,255:36:0	0/0:0,255,255:96:0	0/0:0,199,255:66:0	0/0:0,232,255:77:0	0/1:191,0,255:94:1	0/0:0,169,255:56:0	0/0:0,114,255:88:2	0/0:0,117,255:40:0	0/0:0,129,255:43:0	0/0:0,184,255:61:0	0/0:0,163,255:54:0
Contig_1807	487	.	C	T	999	.	DP=2475;VDB=1.7001e-09;SGB=61.9817;RPB=0.0226302;MQB=0.0481823;MQSB=0.000176499;BQB=0.0497829;MQ0F=0.00040404;AF1=0.236354;G3=0.664608,0.198726,0.136666;HWE=3.64352e-05;AC1=45;DP4=774,1280,116,192;MQ=38;FQ=999;PV4=1,0.0120206,0.000132452,1	GT:PL:DP:SP	./.:0,27,238:9:0	0/0:0,10,235:13:0	0/0:0,87,255:29:0	0/0:0,51,255:17:0	0/0:0,72,255:24:0	0/1:201,0,236:31:3	0/0:0,45,255:15:0	0/1:87,0,96:11:2	0/1:136,0,207:16:0	0/0:0,51,255:17:0	0/0:0,54,255:18:0	0/0:0,84,255:28:0	0/0:0,78,255:26:0	0/0:0,69,255:23:0	0/0:0,66,255:22:0	0/0:0,211,255:70:0	0/0:0,129,255:43:0	0/0:0,54,255:18:0	0/0:0,66,255:22:0	0/0:0,63,255:21:0	1/1:237,30,0:10:0	./.:0,24,184:8:0	0/0:0,39,255:13:0	1/1:239,33,0:11:0	0/0:0,36,254:12:0	./.:228,27,0:9:0	0/0:0,84,255:28:0	1/1:255,60,0:20:0	0/0:0,42,255:14:0	1/1:234,30,0:10:0	1/1:255,45,0:15:0	0/1:77,0,204:15:3	./.:105,0,73:7:0	0/0:0,36,242:12:0	0/1:154,0,184:16:0	./.:165,27,0:9:0	0/1:125,0,150:14:0	0/1:162,0,242:22:10	0/1:176,0,199:20:0	0/0:0,30,208:10:0	0/0:0,54,255:18:0	0/0:0,63,255:21:0	./.:186,27,0:9:0	0/0:0,75,255:25:0	0/1:12,0,255:17:3	0/1:203,0,204:24:4	1/1:241,36,0:12:0	1/1:255,54,0:18:0	./.:186,27,0:9:0	./.:0,18,153:6:0	0/0:0,193,255:64:0	0/0:0,172,255:57:0	0/0:0,172,255:57:0	0/0:0,184,255:61:0	0/0:0,123,255:41:0	0/0:0,154,255:51:0	0/0:0,169,255:56:0	0/0:0,226,255:75:0	0/0:0,105,255:35:0	0/0:0,60,255:20:0	0/0:0,39,255:13:0	0/0:0,75,255:25:0	0/0:0,75,255:25:0	./.:48,0,116:8:0	0/0:0,96,255:32:0	0/0:0,75,255:25:0	0/0:0,48,255:16:0	0/0:0,66,255:22:0	0/1:139,0,208:21:8	0/1:50,0,211:14:7	0/1:144,0,188:21:0	0/0:0,42,255:14:0	0/0:0,63,255:21:0	0/1:96,0,162:12:3	0/0:0,39,255:13:0	0/0:0,105,255:35:0	0/1:182,0,223:26:14	1/1:255,31,0:20:0	0/0:0,51,255:17:0	0/0:0,30,252:10:0	0/0:0,66,255:22:0	0/0:0,81,255:27:0	0/0:0,81,255:27:0	0/0:0,36,249:12:0	0/1:169,0,113:14:0	0/1:172,0,185:19:0	1/1:255,69,0:23:0	0/0:0,75,255:25:0	0/0:0,66,255:22:0
Contig_1807	1685	.	A	C	999	.	DP=1276;VDB=8.25198e-20;SGB=45.8863;RPB=0.0828654;MQB=0.111327;MQSB=0.000518065;BQB=0.991205;MQ0F=0.000783699;AF1=0.145219;AC1=28;DP4=505,619,63,78;MQ=39;FQ=999;PV4=1,1,0.00586496,0.237875	GT:PL:DP:SP	1/1:255,33,0:11:0	0/0:0,36,255:12:0	0/1:219,0,184:19:2	0/1:155,0,58:11:8	./.:15,0,155:7:0	0/0:0,51,255:17:0	0/1:165,0,66:10:7	0/1:102,0,163:11:0	0/0:0,36,255:12:0	0/0:0,30,249:10:0	0/0:0,33,255:11:0	0/0:0,33,255:11:0	0/0:0,39,255:13:0	0/0:0,36,255:12:0	0/0:0,36,243:12:0	0/0:0,84,255:28:0	0/0:0,78,255:26:0	0/0:0,51,255:17:0	0/0:0,30,201:10:0	0/0:0,36,255:12:0	0/0:0,48,255:16:0	0/1:107,0,150:12:3	0/1:163,0,166:16:0	0/0:0,33,255:11:0	0/0:1,0,230:12:0	0/0:0,30,221:10:0	./.:170,18,0:6:0	./.:0,27,220:9:0	./.:133,12,0:4:0	./.:0,12,102:4:0	./.:102,0,124:9:0	./.:86,0,70:6:4	0/0:0,36,226:12:0	./.:0,15,138:5:0	./.:14,0,81:4:0	./.:0,21,186:7:0	0/0:0,33,255:11:0	0/0:0,54,255:18:0	./.:136,0,19:6:0	0/1:153,0,139:14:0	0/1:189,0,73:12:7	./.:100,0,95:8:3	0/0:0,33,255:11:0	0/0:0,39,255:13:0	0/0:0,33,254:11:0	0/1:43,0,209:12:3	./.:0,27,218:9:0	0/0:0,36,255:12:0	0/1:131,0,213:16:0	1/1:255,42,0:14:0	0/0:0,78,255:26:0	0/0:0,87,255:29:0	0/0:0,60,255:20:0	0/0:0,66,255:22:0	0/0:0,54,255:18:0	0/0:0,54,255:18:0	0/0:0,32,255:23:0	0/0:0,69,255:23:0	0/0:0,45,255:15:0	0/0:0,39,255:13:0	0/0:0,36,255:12:0	0/0:0,39,255:13:0	./.:0,24,215:8:0	./.:103,0,74:7:8	0/1:156,0,102:12:11	./.:0,24,203:8:0	0/0:0,39,255:13:0	0/0:0,30,246:10:0	0/0:0,36,255:12:0	./.:0,15,152:5:0	0/0:0,30,238:10:0	0/1:80,0,246:17:0	0/0:0,36,255:12:0	./.:0,24,203:8:0	0/0:0,36,246:12:0	0/0:0,42,255:14:0	./.:0,21,185:7:0	./.:0,24,187:8:0	0/0:0,39,255:13:0	0/0:0,39,255:13:0	./.:0,27,229:9:0	0/0:0,48,255:16:0	0/0:0,60,255:20:0	0/0:0,42,255:14:0	./.:0,15,151:5:0	0/0:0,30,230:10:0	./.:0,27,223:9:0	0/1:95,0,141:10:2	0/0:0,36,238:12:0
Contig_1807	2164	.	T	C	999	.	DP=2945;VDB=0.0631716;SGB=177.067;RPB=0.861948;MQB=1.91114e-05;MQSB=0;BQB=0.000140316;MQ0F=0.00373514;AF1=0.0842107;G3=0.863152,0.10527,0.0315777;HWE=0.0139935;AC1=16;DP4=979,1684,82,158;MQ=40;FQ=999;PV4=0.4421,1,2.63998e-08,1	GT:PL:DP:SP	0/0:0,54,255:18:0	0/0:0,60,255:20:0	0/0:0,105,255:35:0	0/0:0,51,255:17:0	0/0:0,78,255:26:0	0/0:0,75,255:25:0	0/0:0,63,255:21:0	0/0:0,84,255:28:0	0/0:0,114,255:38:0	0/0:0,84,255:28:0	0/0:0,102,255:34:0	0/0:0,96,255:32:0	0/0:0,75,255:25:0	0/0:0,66,255:22:0	0/0:0,57,255:19:0	0/0:0,154,255:51:0	0/0:0,175,255:58:0	0/1:226,0,255:31:0	0/0:0,93,255:31:0	0/0:0,57,255:19:0	0/0:0,45,255:15:0	0/0:0,51,255:17:0	0/0:0,75,255:25:0	0/0:0,63,255:21:0	0/0:0,66,255:22:0	0/0:0,42,255:14:0	0/1:234,0,97:17:5	1/1:255,66,0:22:0	0/0:0,54,255:18:0	1/1:255,48,0:16:0	0/0:0,60,255:20:0	0/0:0,57,255:19:0	0/0:0,63,255:21:0	0/0:0,60,255:20:0	0/0:0,78,255:26:0	0/0:0,48,255:16:0	0/0:0,66,255:22:0	0/0:0,51,255:17:0	0/0:0,66,255:22:0	0/0:0,51,255:17:0	0/0:0,60,255:20:0	0/0:0,60,255:20:0	0/0:0,75,255:25:0	0/0:0,84,255:28:0	0/0:0,54,255:18:0	0/0:0,120,255:40:0	0/0:0,57,255:19:0	0/0:0,54,255:18:0	0/0:0,99,255:33:0	./.:0,24,187:8:0	0/0:0,214,255:71:0	0/0:0,163,255:54:0	0/0:0,141,255:59:0	0/0:0,206,255:82:0	0/1:228,0,255:61:14	0/1:255,0,255:62:1	0/0:0,202,255:67:0	0/1:255,0,255:81:0	0/0:0,129,255:43:0	0/0:0,95,255:44:0	0/1:143,0,200:18:0	0/1:199,0,255:40:11	1/1:255,47,0:28:0	0/0:0,51,255:17:0	0/0:0,87,255:29:0	0/0:0,75,255:25:0	0/0:0,69,255:23:0	0/0:0,75,255:25:0	0/0:0,154,255:51:0	0/0:0,60,255:20:0	0/0:0,81,255:27:0	0/0:0,90,255:30:0	0/0:0,60,255:20:0	0/0:0,42,255:14:0	0/0:0,60,255:20:0	0/1:149,0,240:20:0	0/0:0,129,255:43:0	0/0:0,78,255:26:0	0/0:0,57,255:19:0	0/0:0,48,255:16:0	0/0:0,69,255:23:0	0/0:0,78,255:26:0	0/1:196,0,247:25:0	0/0:0,42,255:14:0	0/0:0,60,255:20:0	0/0:0,39,192:13:0	0/0:0,66,255:22:0	0/0:0,117,255:39:0	0/1:186,0,226:22:0
Contig_1822	112	.	C	G	999	.	DP=1935;VDB=0.00842473;SGB=83.4231;RPB=0.146675;MQB=0.0474373;MQSB=0.000638034;BQB=0.0272734;MQ0F=0;AF1=0.114976;G3=0.811115,0.147104,0.0417811;HWE=0.020979;AC1=22;DP4=1453,293,117,15;MQ=37;FQ=999;PV4=0.113547,1,0.000309383,1	GT:PL:DP:SP	0/0:0,36,227:12:0	./.:0,15,119:5:0	0/0:0,36,212:12:0	0/0:0,33,235:11:0	0/0:0,33,214:11:0	0/0:0,36,236:12:0	0/0:0,39,255:13:0	0/0:0,36,241:12:0	0/0:0,42,210:14:0	0/0:0,57,255:19:0	0/0:0,63,254:21:0	0/0:0,51,180:17:0	0/0:0,48,255:16:0	0/0:0,36,254:12:0	0/0:0,39,244:13:0	0/0:0,108,255:36:0	0/0:0,123,255:41:0	0/0:0,63,255:21:0	./.:0,27,214:9:0	./.:0,18,126:6:0	./.:86,0,118:9:4	0/1:23,0,199:15:0	0/1:78,0,161:14:0	0/0:0,45,238:15:0	1/1:233,30,0:10:0	0/1:98,0,129:11:0	0/0:0,69,249:23:0	0/0:0,60,255:20:0	0/0:0,60,244:20:0	./.:73,0,114:8:0	./.:0,27,178:9:0	0/0:0,33,229:11:0	1/1:221,48,0:16:0	0/0:0,33,187:11:0	0/0:0,48,255:16:0	./.:0,27,163:9:0	./.:0,24,170:8:0	0/0:0,60,255:20:0	./.:0,24,180:8:0	./.:142,21,0:7:0	0/1:148,0,179:17:2	0/0:0,72,255:24:0	./.:89,0,84:8:0	0/0:0,39,255:13:0	0/1:80,0,188:13:3	0/0:0,51,238:17:0	0/0:0,39,255:13:0	0/0:0,36,208:12:0	0/0:0,63,255:21:0	0/0:0,54,244:18:0	0/0:0,114,255:38:0	0/0:0,93,255:31:0	0/0:0,87,255:29:0	0/0:0,166,255:55:0	0/0:0,123,255:41:0	0/0:0,154,255:51:0	0/0:0,181,255:60:0	0/0:0,190,255:63:0	0/0:0,72,255:24:0	0/0:0,51,255:17:0	0/0:0,36,216:12:0	0/0:0,60,255:20:0	0/0:0,54,250:18:0	0/1:152,0,75:18:0	0/0:0,57,218:19:0	0/1:102,0,232:19:0	0/0:0,57,255:19:0	0/0:0,54,242:18:0	0/0:0,75,250:25:0	0/0:0,30,173:10:0	0/0:0,66,255:22:0	0/1:131,0,132:17:0	0/0:0,48,255:16:0	0/0:0,33,245:11:0	./.:0,27,173:9:0	0/1:141,0,71:12:0	0/0:0,75,255:25:0	0/0:0,57,255:19:0	./.:0,27,223:9:0	0/0:0,66,255:22:0	0/0:0,45,186:15:0	0/0:0,51,194:17:0	0/0:0,90,255:30:0	0/0:0,42,242:14:0	1/1:255,51,0:17:0	0/0:0,48,242:16:0	0/1:21,0,180:13:0	0/1:112,0,195:21:7	0/0:0,51,255:17:0
Contig_1842	713	.	A	G	148.945	.	DP=3506;VDB=0.0136143;SGB=-11.0065;RPB=0.0260398;MQB=3.62913e-05;MQSB=0;BQB=0.38831;MQ0F=0;AF1=0.0209559;AC1=4;DP4=2411,1002,13,10;MQ=41;FQ=149.037;PV4=0.167226,5.75352e-05,4.39993e-10,1	GT:PL:DP:SP	0/0:0,99,255:33:0	0/0:0,48,255:16:0	0/0:0,84,255:28:0	0/0:0,78,255:26:0	0/0:0,84,255:28:0	0/0:0,129,255:43:0	0/0:0,78,255:26:0	0/0:0,69,255:23:0	0/0:0,66,255:22:0	0/0:0,63,255:21:0	0/0:0,84,255:28:0	0/0:0,60,255:20:0	0/0:0,102,255:34:0	0/0:0,99,255:33:0	0/0:0,102,255:34:0	0/0:0,232,255:77:0	0/0:0,235,255:78:0	0/0:0,111,255:37:0	0/0:0,114,255:38:0	0/0:0,75,255:25:0	0/0:0,69,255:23:0	0/0:0,90,255:30:0	0/0:0,111,255:37:0	0/0:0,81,255:27:0	0/0:0,99,255:33:0	0/0:0,48,255:16:0	0/0:0,87,255:29:0	0/0:0,75,255:25:0	0/0:0,66,255:22:0	0/0:0,75,255:25:0	0/0:0,66,255:22:0	0/0:0,60,255:20:0	0/0:0,72,255:24:0	0/0:0,63,255:21:0	0/0:0,90,255:30:0	./.:31,0,115:8:0	0/0:0,45,244:15:0	0/0:0,81,255:27:0	0/0:0,87,255:29:0	0/0:0,72,255:24:0	0/0:0,96,255:32:0	0/1:52,0,194:16:6	0/0:0,51,255:17:0	0/0:0,132,255:44:0	0/0:0,93,255:31:0	0/0:0,90,255:30:0	0/0:0,69,255:23:0	0/0:0,51,255:17:0	0/0:0,96,255:32:0	0/0:0,81,255:27:0	0/0:0,250,255:83:0	0/0:0,214,255:71:0	0/0:0,253,255:84:0	0/0:0,255,255:137:0	0/0:0,226,255:75:0	0/0:0,238,255:79:0	0/0:0,235,255:78:0	0/0:0,232,255:77:0	0/0:0,126,255:42:0	0/0:0,126,255:42:0	0/0:0,36,254:12:0	0/0:0,93,255:31:0	0/0:0,72,255:24:0	0/0:0,99,255:33:0	0/0:0,84,255:28:0	0/0:0,96,255:32:0	0/0:0,51,255:17:0	0/0:0,99,255:33:0	0/0:0,144,255:48:0	0/0:0,66,255:22:0	0/0:0,96,255:32:0	0/0:0,87,255:29:0	0/1:107,0,230:22:0	0/0:0,60,255:20:0	0/0:0,54,255:18:0	0/0:0,93,255:31:0	0/0:0,90,255:30:0	0/0:0,93,255:31:0	0/0:0,78,255:26:0	0/0:0,114,255:38:0	0/0:0,99,255:33:0	0/0:0,90,255:30:0	0/0:0,111,255:37:0	0/0:0,93,255:31:0	0/0:0,57,255:19:0	0/0:0,54,255:18:0	0/0:0,75,255:25:0	0/0:0,87,255:30:0	0/1:60,0,255:26:4
Contig_2398	1496	.	C	G	999	.	DP=4608;VDB=0.648343;SGB=372.211;RPB=0.612396;MQB=1.79939e-25;MQSB=0;BQB=0.467689;MQ0F=0;AF1=0.315789;G3=0.547368,0.273684,0.178948;HWE=0.000432058;AC1=60;DP4=1051,2335,418,672;MQ=42;FQ=999;PV4=1.0006e-05,1,3.52801e-10,1	GT:PL:DP:SP	1/1:255,90,0:30:0	0/1:255,0,44:20:0	0/1:255,0,255:67:3	0/1:200,0,255:29:3	1/1:255,132,0:44:0	0/1:255,0,250:54:1	0/1:255,0,255:45:9	0/0:0,151,255:50:0	1/1:255,66,0:46:7	1/1:255,151,0:50:0	0/0:0,123,255:41:0	0/0:0,108,255:36:0	0/0:0,101,255:42:0	0/0:0,129,255:43:0	0/0:0,99,255:33:0	0/0:0,232,255:89:0	0/0:0,255,255:98:0	0/0:0,160,255:53:0	0/0:0,90,255:30:0	0/0:0,111,255:37:0	0/0:0,108,255:36:0	1/1:255,87,0:29:0	1/1:255,52,0:27:0	0/1:255,0,218:24:0	0/0:0,129,255:43:0	0/0:0,54,255:18:0	0/0:0,144,255:48:0	0/1:247,0,250:29:8	0/0:0,69,255:23:0	0/0:0,114,255:38:0	0/0:0,102,255:34:0	0/0:0,63,255:21:0	0/1:255,0,106:27:2	0/1:221,0,207:23:14	0/0:0,81,255:27:0	1/1:255,78,0:26:0	0/1:206,0,255:30:0	1/1:255,114,0:38:0	1/1:255,72,0:24:0	0/0:0,75,255:25:0	0/1:255,0,230:31:0	1/1:255,69,0:24:0	1/1:255,96,0:32:0	0/1:255,0,255:43:7	0/1:255,0,243:35:1	0/1:255,0,255:44:9	0/1:250,0,229:24:2	0/1:255,0,255:37:0	1/1:255,126,0:42:0	0/1:242,0,255:28:1	0/0:0,255,255:95:0	0/0:0,255,255:87:0	0/0:0,255,255:88:0	0/0:0,255,255:132:0	0/0:0,255,255:97:0	0/0:0,255,255:112:0	0/0:0,255,255:125:0	0/0:0,255,255:106:0	0/0:0,123,255:41:0	0/0:0,99,255:33:0	0/0:0,54,255:18:0	0/0:0,154,255:51:0	0/0:0,105,255:35:0	0/0:0,84,255:28:0	0/0:0,132,255:44:0	0/1:255,0,255:62:0	1/1:255,120,0:40:0	0/1:255,0,205:32:0	0/0:0,184,255:61:0	0/0:0,78,255:26:0	1/1:255,105,0:35:0	0/1:255,0,255:48:0	0/1:255,0,255:41:1	0/1:255,0,237:32:6	1/1:255,105,0:35:0	0/0:0,107,255:48:0	0/0:0,108,255:36:0	0/0:0,120,255:40:0	0/1:255,0,199:29:0	0/0:0,75,255:25:0	0/0:0,96,255:32:0	0/0:0,111,255:37:0	0/0:0,138,255:46:0	0/0:0,81,255:27:0	0/1:255,0,230:33:0	0/1:238,0,255:32:5	0/1:180,0,255:22:2	1/1:255,66,0:43:0	1/1:255,111,0:37:0
Contig_2487	120	.	G	T	999	.	DP=4729;VDB=0.99729;SGB=-115.321;RPB=0.941501;MQB=5.96331e-11;MQSB=0;BQB=0.694617;MQ0F=0;AF1=0.036838;AC1=7;DP4=2736,1740,62,49;MQ=44;FQ=999;PV4=0.27894,0.209274,2.55394e-10,0.220605	GT:PL:DP:SP	0/0:0,66,255:22:0	0/0:0,32,255:23:0	0/0:0,157,255:52:0	0/0:0,111,255:37:0	0/0:0,111,255:37:0	0/0:0,187,255:62:0	0/0:0,84,255:28:0	0/0:0,117,255:39:0	0/0:0,90,255:30:0	0/0:0,135,255:45:0	0/0:0,111,255:37:0	0/0:0,96,255:32:0	0/0:0,123,255:42:0	0/0:0,93,255:31:0	0/0:0,56,255:32:0	0/0:0,255,255:95:0	0/0:0,255,255:102:0	0/0:0,123,255:41:0	0/0:0,114,255:38:0	0/0:0,93,255:31:0	0/0:0,132,255:44:0	0/0:0,96,255:32:0	0/0:0,126,255:42:0	0/0:0,99,255:33:0	0/0:0,102,255:34:0	0/1:230,0,135:17:2	0/0:0,105,255:35:0	0/0:0,123,255:41:0	0/0:0,87,255:29:0	0/0:0,90,255:30:0	0/0:0,102,255:34:0	0/0:0,87,255:29:0	0/0:0,96,255:32:0	0/0:0,81,255:27:0	0/0:0,114,255:38:0	1/1:255,48,0:16:0	0/0:0,78,255:26:0	0/0:0,132,255:44:0	0/0:0,90,255:30:0	0/0:0,84,255:28:0	0/0:0,93,255:31:0	0/0:0,72,255:24:0	0/0:0,51,255:17:0	0/0:0,93,255:31:0	0/0:0,81,255:27:0	0/0:0,105,255:35:0	0/1:252,0,255:30:1	0/0:0,108,255:36:0	0/0:0,117,255:39:0	0/0:0,93,255:31:0	0/0:0,255,255:97:0	0/0:0,255,255:94:0	0/0:0,255,255:98:0	0/0:0,255,255:133:0	0/0:0,253,255:84:0	0/0:0,255,255:98:0	0/0:0,255,255:117:0	0/0:0,255,255:108:0	0/0:0,217,255:72:0	0/0:0,123,255:41:0	0/0:0,84,255:28:0	0/0:0,154,255:51:0	0/0:0,102,255:34:0	0/0:0,78,255:26:0	0/0:0,129,255:43:0	0/0:0,114,255:38:0	0/0:0,120,255:40:0	0/0:0,141,255:47:0	0/0:0,199,255:66:0	0/0:0,120,255:40:0	0/1:255,0,255:48:3	0/0:0,160,255:53:0	0/0:0,126,255:42:0	0/0:0,69,255:23:0	0/0:0,90,255:30:0	0/0:0,111,255:37:0	0/1:255,0,255:44:3	0/1:255,0,255:39:7	0/0:0,93,255:31:0	0/0:0,111,255:37:0	0/0:0,132,255:44:0	0/0:0,123,255:41:0	0/0:0,154,255:51:0	0/0:0,111,255:37:0	0/0:0,81,255:27:0	0/0:0,111,255:37:0	0/0:0,117,255:39:0	0/0:0,117,255:39:0	0/0:0,117,255:39:0
Contig_2487	965	.	T	C	999	.	DP=3378;VDB=1.25946e-06;SGB=234.781;RPB=0.528959;MQB=0.0167614;MQSB=0;BQB=0.0166375;MQ0F=0.00118413;AF1=0.11049;G3=0.821016,0.136905,0.0420793;HWE=0.0125058;AC1=21;DP4=843,2200,90,173;MQ=43;FQ=999;PV4=0.0268083,1.28881e-05,0.0758348,0.295929	GT:PL:DP:SP	0/0:0,63,255:21:0	0/0:0,57,255:19:0	0/0:0,123,255:41:0	0/0:0,30,255:23:0	0/0:0,66,255:22:0	0/0:0,102,255:34:0	0/0:0,60,255:20:0	0/0:0,99,255:33:0	0/0:0,75,255:25:0	0/0:0,75,255:25:0	0/0:0,63,255:21:0	0/0:0,96,255:32:0	0/0:0,108,255:36:0	0/0:0,93,255:31:0	0/0:0,72,255:24:0	0/0:0,255,255:90:0	0/0:0,232,255:77:0	0/0:0,96,255:32:0	0/0:0,96,255:32:0	0/0:0,54,255:18:0	0/0:0,51,255:17:0	0/0:0,66,255:22:0	0/0:0,81,255:27:0	0/0:0,63,255:21:0	0/0:0,54,255:18:0	1/1:255,39,0:13:0	1/1:255,72,0:24:0	0/1:255,0,163:26:2	0/1:252,0,162:19:2	0/0:0,66,255:22:0	0/0:0,57,255:19:0	0/0:0,69,255:23:0	0/0:0,57,255:19:0	0/1:160,0,194:20:3	0/0:0,57,255:19:0	0/0:0,39,255:13:0	0/0:0,81,255:27:0	0/1:255,0,235:30:4	0/0:0,69,255:23:0	0/0:0,57,255:19:0	0/0:0,111,255:37:0	0/0:0,87,255:29:0	0/0:0,51,255:17:0	0/0:0,78,255:26:0	0/0:0,84,255:28:0	0/0:0,96,255:32:0	0/0:0,78,255:26:0	0/0:0,72,255:24:0	0/0:0,99,255:33:0	0/0:0,90,255:30:0	0/0:0,199,255:66:0	0/0:0,199,255:66:0	0/0:0,229,255:76:0	0/0:0,255,255:96:0	0/0:0,211,255:70:0	0/0:0,217,255:72:0	0/0:0,255,255:90:0	0/0:0,255,255:85:0	0/0:0,111,255:37:0	0/0:0,57,255:19:0	0/0:0,87,255:29:0	0/0:0,126,255:42:0	0/0:0,99,255:33:0	0/0:0,72,255:24:0	0/1:149,0,255:24:4	0/0:0,87,255:29:0	0/0:0,66,255:22:0	0/1:240,0,241:26:2	0/1:255,0,255:65:2	0/1:244,0,205:26:2	0/0:0,120,255:40:0	0/0:0,105,255:35:0	0/0:0,42,255:14:0	0/1:92,0,224:17:0	0/1:217,0,255:26:12	0/0:0,17,255:29:9	0/1:255,0,254:30:2	0/1:235,0,255:32:7	0/0:0,51,255:17:0	0/0:0,69,255:23:0	0/0:0,72,255:24:0	0/0:0,105,255:35:0	0/0:0,96,255:32:0	0/0:0,51,255:17:0	0/0:0,72,255:24:0	0/0:0,57,255:19:0	1/1:255,54,0:18:0	0/1:208,0,255:37:3	1/1:255,32,0:23:0
Contig_2487	1136	.	G	A	999	.	DP=2927;VDB=0.321962;SGB=237.617;RPB=0.628888;MQB=0.295951;MQSB=0.00466622;BQB=0.501125;MQ0F=0;AF1=0.0698647;AC1=13;DP4=1538,1003,106,69;MQ=38;FQ=999;PV4=1,1,0.00849543,1	GT:PL:DP:SP	0/0:0,45,255:15:0	0/0:0,33,244:11:0	0/0:0,87,255:29:0	0/0:0,66,255:22:0	0/0:0,60,255:20:0	0/0:0,90,255:30:0	0/0:0,78,255:26:0	0/0:0,60,255:20:0	0/0:0,93,255:31:0	0/0:0,75,255:25:0	0/0:0,96,255:32:0	0/0:0,96,255:32:0	0/0:0,102,255:34:0	0/0:0,81,255:27:0	0/0:0,78,255:26:0	0/0:0,160,255:53:0	0/0:0,154,255:51:0	0/0:0,69,255:23:0	0/0:0,75,255:25:0	0/0:0,51,255:17:0	0/0:0,75,255:25:0	0/0:0,57,255:19:0	0/1:98,0,227:19:10	0/0:0,69,255:23:0	0/0:0,63,255:21:0	0/0:0,39,255:13:0	0/0:0,69,255:23:0	1/1:255,63,0:21:0	0/1:190,0,108:13:2	0/0:0,48,255:16:0	0/0:0,54,255:18:0	0/0:0,60,255:20:0	0/0:0,60,255:20:0	0/0:0,66,255:22:0	0/0:0,54,255:18:0	0/0:0,51,255:17:0	0/0:0,78,255:26:0	0/0:0,72,255:24:0	0/0:0,30,229:10:0	0/0:0,39,255:13:0	0/0:0,84,255:28:0	0/0:0,54,255:18:0	0/0:0,36,255:12:0	0/1:255,0,136:23:4	0/1:215,0,122:17:5	0/0:0,78,255:26:0	0/0:0,69,255:23:0	0/0:0,42,255:14:0	0/0:0,114,255:38:0	0/1:164,0,253:28:2	0/0:0,190,255:63:0	0/0:0,163,255:54:0	0/0:0,154,255:51:0	0/0:0,205,255:68:0	0/0:0,138,255:46:0	0/0:0,175,255:58:0	0/0:0,160,255:53:0	0/0:0,138,255:46:0	0/0:0,105,255:35:0	0/0:0,75,255:25:0	0/0:0,69,255:23:0	0/0:0,135,255:45:0	0/0:0,96,255:32:0	0/0:0,54,255:18:0	0/0:0,117,255:39:0	0/0:0,78,255:26:0	0/1:255,0,202:28:0	0/0:0,66,255:22:0	0/0:0,111,255:37:0	0/0:0,81,255:27:0	0/1:255,0,193:27:4	0/0:0,108,255:36:0	0/0:0,75,255:25:0	0/0:4,0,201:11:0	0/0:0,60,255:20:0	0/1:232,0,194:26:6	0/0:0,60,255:20:0	0/1:249,0,255:31:1	0/0:0,72,255:24:0	0/0:0,66,255:22:0	0/0:0,60,255:20:0	0/0:0,57,255:19:0	0/0:0,96,255:32:0	0/0:0,66,255:22:0	0/1:185,0,255:29:0	0/0:0,45,255:15:0	0/0:0,63,255:21:0	0/0:0,81,255:27:0	0/0:0,63,255:21:0
Contig_2487	1245	.	C	G	999	.	DP=2731;VDB=0.393736;SGB=167.513;RPB=0.878273;MQB=0.0366262;MQSB=0.0680229;BQB=0.41462;MQ0F=0;AF1=0.0789455;AC1=15;DP4=1400,1125,97,73;MQ=36;FQ=999;PV4=0.691102,0.00946403,0.000571107,1	GT:PL:DP:SP	0/0:0,72,255:24:0	0/0:0,63,255:21:0	0/0:0,84,255:28:0	0/0:0,60,255:20:0	0/0:0,63,255:21:0	0/0:0,81,255:27:0	0/0:0,93,255:31:0	0/0:0,69,255:23:0	0/0:0,87,255:29:0	0/0:0,129,255:43:0	0/0:0,69,255:23:0	0/0:0,42,255:14:0	0/0:0,105,255:35:0	0/0:0,63,255:21:0	0/0:0,78,255:26:0	0/0:0,132,255:44:0	0/0:0,178,255:59:0	0/0:0,69,255:24:0	0/0:0,66,255:22:0	0/0:0,63,255:21:0	0/1:233,0,224:28:0	0/0:0,30,207:10:0	0/0:0,87,255:29:0	0/0:0,60,255:20:0	0/0:0,33,216:11:0	0/0:0,57,255:19:0	0/0:0,93,255:31:0	0/0:0,75,255:25:0	0/0:0,66,255:22:0	0/0:0,48,255:16:0	0/1:253,0,216:34:3	0/0:0,78,255:26:0	1/1:255,45,0:15:0	0/0:0,42,252:14:0	0/0:0,87,255:29:0	0/0:0,51,255:17:0	0/1:148,0,166:15:0	0/0:0,57,255:19:0	0/1:125,0,218:20:8	0/0:0,33,237:11:0	0/1:134,0,226:20:2	0/1:156,0,250:25:11	0/1:193,0,208:24:2	0/1:199,0,233:28:2	0/0:0,45,255:15:0	0/0:0,78,255:26:0	0/0:0,60,255:20:0	1/1:255,69,0:23:0	0/0:0,84,255:28:0	0/1:255,0,220:32:3	0/0:0,148,255:49:0	0/0:0,126,255:42:0	0/0:0,148,255:49:0	0/0:0,211,255:70:0	0/0:0,126,255:42:0	0/0:0,123,255:41:0	0/0:0,148,255:49:0	0/0:0,166,255:55:0	0/0:0,111,255:37:0	0/0:0,81,255:27:0	0/0:0,45,255:15:0	0/0:0,96,255:32:0	0/0:0,84,255:28:0	0/0:0,81,255:27:0	0/0:0,105,255:35:0	0/0:0,69,255:23:0	0/0:0,90,255:30:0	0/0:0,63,255:21:0	0/0:0,99,255:33:0	0/0:0,51,255:17:0	0/0:0,72,255:24:0	0/0:0,114,255:38:0	0/0:0,60,255:20:0	0/0:0,45,255:15:0	0/0:0,60,255:20:0	0/0:0,93,255:31:0	0/0:0,81,255:27:0	0/0:0,87,255:29:0	0/0:0,52,255:27:0	0/0:0,66,255:22:0	0/0:0,63,255:21:0	0/0:0,54,255:18:0	0/0:0,75,255:25:0	0/0:0,87,255:29:0	0/0:0,78,255:26:0	0/1:182,0,222:22:0	0/0:0,57,255:19:0	0/1:158,0,255:28:4	0/0:0,63,255:21:0
Contig_2487	1379	.	G	A	999	.	DP=3220;VDB=0.828562;SGB=323.079;RPB=0.993428;MQB=5.96499e-07;MQSB=0.0345383;BQB=0.429951;MQ0F=0;AF1=0.10026;G3=0.831864,0.136222,0.0319149;HWE=0.0461105;AC1=19;DP4=1177,1668,137,165;MQ=36;FQ=999;PV4=0.19748,1,1,1	GT:PL:DP:SP	0/0:255,255,255:26:2	0/1:14,0,235:17:3	0/0:0,123,255:41:0	0/0:0,75,255:25:0	0/0:110,164,255:25:4	0/0:0,148,255:49:0	0/0:0,90,255:30:0	0/0:0,87,255:29:0	0/0:163,217,255:27:0	0/0:0,78,255:26:0	0/0:0,66,255:22:0	0/0:0,45,255:15:0	0/0:0,66,255:22:0	0/0:0,42,236:14:0	0/0:0,57,255:19:0	0/0:0,223,255:74:0	0/0:0,148,255:49:0	0/0:0,81,255:27:0	0/0:0,84,255:28:0	0/0:0,63,255:21:0	0/0:0,72,255:24:0	0/0:0,87,255:29:0	0/0:0,60,255:20:0	0/1:223,0,170:22:2	0/0:0,78,255:26:0	0/0:0,63,255:21:0	0/0:0,87,255:29:0	0/0:0,111,255:37:0	0/0:0,57,255:19:0	1/1:255,75,0:25:0	0/1:227,0,157:21:2	0/1:179,0,227:22:2	0/0:0,60,255:20:0	0/0:0,45,255:15:0	0/1:255,0,151:28:0	0/0:0,51,255:17:0	0/0:0,93,255:31:0	0/0:0,84,255:28:0	0/0:0,75,255:25:0	./.:0,27,205:9:0	0/0:0,120,255:40:0	0/0:0,96,255:32:0	0/0:0,39,246:13:0	0/0:0,93,255:31:0	0/0:0,39,242:13:0	0/0:0,78,255:26:0	0/0:0,48,255:16:0	0/0:0,72,255:24:0	0/0:0,87,255:29:0	0/0:0,99,255:33:0	0/0:0,226,255:75:0	0/0:0,196,255:65:0	0/0:0,169,255:56:0	0/0:0,255,255:94:0	0/0:0,151,255:50:0	0/0:0,211,255:70:0	0/0:0,184,255:61:0	0/0:0,238,255:79:0	0/0:0,99,255:33:0	0/0:0,87,255:29:0	0/0:0,66,255:22:0	0/0:0,129,255:43:0	0/0:0,81,255:27:0	1/1:255,84,0:28:0	0/1:255,0,221:36:0	0/1:255,0,246:35:5	0/0:0,90,255:30:0	0/0:0,87,255:29:0	0/0:0,141,255:47:0	0/0:0,60,255:20:0	0/0:0,66,255:22:0	1/1:255,117,0:39:0	0/1:255,0,174:32:9	0/0:0,51,255:17:0	0/1:189,0,187:18:5	0/1:255,0,79:26:8	0/1:143,0,214:19:2	0/0:0,87,255:29:0	0/1:230,0,193:24:0	0/0:0,78,255:26:0	0/0:0,81,255:27:0	0/0:0,84,255:28:0	0/0:0,117,255:39:0	0/0:0,84,255:28:0	0/1:213,0,255:32:0	0/0:0,60,255:20:0	0/0:0,81,255:27:0	0/0:0,105,255:35:0	0/0:0,84,255:28:0
Contig_2574	1187	.	G	C	999	.	DP=5129;VDB=0.852202;SGB=497.32;RPB=0.915616;MQB=0;MQSB=0;BQB=0.114742;MQ0F=0;AF1=0.811446;AC1=154;DP4=392,259,2263,1962;MQ=41;FQ=999;PV4=0.00151674,0.000807515,3.17893e-38,1	GT:PL:DP:SP	1/1:255,81,0:28:0	0/1:255,0,10:23:0	1/1:255,166,0:55:0	1/1:255,102,0:34:0	1/1:255,141,0:47:0	0/0:0,144,255:59:0	1/1:255,111,0:37:0	1/1:255,141,0:47:0	1/1:255,117,0:39:0	1/1:255,111,0:37:0	1/1:255,105,0:35:0	1/1:255,138,0:46:0	1/1:255,135,0:45:0	1/1:255,120,0:40:0	1/1:255,129,0:43:0	1/1:255,250,0:95:0	1/1:255,255,0:87:0	1/1:255,154,0:51:0	1/1:255,141,0:47:0	1/1:255,117,0:39:0	0/1:255,0,251:40:0	1/1:255,23,0:31:0	1/1:255,126,0:42:0	1/1:255,151,0:51:0	0/1:255,0,222:34:0	1/1:255,72,0:24:0	1/1:255,135,0:45:0	1/1:255,105,0:35:0	1/1:255,87,0:29:0	1/1:255,72,0:24:0	0/1:255,0,66:21:2	0/0:0,81,255:27:0	1/1:255,87,0:29:0	1/1:255,102,0:34:0	0/0:0,105,255:35:0	1/1:255,78,0:26:0	0/1:219,0,223:23:0	1/1:255,163,0:54:0	1/1:255,96,0:32:0	0/0:0,87,255:29:0	0/1:246,0,220:26:4	0/0:0,117,255:39:0	0/0:0,63,255:21:0	1/1:255,135,0:45:0	1/1:255,105,0:35:0	1/1:255,175,0:58:0	0/1:255,0,255:53:10	1/1:255,99,0:33:0	1/1:255,105,0:35:0	0/1:255,0,255:44:0	1/1:255,238,0:79:0	1/1:255,255,0:108:0	1/1:255,229,0:76:0	1/1:255,255,0:146:0	1/1:255,255,0:110:0	1/1:255,255,0:113:0	1/1:255,255,0:108:0	1/1:255,255,0:124:0	1/1:255,226,0:75:0	1/1:255,117,0:39:0	1/1:255,66,0:22:0	1/1:255,187,0:62:0	1/1:255,144,0:48:0	1/1:255,108,0:36:0	0/1:255,0,255:63:2	0/1:255,0,255:51:6	0/1:255,0,255:36:3	0/1:255,0,255:42:9	0/1:255,0,255:83:1	0/1:255,0,239:40:7	0/1:255,0,127:27:2	1/1:255,138,0:46:0	0/1:255,0,255:54:12	0/1:255,0,255:31:6	0/1:180,0,171:19:7	1/1:255,114,0:38:0	0/1:255,0,189:43:1	1/1:255,126,0:42:0	1/1:255,93,0:31:0	1/1:255,111,0:38:0	1/1:255,157,0:52:0	1/1:255,135,0:45:0	1/1:255,154,0:51:0	1/1:255,120,0:40:0	0/1:228,0,255:41:1	0/1:255,0,115:27:24	0/1:255,0,255:37:0	0/1:255,0,255:57:0	0/1:255,0,253:49:3
Contig_2574	2976	.	C	T	23.083	.	DP=1996;VDB=8.33991e-13;SGB=-303.595;RPB=0.967264;MQB=0.964512;MQSB=0.362516;BQB=0.15224;MQ0F=0.0235471;AF1=0.0242219;AC1=5;DP4=799,1033,13,9;MQ=36;FQ=23.1849;PV4=0.193961,6.6728e-08,0.238209,0.301926	GT:PL:DP:SP	0/0:0,48,255:16:0	0/0:0,48,255:16:0	0/0:0,66,255:22:0	0/0:0,72,255:24:0	0/0:0,54,255:18:0	0/0:0,117,255:39:0	0/0:0,36,255:12:0	0/0:0,81,255:27:0	0/0:0,63,255:21:0	0/0:0,57,255:19:0	0/0:0,69,255:23:0	0/0:0,42,250:14:0	0/0:0,81,255:27:0	0/1:19,0,188:17:3	./.:0,21,141:7:0	0/0:0,175,255:58:0	0/0:0,75,255:31:0	0/0:0,30,227:10:0	0/0:0,33,231:11:0	0/0:0,69,255:23:0	0/1:14,0,212:19:4	0/0:0,60,255:20:0	0/0:0,33,248:11:0	0/0:0,39,255:13:0	0/0:0,45,244:15:0	./.:0,15,126:5:0	0/0:0,63,255:21:0	0/0:0,30,232:10:0	0/0:0,51,255:17:0	0/0:0,48,255:16:0	0/0:0,42,255:14:0	0/0:0,40,255:23:0	./.:0,27,213:9:0	0/0:0,5,215:12:0	0/0:8,0,243:21:3	./.:0,12,95:4:0	0/0:0,45,255:15:0	0/0:0,39,255:13:0	0/1:22,0,196:13:0	0/0:0,33,210:11:0	0/0:0,39,255:13:0	0/0:0,13,245:13:0	./.:0,24,197:8:0	0/0:0,48,255:16:0	0/0:0,42,255:14:0	0/0:0,57,255:19:0	0/0:0,39,253:13:0	./.:0,21,137:7:0	0/0:0,60,255:20:0	./.:0,18,170:6:0	0/0:0,172,255:57:0	0/0:0,132,255:44:0	0/0:0,108,255:36:0	0/0:0,114,255:38:0	0/0:0,105,255:35:0	0/0:0,39,255:19:0	0/0:0,108,255:36:0	0/0:0,108,255:36:0	0/0:0,84,255:33:0	0/0:0,51,255:17:0	0/0:0,60,255:20:0	0/0:0,63,255:21:0	0/0:0,90,255:30:0	0/0:0,30,231:10:0	0/0:0,48,255:16:0	./.:0,18,147:6:0	0/0:0,45,255:15:0	0/0:0,30,218:10:0	0/0:0,114,255:38:0	0/0:0,81,255:27:0	0/0:0,57,255:19:0	0/0:0,54,255:18:0	0/0:0,48,255:16:0	0/0:4,0,180:10:0	./.:0,27,225:9:0	./.:49,0,110:6:3	0/0:0,78,255:26:0	0/0:0,66,255:22:0	./.:0,3,34:1:0	0/0:0,19,170:11:0	0/0:0,42,255:14:0	0/0:0,33,215:11:0	0/0:0,84,255:28:0	./.:0,24,196:8:0	./.:0,27,179:9:0	0/0:0,30,209:10:0	0/1:27,0,205:13:0	0/0:0,54,255:18:0	0/0:0,19,222:12:0
Contig_2574	3376	.	C	T	85.8325	.	DP=5770;VDB=3.0943e-25;SGB=-711.568;RPB=0.499074;MQB=0.339348;MQSB=0.0963165;BQB=0.0581454;MQ0F=0.000519931;AF1=0.0169051;AC1=3;DP4=2208,3292,29,39;MQ=36;FQ=85.9062;PV4=0.709589,4.82426e-05,0.0187586,1	GT:PL:DP:SP	0/0:0,157,255:52:0	0/0:0,147,255:61:0	0/0:0,144,255:48:0	0/0:0,117,255:39:0	0/0:0,178,255:59:0	0/0:0,230,255:88:0	0/0:0,90,255:30:0	0/0:0,120,255:40:0	0/0:0,114,255:38:0	0/1:48,0,255:55:1	0/0:0,226,255:75:0	0/0:0,108,255:36:0	0/0:0,196,255:65:0	0/0:0,141,255:47:0	0/0:0,160,255:53:0	0/0:0,255,255:210:0	0/0:0,255,255:91:0	0/0:0,123,255:41:0	0/0:0,117,255:39:0	0/0:0,193,255:64:0	0/0:0,129,255:43:0	0/0:0,102,255:34:0	0/0:0,108,255:36:0	0/0:0,48,255:16:0	0/0:0,135,255:45:0	0/0:0,75,255:25:0	0/0:0,172,255:58:0	0/0:0,108,255:36:0	0/0:0,96,255:32:0	0/0:0,99,255:33:0	0/0:0,78,255:26:0	0/0:0,148,255:49:0	0/0:0,138,255:47:0	0/0:0,102,255:34:0	0/0:0,160,255:53:0	0/0:0,30,223:10:0	0/0:0,108,255:36:0	0/0:0,160,255:53:0	0/0:0,135,255:45:0	0/0:0,60,255:20:0	0/0:0,90,255:30:0	0/0:0,75,255:25:0	0/0:0,51,255:17:0	0/0:0,75,255:25:0	0/0:0,93,255:31:0	0/0:0,114,255:38:0	0/0:0,81,255:27:0	0/0:0,90,255:30:0	0/0:0,187,255:62:0	0/0:0,114,255:38:0	0/0:0,255,255:130:0	0/0:0,255,255:139:0	0/0:0,255,255:133:0	0/0:0,255,255:120:0	0/0:0,255,255:124:0	0/0:0,255,255:114:0	0/0:0,255,255:146:0	0/0:0,255,255:142:0	0/0:0,238,255:79:0	0/0:0,190,255:64:0	0/0:0,172,255:57:0	0/0:0,238,255:79:0	0/0:0,255,255:92:0	0/0:0,117,255:39:0	0/0:0,117,255:39:0	0/0:0,17,255:34:2	0/0:0,63,255:21:0	0/0:0,99,255:33:0	0/0:0,48,255:93:6	0/0:0,9,255:55:2	0/0:0,105,255:35:0	0/0:0,151,255:50:0	0/1:87,0,255:60:1	0/0:0,114,255:38:0	0/0:0,160,255:53:0	0/0:0,45,255:15:0	0/0:9,0,255:56:2	0/1:36,0,255:44:2	0/0:0,60,255:20:0	0/0:0,114,255:38:0	0/0:0,117,255:39:0	0/0:0,178,255:59:0	0/0:0,27,255:61:2	0/0:0,93,255:31:0	0/0:0,63,255:21:0	0/0:0,141,255:47:0	0/0:0,123,255:41:0	0/0:0,114,255:38:0	0/0:0,102,255:34:0
Contig_2574	4583	.	G	A	999	.	DP=2762;VDB=4.18942e-17;SGB=116.51;RPB=0.129523;MQB=0.735566;MQSB=1.77253e-26;BQB=0.000825855;MQ0F=0.00108617;AF1=0.115423;G3=0.820746,0.126837,0.0524169;HWE=0.00208863;AC1=22;DP4=598,1817,56,137;MQ=39;FQ=999;PV4=0.195796,7.20532e-05,0.34978,1	GT:PL:DP:SP	1/1:255,51,0:17:0	0/1:183,0,153:16:0	0/0:0,132,255:44:0	0/1:134,0,195:15:2	1/1:253,33,0:11:0	0/0:0,117,255:39:0	0/0:0,39,255:13:0	0/0:0,48,255:16:0	1/1:255,21,0:17:0	0/0:0,57,255:19:0	0/0:0,90,255:30:0	0/0:0,35,253:20:0	0/0:0,78,255:26:0	0/0:0,54,210:18:0	0/0:0,66,255:22:0	0/0:0,175,255:58:0	0/0:0,132,255:44:0	0/0:0,54,255:18:0	0/0:0,96,255:32:0	0/0:0,39,255:13:0	0/1:255,0,182:28:0	0/0:0,63,255:21:0	0/0:0,84,255:28:0	0/0:0,51,255:17:0	0/0:0,96,255:32:0	./.:0,15,142:5:0	0/1:150,0,237:21:0	0/1:164,0,113:16:0	0/1:155,0,234:19:5	./.:0,8,153:9:0	0/0:0,87,255:29:0	0/0:0,48,255:16:0	0/0:0,99,255:33:0	0/0:0,45,255:15:0	0/0:0,60,255:20:0	0/0:0,30,255:10:0	0/0:0,30,223:10:0	0/0:0,75,255:25:0	0/0:0,45,255:15:0	./.:48,0,152:8:3	0/0:0,57,255:19:0	0/0:0,69,255:23:0	0/1:147,0,213:18:2	0/0:0,69,255:23:0	0/0:0,81,255:27:0	0/0:0,51,255:17:0	0/0:0,45,255:15:0	0/1:126,0,174:14:2	0/0:0,45,253:15:0	0/0:0,51,255:17:0	0/0:0,148,255:49:0	0/0:0,163,255:54:0	0/0:0,199,255:66:0	0/0:0,196,255:65:0	0/0:0,141,255:47:0	0/0:0,199,255:66:0	0/0:0,208,255:69:0	0/0:0,181,255:60:0	0/0:0,144,255:48:0	0/0:0,81,255:27:0	0/0:0,66,255:22:0	0/0:0,87,255:29:0	0/0:0,87,255:29:0	0/1:187,0,142:22:0	1/1:255,87,0:29:0	0/0:0,84,255:28:0	0/1:133,0,190:14:0	0/0:0,45,255:15:0	0/0:0,117,255:39:0	0/0:0,48,255:16:0	0/0:0,81,255:27:0	0/0:0,96,255:32:0	0/0:0,69,255:23:0	0/1:143,0,247:20:2	0/0:0,57,255:19:0	0/0:0,72,255:24:0	0/0:0,78,255:26:0	0/0:0,60,255:20:0	0/0:0,42,255:14:0	0/0:0,42,241:14:0	0/0:0,45,242:15:0	0/0:0,63,255:21:0	0/0:0,90,255:30:0	0/0:0,48,255:16:0	0/0:0,63,255:21:0	1/1:255,39,0:13:0	0/0:0,57,255:19:0	0/0:0,81,255:27:0	0/0:0,60,255:20:0
Contig_2574	4722	.	C	A	999	.	DP=4586;VDB=0.0184056;SGB=179.721;RPB=0.964298;MQB=1.97753e-05;MQSB=1.54744e-06;BQB=0.570604;MQ0F=0.00174444;AF1=0.0842105;AC1=16;DP4=2617,1678,136,106;MQ=38;FQ=999;PV4=0.155445,1,1,1	GT:PL:DP:SP	0/0:0,72,255:24:0	0/0:0,57,255:19:0	0/1:255,0,255:40:5	0/0:0,111,255:37:0	0/0:0,93,255:31:0	0/0:0,111,255:37:0	0/0:0,63,255:21:0	0/0:0,99,255:33:0	0/0:0,99,255:33:0	0/0:0,108,255:36:0	0/0:0,99,255:33:0	0/0:0,102,255:34:0	0/0:0,135,255:45:0	0/0:0,102,255:34:0	0/0:0,111,255:37:0	0/0:0,255,255:103:0	0/0:0,247,255:82:0	0/0:0,144,255:48:0	0/0:0,132,255:44:0	0/0:0,99,255:33:0	0/1:255,0,255:39:7	0/0:0,93,255:31:0	0/0:0,105,255:35:0	0/0:0,93,255:31:0	0/0:0,111,255:37:0	0/0:0,66,255:22:0	0/1:160,0,255:31:4	0/1:255,0,255:37:8	0/1:255,0,239:30:1	0/0:0,78,255:26:0	0/0:0,129,255:43:0	0/0:0,72,255:24:0	0/0:0,129,255:43:0	0/0:0,66,255:22:0	0/0:0,93,255:31:0	0/0:0,78,255:26:0	0/0:0,87,255:29:0	0/0:0,154,255:51:0	0/0:0,75,255:25:0	0/1:213,0,121:16:15	0/0:0,105,255:35:0	0/0:0,114,255:38:0	0/1:255,0,231:30:1	0/0:0,111,255:37:0	0/0:0,96,255:32:0	0/0:0,108,255:36:0	0/0:0,84,255:28:0	0/1:161,0,255:29:2	0/0:0,111,255:37:0	0/0:0,120,255:40:0	0/0:0,255,255:108:0	0/0:0,255,255:100:0	0/0:0,255,255:103:0	0/0:0,255,255:124:0	0/0:0,255,255:93:0	0/0:0,255,255:110:0	0/0:0,255,255:133:0	0/0:0,255,255:101:0	0/0:0,253,255:84:0	0/0:0,105,255:35:0	0/0:0,78,255:26:0	0/0:0,151,255:50:0	0/0:0,96,255:32:0	0/1:237,0,244:27:2	1/1:255,96,0:32:0	0/0:0,96,255:32:0	0/1:255,0,255:40:3	0/0:0,151,255:50:0	0/0:0,169,255:56:0	0/0:0,90,255:30:0	0/1:255,0,255:49:0	0/0:0,135,255:45:0	0/0:0,74,255:37:0	0/1:255,0,162:23:2	0/0:0,108,255:36:0	0/0:0,169,255:56:0	0/0:0,105,255:35:0	0/0:0,111,255:37:0	0/0:0,96,255:32:0	0/0:0,126,255:42:0	0/0:0,138,255:46:0	0/0:0,114,255:38:0	0/0:0,138,255:46:0	0/0:0,108,255:36:0	0/0:0,102,255:34:0	1/1:255,66,0:22:0	0/0:0,123,255:41:0	0/0:0,114,255:38:0	0/0:0,120,255:40:0
Contig_2740	265	.	A	G	999	.	DP=4957;VDB=0.332501;SGB=-128.287;RPB=0.728181;MQB=0.80937;MQSB=0;BQB=0.618622;MQ0F=0;AF1=0.0210526;AC1=4;DP4=2338,2451,35,31;MQ=35;FQ=999;PV4=0.536456,0.258584,0.153736,1	GT:PL:DP:SP	0/0:0,102,255:34:0	0/0:0,90,255:30:0	0/0:0,157,255:52:0	0/0:0,102,255:34:0	0/0:0,129,255:43:0	0/0:0,163,255:54:0	0/0:0,75,255:25:0	0/0:0,111,255:37:0	0/0:0,154,255:51:0	0/0:0,129,255:43:0	0/0:0,138,255:46:0	0/0:0,120,255:40:0	0/0:0,141,255:47:0	0/0:0,96,255:32:0	0/0:0,66,255:22:0	0/0:0,255,255:103:0	0/0:0,244,255:81:0	0/0:0,157,255:52:0	0/0:0,135,255:45:0	0/0:0,108,255:36:0	0/0:0,93,255:31:0	0/0:0,102,255:34:0	0/1:154,0,249:24:0	0/0:0,141,255:47:0	0/0:0,57,255:19:0	0/0:0,57,255:19:0	0/0:0,129,255:43:0	0/0:0,148,255:49:0	0/0:0,69,255:23:0	0/0:0,102,255:34:0	0/0:0,117,255:39:0	0/0:0,99,255:33:0	0/0:0,87,255:29:0	0/0:0,117,255:39:0	0/0:0,102,255:34:0	0/0:0,63,255:21:0	0/0:0,81,255:27:0	0/0:0,129,255:43:0	0/0:0,105,255:35:0	0/0:0,87,255:29:0	0/0:0,138,255:46:0	0/1:244,0,233:32:0	0/0:0,84,255:28:0	0/0:0,108,255:36:0	0/0:0,102,255:34:0	0/0:0,102,255:34:0	0/0:0,90,255:30:0	0/0:0,99,255:33:0	0/0:0,123,255:41:0	0/0:0,93,255:31:0	0/0:0,255,255:122:0	0/0:0,255,255:120:0	0/0:0,255,255:109:0	0/0:0,255,255:147:0	0/0:0,255,255:121:0	0/0:0,255,255:101:0	0/0:0,255,255:117:0	0/0:0,255,255:145:0	0/0:0,190,255:63:0	0/0:0,126,255:42:0	0/0:0,99,255:33:0	0/0:0,175,255:58:0	0/0:0,132,255:44:0	0/0:0,102,255:34:0	0/0:0,62,255:33:0	0/0:0,129,255:43:0	0/0:0,117,255:39:0	0/0:0,84,255:28:0	0/0:0,181,255:60:0	0/0:0,78,255:26:0	0/1:255,0,255:52:4	0/0:0,154,255:51:0	0/0:0,187,255:62:0	0/0:0,75,255:25:0	0/1:195,0,230:25:4	0/0:0,67,255:32:0	0/0:0,117,255:39:0	0/0:0,84,255:28:0	0/0:0,78,255:26:0	0/0:0,84,255:28:0	0/0:0,96,255:32:0	0/0:0,169,255:56:0	0/0:0,154,255:51:0	0/0:0,78,255:26:0	0/0:0,84,255:28:0	0/0:0,69,255:23:0	0/0:0,102,255:34:0	0/0:0,157,255:52:0	0/0:0,148,255:49:0
Contig_3025	2166	.	T	C	999	.	DP=2983;VDB=0.0544037;SGB=308.755;RPB=0.0582425;MQB=0.918446;MQSB=8.15266e-23;BQB=0.711078;MQ0F=0;AF1=0.031579;AC1=6;DP4=1522,1237,73,50;MQ=36;FQ=999;PV4=0.404361,1,0.282196,1	GT:PL:DP:SP	0/0:0,63,255:21:0	0/0:0,69,255:23:0	0/0:0,132,255:44:0	0/0:0,57,255:19:0	0/0:0,60,255:20:0	0/0:0,117,255:39:0	0/0:0,63,255:21:0	0/0:0,45,255:15:0	0/0:0,42,255:14:0	0/0:0,84,255:28:0	0/0:0,96,255:32:0	0/0:0,69,255:23:0	0/0:0,105,255:35:0	0/0:0,51,255:17:0	0/0:0,75,255:25:0	0/0:0,141,255:47:0	0/0:0,138,255:46:0	0/1:255,0,194:34:11	0/1:97,0,253:22:2	0/0:0,69,255:23:0	0/0:0,87,255:29:0	0/0:0,60,255:20:0	0/0:0,93,255:31:0	0/0:0,48,255:16:0	0/0:0,96,255:32:0	0/0:0,48,255:16:0	0/0:0,99,255:33:0	0/0:0,87,255:29:0	0/0:0,96,255:32:0	0/0:0,60,255:20:0	0/0:0,54,255:18:0	0/0:0,66,255:22:0	0/0:0,84,255:28:0	0/0:0,72,255:24:0	0/0:0,66,255:22:0	0/0:0,57,255:19:0	0/0:0,60,255:20:0	0/0:0,57,255:19:0	0/0:0,66,255:22:0	0/0:0,57,255:19:0	0/0:0,69,255:23:0	0/0:0,66,255:22:0	0/0:0,84,255:28:0	0/0:0,78,255:26:0	0/0:0,105,255:35:0	0/0:0,84,255:28:0	0/0:0,72,255:24:0	0/0:0,81,255:27:0	0/0:0,120,255:40:0	0/0:0,99,255:33:0	1/1:255,169,0:56:0	0/1:240,0,255:51:4	0/0:0,151,255:50:0	0/0:0,184,255:61:0	0/0:0,111,255:37:0	0/0:0,148,255:49:0	0/0:0,214,255:71:0	0/0:0,132,255:44:0	0/0:0,96,255:32:0	0/0:0,87,255:29:0	0/0:0,87,255:29:0	0/0:0,102,255:34:0	0/0:0,45,250:15:0	0/0:0,48,255:16:0	0/0:0,138,255:46:0	0/0:0,57,255:19:0	0/0:0,78,255:26:0	0/0:0,60,255:20:0	0/0:0,135,255:45:0	0/0:0,87,255:29:0	0/0:0,90,255:30:0	0/0:0,87,255:29:0	0/0:0,93,255:31:0	0/0:0,48,255:16:0	0/0:0,84,255:28:0	0/0:0,63,255:21:0	0/0:0,66,255:22:0	0/0:0,84,255:28:0	0/0:0,63,255:21:0	0/0:0,45,255:15:0	0/1:255,0,235:34:0	0/0:0,81,255:27:0	0/0:0,117,255:39:0	0/0:0,72,255:24:0	0/0:0,48,247:16:0	0/0:0,60,255:20:0	0/0:0,66,255:22:0	0/0:0,102,255:34:0	0/0:0,69,255:23:0
Contig_3249	319	.	C	T	999	.	DP=5350;VDB=0.580517;SGB=131.721;RPB=0.919716;MQB=0;MQSB=1.72667e-05;BQB=0.121893;MQ0F=0;AF1=0.689466;AC1=131;DP4=759,1029,1345,1948;MQ=35;FQ=999;PV4=0.270006,1,0,1	GT:PL:DP:SP	0/1:199,0,255:34:1	1/1:255,78,0:26:0	0/1:255,0,255:58:0	0/1:91,0,255:31:0	0/1:255,0,255:46:0	0/0:0,190,255:63:0	1/1:255,75,0:25:0	0/0:0,132,255:44:0	1/1:255,71,0:36:0	0/0:0,105,255:35:0	1/1:255,117,0:39:0	0/1:255,0,240:42:3	0/1:255,0,255:64:1	1/1:255,51,0:17:0	1/1:255,105,0:35:0	0/1:255,0,255:116:2	1/1:255,153,0:74:0	1/1:255,169,0:56:0	1/1:255,114,0:38:0	1/1:255,148,0:49:0	0/1:220,0,182:21:2	0/1:28,0,255:42:11	1/1:255,93,0:31:0	1/1:255,120,0:40:0	1/1:255,99,0:33:0	0/1:237,0,193:25:0	0/1:255,0,255:45:3	0/1:154,0,255:31:13	0/1:187,0,101:15:6	1/1:255,57,0:19:0	1/1:255,111,0:37:0	1/1:255,117,0:39:0	0/1:170,0,180:16:0	1/1:255,87,0:29:0	1/1:255,99,0:34:0	0/1:216,0,116:17:0	0/1:255,0,184:40:7	0/1:255,0,255:57:12	1/1:255,102,0:34:0	1/1:255,75,0:25:0	1/1:255,135,0:45:0	1/1:255,114,0:38:0	0/1:225,0,255:30:3	1/1:255,132,0:44:0	1/1:255,96,0:32:0	0/1:255,0,255:51:4	0/1:255,0,255:43:3	0/1:194,0,255:30:3	1/1:255,148,0:49:0	0/0:0,129,255:43:0	0/1:255,0,255:125:1	0/1:196,0,255:114:0	0/1:255,0,255:118:26	0/1:255,0,255:153:7	0/1:255,0,255:114:13	1/1:255,255,0:112:0	0/1:255,0,255:148:0	1/1:255,255,0:128:0	0/0:0,247,255:82:0	0/1:255,0,253:43:0	1/1:229,45,0:15:0	0/0:0,241,255:80:0	1/1:255,82,0:37:0	0/1:255,0,227:33:6	0/0:0,163,255:54:0	0/1:255,0,255:48:4	1/1:255,78,0:26:0	1/1:255,117,0:39:0	1/1:255,217,0:72:0	1/1:255,144,0:48:0	0/1:254,0,255:39:3	0/0:0,121,255:50:0	0/1:255,0,255:56:0	0/1:255,0,253:41:1	0/1:247,0,255:35:1	1/1:255,29,0:30:0	1/1:255,126,0:42:0	1/1:255,123,0:41:0	1/1:255,114,0:38:0	0/1:182,0,255:43:1	1/1:255,135,0:45:0	0/1:214,0,255:50:2	1/1:255,172,0:57:0	0/1:235,0,247:35:1	1/1:255,132,0:44:0	0/0:0,105,255:35:0	0/1:167,0,210:21:2	1/1:255,166,0:55:0	1/1:255,126,0:42:0
Contig_3249	1341	.	G	C	999	.	DP=1667;VDB=0.0189391;SGB=21.1058;RPB=0.74564;MQB=0.985863;MQSB=0.00925131;BQB=0.509151;MQ0F=0.00119976;AF1=0.015827;AC1=3;DP4=920,702,8,6;MQ=37;FQ=999;PV4=1,0.0505154,0.436773,1	GT:PL:DP:SP	0/0:0,42,255:14:0	0/0:0,36,254:12:0	0/0:0,45,255:15:0	./.:0,24,200:8:0	./.:0,24,204:8:0	0/0:0,69,255:23:0	0/0:0,42,255:14:0	0/0:0,30,172:10:0	./.:0,18,167:6:0	0/0:0,42,255:14:0	0/0:0,45,238:15:0	0/0:0,54,255:18:0	0/0:0,54,255:18:0	0/0:0,39,255:13:0	0/0:0,51,255:17:0	0/0:0,138,255:46:0	0/0:0,81,255:27:0	0/0:0,42,255:14:0	0/0:0,39,255:13:0	0/0:0,36,255:12:0	./.:0,24,212:8:0	./.:0,24,219:8:0	./.:0,15,141:5:0	0/0:0,48,255:16:0	0/0:0,33,253:11:0	./.:0,27,221:9:0	./.:0,27,240:9:0	0/0:0,33,253:11:0	./.:0,15,158:5:0	./.:0,18,164:6:0	0/0:0,57,255:19:0	./.:0,27,225:9:0	./.:0,18,157:6:0	./.:0,18,164:6:0	./.:0,24,206:8:0	./.:0,18,171:6:0	0/0:0,36,250:12:0	0/0:0,45,255:15:0	./.:0,24,200:8:0	./.:0,21,178:7:0	0/1:116,0,122:10:3	./.:0,27,226:9:0	./.:0,24,175:8:0	0/0:0,48,255:16:0	0/0:0,36,255:12:0	0/0:0,30,229:10:0	0/0:0,30,240:10:0	0/0:0,36,255:12:0	0/0:0,60,255:20:0	./.:0,21,187:7:0	0/0:0,75,255:25:0	0/0:0,111,255:37:0	0/0:0,120,255:40:0	0/0:0,111,255:37:0	0/0:0,111,255:37:0	0/0:0,105,255:35:0	0/0:0,93,255:31:0	0/0:0,132,255:44:0	0/0:0,69,255:23:0	0/0:0,60,255:20:0	0/0:0,42,255:14:0	0/0:0,60,255:20:0	0/0:0,36,255:12:0	0/0:0,39,255:13:0	0/0:0,63,255:21:0	0/1:81,0,172:12:0	0/0:0,66,255:22:0	0/0:0,33,241:11:0	0/0:0,51,255:17:0	0/0:0,39,255:13:0	0/0:0,51,255:17:0	0/0:0,69,255:23:0	0/0:0,57,255:19:0	./.:0,18,178:6:0	0/0:0,51,255:17:0	0/0:0,39,255:13:0	0/0:0,51,255:17:0	0/0:0,48,255:16:0	0/0:0,36,255:12:0	0/0:0,42,255:14:0	0/0:0,51,255:17:0	0/0:0,45,255:15:0	0/0:0,51,255:17:0	0/0:0,60,255:20:0	./.:0,24,208:8:0	0/0:0,45,255:15:0	0/1:121,0,111:10:0	0/0:0,81,255:27:0	0/0:0,57,255:19:0
Contig_3309	410	.	C	T	999	.	DP=5333;VDB=0.147991;SGB=352.511;RPB=0.990882;MQB=0.0815216;MQSB=0;BQB=0.00335677;MQ0F=0;AF1=0.0396264;AC1=7;DP4=2251,2688,125,129;MQ=40;FQ=999;PV4=0.272439,1,0.00266949,1	GT:PL:DP:SP	./.:0,0,0:0:0	./.:0,9,75:3:0	./.:0,6,40:2:0	./.:0,0,0:0:0	./.:0,6,33:2:0	0/0:0,93,255:31:0	./.:0,9,52:3:0	./.:0,3,18:1:0	./.:0,0,0:0:0	./.:0,3,20:1:0	0/1:255,0,255:56:4	0/0:0,138,255:46:0	0/0:0,166,255:55:0	0/0:0,163,255:54:0	0/0:0,154,255:51:0	0/0:0,255,255:142:0	0/0:0,255,255:139:0	0/0:0,169,255:56:0	0/0:0,211,255:70:0	0/0:0,141,255:47:0	0/0:0,172,255:57:0	0/0:0,90,255:30:0	0/1:255,0,255:54:0	0/0:0,169,255:56:0	0/0:0,132,255:44:0	0/0:0,108,255:36:0	0/0:0,138,255:46:0	0/0:0,169,255:56:0	0/0:0,114,255:38:0	0/0:0,129,255:43:0	0/0:0,129,255:43:0	./.:0,3,20:1:0	0/0:0,135,255:45:0	0/0:0,63,255:21:0	./.:0,6,38:2:0	0/0:0,114,255:38:0	0/0:0,141,255:47:0	0/0:0,154,255:51:0	0/0:0,60,255:20:0	0/0:0,135,255:45:0	0/0:0,72,255:24:0	./.:0,3,20:1:0	0/0:0,135,255:45:0	./.:0,6,35:2:0	0/0:0,81,255:27:0	0/0:0,169,255:56:0	0/0:0,129,255:43:0	0/0:0,160,255:53:0	0/0:0,141,255:47:0	0/0:0,163,255:54:0	0/0:0,255,255:144:0	0/1:255,0,255:129:3	0/0:0,255,255:120:0	0/0:0,255,255:162:0	0/0:0,255,255:125:0	0/0:0,255,255:120:0	0/0:0,255,255:172:3	0/1:255,0,255:171:1	0/0:0,132,255:44:0	1/1:255,61,0:27:0	0/0:0,66,255:22:0	0/0:0,111,255:37:0	0/0:0,56,255:28:0	0/0:0,151,255:50:0	0/0:0,154,255:51:0	0/0:0,108,255:36:0	0/0:0,129,255:43:0	0/0:0,166,255:55:0	0/0:0,255,255:91:0	0/0:0,129,255:44:0	0/0:0,214,255:71:0	0/0:0,93,255:31:0	0/0:0,232,255:77:0	0/0:0,72,255:24:0	./.:0,6,49:2:0	./.:0,9,62:3:0	0/0:0,141,255:47:0	0/0:0,99,255:33:0	0/0:0,129,255:43:0	0/0:0,111,255:37:0	0/0:0,163,255:54:0	0/1:255,0,255:52:6	0/0:0,153,255:63:0	0/0:0,132,255:44:0	0/0:0,126,255:42:0	0/0:0,148,255:50:0	0/0:0,148,255:49:0	0/0:0,190,255:63:0	0/0:0,135,255:45:0
Contig_3583	29	.	C	T	999	.	DP=1817;VDB=0.00564206;SGB=24.1068;RPB=0.15928;MQB=0.0816796;MQSB=2.63766e-24;BQB=0.996903;MQ0F=0;AF1=0.0266531;AC1=5;DP4=1288,428,26,13;MQ=36;FQ=999;PV4=0.261762,0.301305,1,0.0851621	GT:PL:DP:SP	0/0:0,48,255:16:0	0/0:0,0,138:12:0	0/0:0,60,255:20:0	./.:0,15,113:5:0	0/0:0,60,210:20:0	0/0:0,42,255:14:0	0/0:0,42,255:14:0	0/0:0,51,255:17:0	0/0:0,39,243:13:0	0/0:0,51,237:17:0	0/0:0,63,255:21:0	0/0:0,33,223:11:0	0/0:0,57,255:19:0	./.:0,24,194:8:0	0/0:0,33,227:11:0	0/0:0,114,255:38:0	0/0:0,96,255:32:0	0/0:0,57,255:19:0	0/0:0,72,255:24:0	0/0:0,51,249:17:0	0/0:0,36,254:12:0	./.:0,27,224:9:0	./.:0,27,208:9:0	0/0:0,30,221:10:0	0/0:0,45,255:15:0	0/0:0,39,255:13:0	0/1:167,0,57:10:3	0/0:0,36,239:12:0	0/0:0,30,219:10:0	./.:139,0,24:9:0	0/0:0,48,255:16:0	0/0:0,48,255:16:0	0/0:0,39,255:13:0	./.:0,21,119:7:0	0/0:0,39,179:13:0	0/0:0,48,255:16:0	0/0:0,30,216:10:0	0/0:0,48,255:16:0	0/0:0,48,224:16:0	0/0:0,8,212:11:0	0/0:0,33,232:11:0	0/0:0,42,254:14:0	0/0:0,39,255:13:0	0/0:0,42,251:14:0	./.:0,24,187:8:0	0/0:0,69,255:23:0	./.:0,27,152:9:0	0/0:0,42,223:14:0	0/0:0,30,184:10:0	0/0:0,51,255:17:0	0/0:0,99,255:33:0	0/0:0,105,255:35:0	0/0:0,75,255:25:0	0/0:0,105,255:35:0	0/0:0,114,255:38:0	0/0:0,99,255:33:0	0/0:0,87,255:29:0	0/0:0,84,255:28:0	0/0:0,57,239:19:0	0/0:0,60,255:20:0	./.:0,27,220:9:0	0/0:0,51,255:17:0	0/0:0,30,188:10:0	0/0:0,57,255:19:0	0/0:0,72,255:24:0	0/0:0,87,255:29:0	0/1:136,0,190:17:0	0/0:0,54,255:18:0	0/0:0,66,255:22:0	0/0:0,36,237:12:0	0/0:0,69,255:23:0	0/0:0,45,255:15:0	0/0:0,75,255:25:0	0/0:0,39,255:13:0	0/0:0,42,198:14:0	0/0:0,48,255:16:0	0/0:0,60,255:20:0	0/1:154,0,208:19:2	0/0:0,42,245:14:0	0/0:0,69,255:23:0	0/0:0,48,255:16:0	0/0:0,48,205:16:0	0/0:0,57,221:19:0	0/0:0,45,254:15:0	0/0:0,39,224:13:0	0/0:0,54,239:18:0	0/1:172,0,139:15:0	0/0:0,57,255:19:0	0/0:0,60,255:20:0
Contig_4046	59	.	A	G	999	.	DP=1488;VDB=1.32106e-08;SGB=123.707;RPB=0.999672;MQB=0.124499;MQSB=6.00069e-08;BQB=0.710255;MQ0F=0;AF1=0.0212079;AC1=4;DP4=1071,347,36,9;MQ=40;FQ=999;PV4=0.597856,1,0.0131672,1	GT:PL:DP:SP	./.:0,15,161:5:0	0/0:0,30,151:10:0	0/0:0,51,255:17:0	0/0:0,33,174:11:0	0/0:0,36,255:12:0	0/0:0,30,238:10:0	0/0:0,30,184:10:0	./.:0,24,213:8:0	0/0:0,33,174:11:0	0/0:0,66,196:22:0	0/0:0,48,255:16:0	0/0:0,42,250:14:0	0/0:0,57,255:19:0	0/0:0,42,255:14:0	0/0:0,36,220:12:0	0/0:0,102,255:34:0	0/0:0,87,255:29:0	0/0:0,45,255:15:0	0/0:0,33,251:11:0	0/1:91,0,147:11:12	0/0:0,30,244:10:0	0/0:0,36,223:12:0	0/0:0,36,255:12:0	0/0:0,36,255:12:0	./.:0,15,150:5:0	./.:0,21,184:7:0	./.:0,24,202:8:0	0/0:0,33,255:11:0	./.:0,24,187:8:0	./.:0,9,80:3:0	0/0:0,39,255:13:0	0/0:0,39,255:13:0	./.:0,12,127:4:0	0/0:0,36,237:12:0	0/0:0,42,251:14:0	./.:0,24,202:8:0	0/0:0,57,255:19:0	./.:0,18,174:6:0	0/0:0,48,232:16:0	./.:0,18,164:6:0	0/0:0,48,231:16:0	0/0:0,36,227:12:0	0/0:0,75,255:25:0	0/0:0,36,230:12:0	0/0:0,42,255:14:0	0/0:0,33,238:11:0	0/0:0,30,189:10:0	./.:0,27,222:9:0	0/0:0,57,255:19:0	0/0:0,36,255:12:0	0/0:0,111,255:37:0	0/0:0,78,255:26:0	0/1:243,0,255:38:3	0/1:209,0,255:29:9	0/0:0,57,255:19:0	0/0:0,78,255:26:0	0/0:0,144,255:48:0	0/0:0,114,255:38:0	0/0:0,78,255:26:0	0/0:0,45,255:15:0	./.:0,27,213:9:0	0/0:0,48,255:16:0	0/1:126,0,98:16:0	./.:0,15,123:5:0	./.:0,27,209:9:0	0/0:0,30,255:10:0	./.:0,21,193:7:0	./.:0,9,89:3:0	0/0:0,39,255:13:0	0/0:0,54,255:18:0	0/0:0,63,233:21:0	0/0:0,48,255:16:0	0/0:0,57,255:19:0	./.:0,9,72:3:0	0/0:0,30,225:10:0	0/0:0,33,255:11:0	0/0:0,36,255:12:0	./.:0,21,205:7:0	0/0:0,33,245:11:0	0/0:0,39,255:13:0	0/0:0,39,255:13:0	0/0:0,81,255:27:0	0/0:0,72,255:24:0	./.:0,15,141:5:0	./.:0,18,128:6:0	0/0:0,60,255:20:0	./.:0,21,199:7:0	0/0:0,33,229:11:0	0/0:0,48,192:16:0
Contig_4046	252	.	T	C	999	.	DP=2181;VDB=9.96328e-18;SGB=133.152;RPB=0.972742;MQB=0.00223799;MQSB=0;BQB=0.997025;MQ0F=0.000917011;AF1=0.0318464;G3=0.957696,0.0212519,0.0210522;HWE=0.000624217;AC1=6;DP4=1263,842,30,25;MQ=38;FQ=999;PV4=0.486268,1,0.000139743,1	GT:PL:DP:SP	0/0:0,60,255:20:0	0/0:0,45,255:15:0	0/0:0,69,255:23:0	0/0:0,54,255:18:0	0/0:0,69,255:23:0	0/0:0,87,255:29:0	0/0:0,66,255:22:0	0/0:0,45,255:15:0	0/0:0,60,255:20:0	0/0:0,60,255:20:0	0/1:141,0,255:26:4	0/0:0,69,255:23:0	0/0:0,69,255:23:0	1/1:255,42,0:14:0	1/1:255,51,0:17:0	0/0:0,129,255:43:0	0/0:0,157,255:52:0	0/0:0,78,255:26:0	0/0:0,78,255:26:0	0/0:0,60,255:20:0	0/0:0,30,255:10:0	0/0:0,30,222:10:0	./.:0,21,194:7:0	./.:0,21,152:7:0	./.:0,3,29:1:0	./.:0,9,85:3:0	0/0:0,75,255:25:0	0/0:0,69,255:23:0	0/0:0,39,255:13:0	0/0:0,48,255:16:0	./.:0,24,187:8:0	./.:0,18,157:6:0	0/0:0,30,236:10:0	./.:0,24,139:8:0	./.:0,27,235:9:0	0/0:0,33,222:11:0	./.:0,24,176:8:0	./.:0,24,158:8:0	0/0:0,66,255:22:0	./.:0,9,92:3:0	0/0:0,51,255:17:0	0/0:0,48,255:16:0	0/0:0,57,255:19:0	0/0:0,66,255:22:0	0/0:0,60,255:20:0	0/0:0,93,255:31:0	0/0:0,42,255:14:0	0/0:0,48,255:16:0	0/0:0,60,255:20:0	0/0:0,42,255:14:0	0/0:0,160,255:53:0	0/0:0,154,255:51:0	0/0:0,151,255:50:0	0/0:0,190,255:63:0	0/0:0,129,255:43:0	0/0:0,144,255:48:0	0/0:0,140,255:56:0	0/0:0,187,255:62:0	0/1:206,0,255:31:0	0/0:0,75,255:25:0	0/0:0,48,255:16:0	0/0:0,69,255:23:0	0/0:0,60,255:20:0	./.:0,24,209:8:0	0/0:0,57,255:19:0	0/0:0,33,241:11:0	0/0:0,42,255:14:0	0/0:0,36,255:12:0	0/0:0,63,255:21:0	0/0:0,45,255:15:0	0/0:0,51,255:17:0	0/0:0,45,255:15:0	0/0:0,87,255:29:0	./.:0,21,169:7:0	./.:0,27,203:9:0	0/0:0,39,255:13:0	0/0:0,33,237:11:0	0/0:0,69,255:23:0	0/0:0,39,255:13:0	0/0:0,36,253:12:0	0/0:0,84,255:28:0	0/0:0,75,255:25:0	0/0:0,87,255:29:0	0/0:0,39,255:13:0	./.:0,27,213:9:0	0/0:0,51,255:17:0	./.:0,15,145:5:0	0/0:0,48,255:16:0	0/0:0,99,255:33:0
Contig_4046	359	.	T	C	999	.	DP=4359;VDB=0.200437;SGB=250.874;RPB=0.0293999;MQB=0.0341211;MQSB=1.9742e-26;BQB=0.750527;MQ0F=0.00022941;AF1=0.0473692;G3=0.926313,0.0526342,0.0210525;HWE=0.00740289;AC1=9;DP4=2437,1724,89,42;MQ=37;FQ=999;PV4=0.0377125,0.0564151,0.00102271,1	GT:PL:DP:SP	0/0:0,90,255:30:0	0/0:0,84,255:28:0	0/0:0,148,255:49:0	0/0:0,51,255:17:0	0/0:0,154,255:51:0	0/0:0,175,255:58:0	0/0:0,81,255:27:0	0/0:0,81,255:27:0	0/0:0,54,255:18:0	0/0:0,135,255:45:0	0/0:0,93,255:31:0	0/0:0,163,255:54:0	0/0:0,181,255:60:0	0/0:0,105,255:35:0	0/0:0,108,255:36:0	0/0:0,255,255:120:0	0/0:0,255,255:102:0	0/0:0,93,255:31:0	0/0:0,154,255:51:0	0/0:0,96,255:32:0	0/0:0,111,255:37:0	0/0:0,72,255:24:0	0/0:0,81,255:27:0	0/0:0,66,255:22:0	0/0:0,54,254:18:0	0/0:0,42,255:14:0	0/0:0,117,255:39:0	0/0:0,117,255:39:0	0/0:0,72,255:24:0	0/0:0,72,255:24:0	0/0:0,72,255:24:0	0/0:0,78,255:26:0	0/0:0,30,192:10:0	0/0:0,108,255:36:0	0/0:0,66,255:22:0	0/0:0,60,255:20:0	0/0:0,51,249:17:0	0/0:0,105,255:35:0	0/0:0,102,255:34:0	0/0:0,63,255:21:0	0/1:255,0,204:33:4	0/0:0,93,255:31:0	0/0:0,105,255:35:0	0/0:0,51,255:17:0	0/0:0,114,255:38:0	0/0:0,138,255:46:0	0/0:0,78,255:26:0	./.:0,27,204:9:0	0/0:0,138,255:46:0	0/0:0,54,255:18:0	0/0:0,255,255:112:0	0/0:0,255,255:110:0	0/0:0,255,255:97:0	0/0:0,255,255:141:0	0/0:0,241,255:80:0	0/0:0,255,255:91:0	0/0:0,255,255:101:0	0/0:0,255,255:109:0	0/0:0,175,255:58:0	0/0:0,157,255:52:0	0/0:0,120,255:40:0	0/0:0,169,255:56:0	0/0:0,117,255:39:0	0/0:0,30,198:10:0	0/0:0,120,255:40:0	0/1:146,0,255:36:8	0/1:215,0,255:34:0	0/1:217,0,255:29:0	0/0:0,166,255:55:0	0/0:0,93,255:31:0	0/0:0,69,255:23:0	0/0:0,108,255:36:0	0/0:0,141,255:47:0	1/1:255,72,0:24:0	0/0:0,51,255:17:0	0/0:0,81,255:27:0	0/0:0,120,255:40:0	0/0:0,96,255:32:0	0/0:0,66,255:22:0	0/0:0,111,255:37:0	0/0:0,132,255:44:0	0/0:0,163,255:54:0	0/0:0,166,255:55:0	0/0:0,90,255:30:0	0/0:0,75,255:25:0	0/0:0,126,255:42:0	0/0:0,78,255:26:0	1/1:255,52,0:27:0	0/1:231,0,242:35:11
Contig_4046	598	.	T	C	999	.	DP=4099;VDB=0.0120093;SGB=462.378;RPB=0.0401603;MQB=0.000215471;MQSB=3.19069e-07;BQB=0.00142581;MQ0F=0.000243962;AF1=0.0630522;G3=0.894672,0.0843173,0.0210106;HWE=0.0353532;AC1=12;DP4=1213,2336,100,217;MQ=36;FQ=999;PV4=0.353883,1,1.90275e-09,1	GT:PL:DP:SP	0/0:0,45,255:15:0	./.:0,18,151:6:0	0/0:0,75,255:25:0	0/0:0,42,255:14:0	0/0:0,69,255:23:0	0/0:0,99,255:33:0	./.:0,15,138:5:0	0/0:0,87,255:29:0	0/0:0,72,255:24:0	0/0:0,90,255:30:0	0/0:0,123,255:41:0	0/0:0,96,255:32:0	0/0:0,126,255:42:0	0/0:0,84,255:28:0	0/0:0,126,255:42:0	0/0:0,255,255:88:0	0/1:255,0,255:75:4	0/1:195,0,255:39:0	0/0:0,151,255:50:0	0/0:0,87,255:29:0	0/0:0,54,255:18:0	0/0:0,63,255:21:0	0/0:0,66,255:22:0	0/0:0,42,243:14:0	./.:0,24,198:8:0	0/0:0,69,255:23:0	0/0:0,111,255:37:0	0/0:0,114,255:38:0	0/0:0,90,255:30:0	0/0:0,39,255:13:0	0/0:0,66,255:22:0	0/0:0,78,255:26:0	0/0:0,69,255:23:0	0/0:0,78,255:26:0	0/0:0,87,255:29:0	0/0:0,78,255:26:0	0/0:0,69,255:23:0	0/0:0,84,255:28:0	0/0:0,87,255:29:0	0/0:0,90,255:30:0	0/0:0,99,255:33:0	0/0:0,81,255:27:0	./.:0,21,169:7:0	0/0:0,96,255:32:0	0/0:0,99,255:33:0	0/0:0,120,255:40:0	0/0:0,63,255:21:0	0/0:0,63,255:21:0	0/0:0,96,255:32:0	0/0:0,63,255:21:0	0/0:0,255,255:100:0	0/0:0,255,255:107:0	0/0:0,255,255:95:0	0/0:0,255,255:121:0	0/1:255,0,255:87:0	0/0:0,195,255:78:3	0/1:255,0,255:117:2	0/0:0,255,255:104:0	0/0:0,211,255:70:0	0/1:255,0,218:50:10	1/1:255,30,0:23:0	1/1:255,105,0:35:0	0/0:0,23,255:31:0	0/0:0,96,255:32:0	0/0:0,102,255:34:0	0/0:0,99,255:33:0	0/0:0,75,255:25:0	0/0:0,114,255:38:0	0/0:0,154,255:51:0	0/0:0,72,255:24:0	0/0:0,151,255:50:0	0/0:0,166,255:55:0	0/0:0,105,255:35:0	0/0:0,63,255:21:0	0/0:0,78,255:26:0	0/0:0,45,255:15:0	0/0:0,87,255:29:0	0/0:0,78,255:26:0	0/0:0,66,255:22:0	0/0:0,81,255:27:0	0/1:255,0,236:34:7	0/0:0,126,255:42:0	0/1:255,0,246:40:5	0/0:0,99,255:33:0	0/0:0,87,255:29:0	0/0:0,96,255:32:0	0/0:0,84,255:28:0	0/0:0,39,255:13:0	0/0:0,33,219:11:0
Contig_4106	1156	.	T	C	999	.	DP=3049;VDB=0.931407;SGB=128.606;RPB=0.972997;MQB=0.99988;MQSB=0.997673;BQB=0.157193;MQ0F=0;AF1=0.0842451;AC1=16;DP4=1379,1419,98,97;MQ=34;FQ=999;PV4=0.824305,9.55247e-09,0.274085,0.374058	GT:PL:DP:SP	0/0:0,72,255:24:0	0/0:0,14,255:17:0	0/0:0,84,255:28:0	0/0:0,72,255:24:0	0/0:0,114,255:38:0	0/0:0,102,255:34:0	0/0:0,69,255:23:0	0/0:0,63,255:21:0	0/0:0,72,255:24:0	0/1:144,0,253:26:0	0/0:0,66,255:22:0	0/0:0,81,255:27:0	0/0:0,78,255:26:0	0/0:0,36,237:12:0	0/0:0,66,255:22:0	0/0:0,250,255:83:0	0/0:0,169,255:56:0	0/0:0,105,255:35:0	0/0:0,108,255:36:0	0/0:0,72,255:24:0	0/1:125,0,149:13:2	0/0:0,28,254:14:0	0/0:0,54,255:18:0	0/0:0,61,255:27:0	0/1:158,0,148:17:0	0/0:0,60,255:20:0	0/0:0,87,255:29:0	0/1:249,0,208:26:2	0/0:0,63,255:21:0	0/1:175,0,172:20:0	0/1:195,0,229:25:13	0/0:0,57,255:19:0	0/0:0,45,255:15:0	0/0:0,33,237:11:0	0/0:0,69,255:23:0	0/0:0,36,239:12:0	0/0:0,42,255:14:0	0/0:0,90,255:30:0	0/0:0,45,255:15:0	0/0:0,36,253:12:0	1/1:255,81,0:27:0	0/0:0,33,251:11:0	0/0:0,69,255:23:0	0/0:0,72,255:24:0	0/0:0,84,255:28:0	0/0:0,63,255:21:0	0/0:0,42,255:14:0	0/0:0,60,255:20:0	0/0:0,87,255:29:0	0/0:0,54,255:18:0	0/0:0,184,255:61:0	0/0:0,211,255:70:0	0/0:0,181,255:60:0	0/0:0,250,255:83:0	0/0:0,141,255:47:0	0/0:0,217,255:72:0	0/0:0,220,255:73:0	0/0:0,187,255:62:0	0/0:0,108,255:36:0	0/0:0,105,255:35:0	0/0:0,57,255:19:0	0/0:0,90,255:30:0	0/0:0,81,255:27:0	1/1:255,42,0:14:0	0/0:0,78,255:26:0	0/0:0,135,255:45:0	0/0:0,72,255:24:0	0/0:0,75,255:25:0	0/1:255,0,255:54:1	0/1:190,0,231:27:2	0/0:0,84,255:28:0	0/0:0,75,255:25:0	0/0:0,87,255:29:0	0/1:207,0,69:15:2	0/0:0,81,255:27:0	0/0:0,93,255:31:0	0/1:226,0,227:36:1	0/1:191,0,255:32:3	0/0:0,66,255:22:0	0/0:0,66,255:22:0	0/0:0,72,255:24:0	0/0:0,75,255:25:0	0/0:0,114,255:38:0	0/0:0,39,239:13:0	0/0:0,57,255:19:0	0/1:138,0,104:11:0	0/0:0,105,255:35:0	0/0:0,66,255:22:0	0/0:0,66,255:22:0
Contig_4106	1543	.	G	T	999	.	DP=1719;VDB=0.342146;SGB=171.889;RPB=0.987233;MQB=0.772058;MQSB=0;BQB=0.836433;MQ0F=0;AF1=0.0634056;AC1=12;DP4=611,942,54,96;MQ=35;FQ=999;PV4=0.432104,0.0841438,0.144346,1	GT:PL:DP:SP	./.:0,21,180:7:0	0/0:0,30,233:10:0	0/0:0,48,255:16:0	./.:0,27,230:9:0	0/0:0,36,255:12:0	0/0:0,60,255:20:0	0/0:0,42,255:14:0	0/0:0,33,246:11:0	0/0:0,48,255:16:0	0/0:0,63,255:21:0	0/0:0,20,255:19:0	0/1:146,0,154:15:5	0/1:231,0,139:20:0	./.:0,27,195:9:0	0/0:0,54,255:18:0	0/0:0,126,255:42:0	1/1:255,47,0:28:0	0/0:0,16,255:15:0	0/0:0,57,255:19:0	0/1:166,0,151:17:12	0/0:0,30,222:10:0	0/0:0,36,255:12:0	0/0:0,33,251:11:0	0/0:0,39,255:13:0	./.:0,15,128:5:0	0/0:0,33,255:11:0	0/0:0,33,229:11:0	0/0:0,39,255:13:0	0/0:0,30,238:10:0	./.:0,27,227:9:0	0/0:0,60,255:20:0	./.:2,26,197:9:0	0/0:0,51,255:17:0	./.:0,21,187:7:0	0/0:0,39,255:13:0	0/0:0,39,255:13:0	0/0:0,42,255:14:0	0/0:0,30,255:10:0	0/0:0,45,255:15:0	./.:0,27,210:9:0	0/0:0,42,255:14:0	0/0:0,63,255:21:0	./.:0,27,230:9:0	./.:0,18,169:6:0	./.:0,18,171:6:0	0/0:0,48,255:16:0	./.:0,21,138:7:0	./.:0,27,219:9:0	0/0:0,45,255:15:0	./.:0,24,180:8:0	0/1:210,0,255:33:3	0/0:0,114,255:38:0	0/0:0,96,255:32:0	0/0:0,120,255:40:0	0/1:215,0,241:27:2	0/0:0,99,255:33:0	0/1:255,0,205:36:0	0/0:0,99,255:33:0	0/1:145,0,227:27:8	0/0:0,48,255:16:0	./.:0,27,220:9:0	0/1:124,0,221:20:5	0/0:0,7,205:12:0	0/0:0,48,255:16:0	0/0:0,51,255:17:0	0/0:0,63,255:21:0	0/0:0,45,255:15:0	./.:0,21,169:7:0	0/0:0,72,255:24:0	0/0:0,48,255:16:0	0/0:0,72,255:24:0	0/0:0,60,255:20:0	0/0:0,45,255:15:0	./.:0,21,188:7:0	0/0:0,63,255:21:0	0/0:0,42,255:14:0	0/0:0,45,255:15:0	0/0:0,48,255:16:0	0/0:0,39,243:13:0	0/1:35,0,124:11:0	0/0:0,39,255:13:0	0/0:0,54,255:18:0	0/0:0,54,255:18:0	0/0:0,45,255:15:0	./.:0,27,213:9:0	0/0:0,39,255:13:0	./.:0,24,173:8:0	0/0:0,60,255:20:0	0/0:0,72,255:24:0
Contig_4208	423	.	C	A	999	.	DP=2855;VDB=0.0665159;SGB=139.963;RPB=0.252427;MQB=0.00363141;MQSB=5.32796e-11;BQB=0.676664;MQ0F=0.00245184;AF1=0.0682872;G3=0.905222,0.0526896,0.0420879;HWE=6.64801e-05;AC1=13;DP4=785,1896,30,96;MQ=38;FQ=999;PV4=0.193549,1,2.70905e-05,1	GT:PL:DP:SP	0/0:0,72,255:24:0	0/0:0,45,255:15:0	0/0:0,84,255:28:0	0/0:0,39,255:13:0	0/0:0,84,255:28:0	0/0:0,69,255:23:0	0/0:0,69,255:23:0	0/0:0,51,255:17:0	0/1:122,0,219:24:0	0/0:0,63,255:21:0	0/0:0,60,255:20:0	0/0:0,111,255:37:0	0/0:0,66,255:22:0	0/0:0,66,255:22:0	0/0:0,66,255:22:0	0/0:0,205,255:68:0	0/0:0,154,255:51:0	0/0:0,57,255:19:0	0/0:0,66,249:22:0	0/0:0,48,255:16:0	0/0:0,45,255:15:0	0/0:0,48,255:16:0	0/0:0,51,255:17:0	0/0:0,66,255:22:0	0/0:0,66,255:22:0	0/0:0,66,255:22:0	1/1:255,60,0:20:0	0/0:0,54,255:18:0	0/0:0,66,255:22:0	0/0:0,54,255:18:0	0/0:0,66,255:22:0	0/0:0,60,255:20:0	0/0:0,57,255:19:0	0/0:0,57,255:19:0	0/0:0,78,255:26:0	0/1:157,0,131:15:6	1/1:236,36,0:12:0	0/1:255,0,83:26:0	0/0:0,81,255:27:0	1/1:227,30,0:10:0	0/0:0,66,255:22:0	0/0:0,57,255:19:0	0/0:0,45,255:15:0	0/0:0,81,255:27:0	0/0:0,87,255:29:0	0/0:0,54,255:18:0	0/0:0,54,255:18:0	0/0:0,54,255:18:0	0/0:0,102,255:34:0	0/0:0,45,255:15:0	0/0:0,160,255:53:0	0/0:0,178,255:59:0	0/0:0,132,255:44:0	0/0:0,255,255:90:0	0/0:0,190,255:63:0	0/0:0,205,255:68:0	0/0:0,157,255:52:0	0/0:0,184,255:61:0	0/0:0,63,255:21:0	0/0:0,72,255:24:0	0/0:0,57,255:19:0	0/0:0,87,255:29:0	0/0:0,60,255:20:0	0/0:0,60,255:20:0	0/0:0,120,255:40:0	0/0:0,117,255:39:0	0/0:0,87,255:29:0	0/0:0,84,255:28:0	0/0:0,102,255:35:0	0/0:0,102,255:34:0	0/0:0,90,255:30:0	0/0:0,99,255:33:0	0/0:0,108,255:36:0	0/0:0,60,255:20:0	0/0:0,78,255:26:0	0/0:0,81,255:27:0	0/0:0,123,255:41:0	0/0:0,75,255:25:0	0/0:0,87,255:29:0	./.:0,12,119:4:0	0/0:0,25,255:18:0	0/0:0,72,255:24:0	0/0:0,87,255:29:0	0/0:0,84,255:28:0	0/0:0,57,255:19:0	1/1:255,42,0:14:0	0/1:106,0,234:24:9	0/0:0,99,255:33:0	0/0:0,96,255:32:0
Contig_4814	151	.	T	A	999	.	DP=4500;VDB=0.320063;SGB=-438.762;RPB=9.00325e-13;MQB=0.60862;MQSB=8.29703e-06;BQB=0.0229246;MQ0F=0.000222222;AF1=0.0223004;AC1=4;DP4=2763,1594,29,41;MQ=37;FQ=999;PV4=0.00024511,0.197063,1,1.06478e-11	GT:PL:DP:SP	0/0:0,81,255:27:0	0/0:0,96,255:32:0	0/0:0,141,255:47:0	0/0:0,93,255:31:0	0/0:0,87,255:29:0	0/0:0,151,255:50:0	0/0:0,81,255:27:0	0/0:0,151,255:50:0	0/0:0,135,255:45:0	0/1:255,0,223:36:0	0/0:0,132,255:44:0	0/0:0,129,255:43:0	0/0:0,138,255:46:0	0/0:0,90,255:30:0	0/0:0,138,255:46:0	0/0:0,255,255:98:0	0/0:0,255,255:88:0	0/0:0,138,255:46:0	0/0:0,129,255:43:0	0/0:0,108,255:36:0	0/0:0,27,255:41:13	0/0:7,0,255:22:0	0/0:0,114,255:38:0	0/0:0,16,255:40:0	0/0:0,105,255:35:0	0/0:0,60,255:20:0	0/0:0,135,255:45:0	0/0:0,99,255:33:0	0/0:0,69,255:23:0	0/0:0,87,255:29:0	0/0:10,0,255:21:0	0/0:0,66,255:34:0	0/0:0,81,255:27:0	0/0:0,81,255:27:0	0/0:0,41,255:26:0	0/0:0,69,255:23:0	0/0:0,84,255:28:0	0/0:0,105,255:35:0	0/0:0,105,255:35:0	0/0:0,84,255:28:0	0/1:18,0,255:39:12	0/0:0,114,255:38:0	0/0:0,1,255:23:10	0/0:0,84,255:28:0	0/0:0,44,255:38:9	0/0:0,123,255:41:0	0/0:0,117,255:39:0	0/0:0,93,255:31:0	0/0:0,123,255:41:0	0/0:0,51,255:17:0	0/0:0,255,255:103:0	0/0:0,255,255:88:0	0/0:0,250,255:83:0	0/0:0,255,255:116:0	0/0:0,235,255:78:0	0/0:0,255,255:105:0	0/0:0,255,255:93:0	0/0:0,255,255:108:0	0/0:0,169,255:56:0	0/0:0,135,255:45:0	0/0:0,66,255:22:0	0/0:0,132,255:44:0	0/0:0,108,255:36:0	0/0:0,75,255:25:0	0/0:0,98,255:45:0	0/0:0,53,255:41:12	0/0:0,102,255:34:0	0/0:0,78,255:26:0	0/0:0,190,255:63:0	0/0:0,102,255:34:0	0/0:0,86,255:52:8	0/0:0,59,255:43:10	0/0:0,66,255:46:0	0/1:26,0,255:26:0	0/0:0,72,255:24:0	0/0:0,114,255:38:0	0/0:0,4,255:54:4	0/0:0,108,255:36:0	0/0:0,78,255:26:0	0/0:0,120,255:40:0	0/0:0,111,255:37:0	0/0:0,151,255:50:0	0/0:0,135,255:45:0	0/1:35,0,255:34:2	0/0:0,66,255:22:0	0/0:0,102,255:34:0	0/0:0,63,255:21:0	0/0:0,135,255:45:0	0/0:0,20,255:50:0
Contig_4816	1205	.	G	A	999	.	DP=4555;VDB=0.145288;SGB=210.439;RPB=0.121211;MQB=0.00056992;MQSB=0;BQB=7.40127e-09;MQ0F=0;AF1=0.0684211;AC1=13;DP4=1465,2713,68,156;MQ=40;FQ=999;PV4=0.171251,1.70781e-07,1,1	GT:PL:DP:SP	0/0:0,99,255:33:0	0/0:0,63,255:21:0	0/0:0,187,255:62:0	0/0:0,81,255:27:0	0/0:0,135,255:45:0	0/0:0,172,255:57:0	0/0:0,108,255:36:0	0/0:0,135,255:45:0	0/0:0,84,255:28:0	0/0:0,129,255:43:0	0/0:0,91,255:42:0	0/0:0,96,255:32:0	0/0:0,141,255:47:0	0/0:0,81,255:27:0	0/0:0,60,255:20:0	0/0:0,255,255:93:0	0/0:0,226,255:75:0	0/0:0,132,255:44:0	0/0:0,135,255:45:0	0/0:0,87,255:29:0	1/1:255,75,0:25:0	0/0:0,126,255:42:0	0/0:0,90,255:30:0	0/0:0,87,255:29:0	0/0:0,117,255:39:0	0/0:0,78,255:26:0	0/0:0,108,255:36:0	0/0:0,111,255:37:0	0/0:0,90,255:30:0	0/0:0,72,255:24:0	0/0:0,111,255:37:0	0/0:0,96,255:32:0	0/0:0,111,255:37:0	0/0:0,123,255:41:0	0/0:0,129,255:43:0	0/0:0,81,255:27:0	0/0:0,84,255:28:0	0/0:0,126,255:42:0	0/0:0,77,255:34:0	0/0:0,108,255:36:0	0/0:0,102,255:34:0	0/1:255,0,255:37:7	0/0:0,102,255:34:0	0/1:255,0,255:36:0	1/1:255,96,0:32:0	0/0:0,123,255:41:0	0/0:0,120,255:40:0	0/0:0,114,255:38:0	0/0:0,141,255:47:0	0/0:0,117,255:39:0	0/0:0,255,255:93:0	0/0:0,250,255:83:0	0/0:0,223,255:74:0	0/0:0,255,255:115:0	0/0:0,255,255:96:0	0/0:0,255,255:97:0	0/0:0,255,255:85:0	0/0:0,255,255:92:0	0/0:0,187,255:62:0	0/0:0,123,255:41:0	0/0:0,75,255:25:0	0/0:0,141,255:47:0	0/0:0,126,255:42:0	0/1:217,0,165:21:2	0/0:0,135,255:45:0	0/0:0,141,255:47:0	0/1:255,0,182:38:0	0/1:237,0,255:40:19	0/0:0,190,255:63:0	0/0:0,120,255:40:0	0/0:0,114,255:38:0	0/0:0,120,255:40:0	0/0:0,111,255:37:0	0/0:0,66,255:22:0	0/1:236,0,255:32:11	0/0:0,135,255:45:0	0/0:0,135,255:45:0	0/1:255,0,213:33:1	0/1:177,0,168:19:14	0/0:0,96,255:32:0	0/0:0,99,255:33:0	0/0:0,108,255:36:0	0/0:0,144,255:48:0	0/0:0,81,255:27:0	0/0:0,120,255:40:0	0/0:0,138,255:46:0	0/0:0,117,255:39:0	0/0:0,154,255:51:0	0/1:231,0,255:38:5
Contig_10370	1919	.	C	T	999	.	DP=2387;VDB=5.67501e-05;SGB=131.022;RPB=0.727335;MQB=2.23865e-09;MQSB=0.901342;BQB=0.252981;MQ0F=0;AF1=0.0315704;AC1=6;DP4=766,1530,19,44;MQ=36;FQ=999;PV4=0.684875,1,2.23848e-29,1	GT:PL:DP:SP	0/0:0,60,255:20:0	./.:0,27,184:9:0	0/0:0,99,255:33:0	0/0:0,48,255:16:0	0/0:0,63,255:21:0	0/0:0,87,255:29:0	0/1:138,0,42:11:3	0/1:165,0,198:22:2	0/0:0,57,255:19:0	0/0:0,72,255:24:0	0/0:0,87,255:29:0	0/0:0,51,255:17:0	0/0:0,93,255:31:0	0/0:0,63,255:21:0	0/0:0,69,255:23:0	0/0:0,187,255:62:0	0/0:0,141,255:47:0	0/0:0,36,255:12:0	0/0:0,78,255:26:0	0/0:0,51,255:17:0	0/0:0,45,255:15:0	0/0:0,66,255:22:0	0/0:0,51,255:17:0	0/0:0,48,255:16:0	0/0:0,42,255:14:0	0/0:0,54,255:18:0	0/0:0,42,255:14:0	0/0:0,48,255:16:0	0/0:0,33,255:11:0	0/0:0,36,255:12:0	./.:0,21,194:7:0	0/0:0,51,255:17:0	0/0:0,42,255:14:0	0/0:0,36,255:12:0	0/0:0,51,255:17:0	0/0:0,51,255:17:0	0/0:0,42,255:14:0	1/1:255,44,0:25:0	0/0:0,45,255:15:0	0/0:0,66,255:22:0	0/0:0,48,255:16:0	0/1:149,0,84:14:2	0/0:0,72,255:24:0	0/0:0,45,255:15:0	0/0:0,69,255:23:0	0/0:0,48,255:16:0	0/0:0,45,255:15:0	0/0:0,51,255:17:0	0/1:168,0,242:23:14	0/0:0,60,255:20:0	0/0:0,181,255:61:0	0/0:0,123,255:41:0	0/0:0,105,255:35:0	0/0:0,129,255:43:0	0/0:0,187,255:62:0	0/0:0,175,255:58:0	0/0:0,163,255:54:0	0/0:0,184,255:61:0	0/0:0,111,255:37:0	0/0:0,51,255:17:0	0/0:0,63,255:21:0	0/0:0,102,255:34:0	0/0:0,60,255:20:0	0/0:0,48,255:16:0	0/0:0,63,255:21:0	0/0:0,63,255:21:0	0/0:0,45,255:15:0	0/0:0,48,255:16:0	0/0:0,81,255:27:0	0/0:0,54,255:18:0	0/0:0,66,255:22:0	0/0:0,93,255:31:0	0/0:0,84,255:28:0	0/0:0,36,255:12:0	0/0:0,48,255:16:0	0/0:0,57,255:19:0	0/0:0,57,255:19:0	0/0:0,60,255:20:0	0/0:0,39,255:13:0	0/0:0,60,255:20:0	0/0:0,66,255:22:0	0/0:0,84,255:28:0	0/0:0,90,255:30:0	0/0:0,48,255:16:0	0/0:0,48,255:16:0	0/0:0,60,255:20:0	0/0:0,42,255:14:0	0/0:0,60,255:20:0	0/0:0,57,255:19:0
Contig_10542	32	.	A	G	999	.	DP=2163;VDB=2.61485e-08;SGB=85.6947;RPB=0.988856;MQB=0.134539;MQSB=4.29906e-20;BQB=0.387139;MQ0F=0;AF1=0.0792966;AC1=15;DP4=1569,401,88,27;MQ=37;FQ=999;PV4=0.407384,1,0.000689451,1	GT:PL:DP:SP	./.:0,21,182:7:0	./.:0,15,150:5:0	0/0:0,54,211:18:0	./.:0,27,184:9:0	./.:0,18,161:6:0	0/0:0,36,237:12:0	./.:0,27,208:9:0	./.:0,15,148:5:0	./.:0,21,168:7:0	0/0:0,30,180:10:0	0/0:0,51,252:17:0	0/0:0,51,255:17:0	0/0:0,108,255:36:0	0/0:0,57,255:19:0	0/0:0,60,255:20:0	0/0:0,199,255:66:0	0/0:0,144,255:48:0	0/0:0,45,231:15:0	0/0:0,81,255:27:0	0/0:0,75,255:25:0	./.:0,27,208:9:0	1/1:255,39,0:13:0	0/1:147,0,169:26:3	0/0:0,69,255:23:0	./.:0,12,88:4:0	0/1:108,0,88:14:0	0/0:0,42,143:14:0	0/0:0,66,255:22:0	./.:0,27,165:9:0	0/0:0,39,246:13:0	0/0:0,30,184:10:0	0/1:150,0,197:23:2	0/0:0,42,254:14:0	./.:0,27,222:9:0	0/1:196,0,115:19:11	./.:0,18,172:6:0	0/1:65,0,103:12:0	0/0:0,36,240:12:0	0/0:0,33,242:11:0	./.:0,12,88:4:0	./.:0,18,165:6:0	0/0:0,30,227:10:0	./.:0,9,93:3:0	0/0:0,33,248:11:0	./.:0,24,125:8:0	0/0:0,48,167:16:0	0/0:0,30,198:10:0	0/0:0,36,247:12:0	0/0:0,39,255:14:0	0/0:0,108,255:36:0	0/0:0,138,255:46:0	0/0:0,187,255:62:0	0/0:0,160,255:53:0	0/0:0,175,255:58:0	0/0:0,99,255:33:0	0/0:0,172,255:57:0	0/0:0,232,255:77:0	0/0:0,175,255:58:0	0/0:0,96,255:32:0	0/0:0,63,255:21:0	0/0:0,39,250:13:0	0/0:0,57,255:19:0	0/0:0,51,255:17:0	0/0:0,51,255:17:0	1/1:158,33,0:11:0	0/0:0,30,240:10:0	0/1:133,0,64:10:3	0/1:109,0,153:15:0	0/0:0,84,255:28:0	0/0:0,63,185:21:0	0/0:0,45,252:15:0	0/0:0,42,255:14:0	0/0:0,51,254:17:0	./.:49,0,66:5:0	./.:0,12,100:4:0	0/1:182,0,28:12:3	0/1:182,0,35:10:4	0/0:0,39,255:13:0	./.:0,21,178:7:0	0/0:0,33,242:11:0	0/0:0,42,255:14:0	0/0:0,102,255:34:0	0/0:0,72,255:24:0	0/0:0,51,173:17:0	0/0:0,36,255:12:0	./.:0,27,210:9:0	0/0:0,60,241:20:0	0/0:0,84,255:28:0	0/1:203,0,224:34:0
Contig_10708	342	.	C	T	999	.	DP=4865;VDB=0.437808;SGB=333.417;RPB=0.76375;MQB=1.15426e-26;MQSB=5.16653e-25;BQB=0.99177;MQ0F=0.00020555;AF1=0.251948;G3=0.621053,0.253138,0.125809;HWE=0.00213956;AC1=48;DP4=2013,1894,409,442;MQ=40;FQ=999;PV4=0.06939,0.0129408,7.79879e-41,1	GT:PL:DP:SP	0/0:0,93,255:31:0	0/1:80,0,255:26:2	0/0:0,126,255:42:0	0/0:0,84,255:28:0	0/0:0,114,255:38:0	0/0:0,193,255:64:0	0/0:0,96,255:32:0	0/0:0,114,255:38:0	0/0:0,148,255:49:0	0/0:0,126,255:42:0	0/0:0,120,255:40:0	0/0:0,105,255:35:0	0/0:0,166,255:55:0	0/0:0,93,255:31:0	0/0:0,123,255:41:0	0/0:0,255,255:99:0	0/0:0,226,255:75:0	0/0:0,141,255:47:0	0/0:0,120,255:40:0	0/0:0,154,255:51:0	0/1:242,0,255:30:1	0/0:0,69,255:23:0	0/1:226,0,255:33:0	0/1:250,0,253:31:0	0/0:0,96,255:32:0	0/1:206,0,245:26:0	1/1:255,126,0:42:0	0/1:255,0,255:43:4	0/1:255,0,231:29:3	1/1:255,96,0:32:0	0/1:255,0,255:38:5	0/1:220,0,255:31:0	1/1:255,66,0:22:0	1/1:255,111,0:37:0	0/1:207,0,209:23:7	0/1:251,0,184:29:3	0/1:226,0,248:34:3	1/1:255,138,0:46:0	0/0:0,126,255:42:0	0/1:198,0,247:24:4	0/1:184,0,255:35:7	0/0:0,114,255:38:0	0/1:255,0,255:35:3	0/0:0,108,255:36:0	0/1:255,0,237:39:0	0/1:216,0,255:67:22	0/1:127,0,255:48:3	0/1:251,0,236:32:1	0/0:0,108,255:36:0	0/0:0,190,255:63:0	0/0:0,255,255:105:0	0/0:0,255,255:118:0	0/0:0,255,255:98:0	0/0:0,255,255:128:0	0/0:0,255,255:90:0	0/0:0,255,255:96:0	0/0:0,255,255:119:0	0/0:0,255,255:133:0	0/0:0,208,255:69:0	0/0:0,148,255:49:0	0/0:0,84,255:28:0	0/0:0,202,255:67:0	0/0:0,57,255:19:0	0/0:0,69,255:23:0	1/1:255,82,0:48:3	0/0:0,84,255:28:0	1/1:255,120,0:40:0	0/0:0,166,255:55:0	0/0:0,208,255:69:0	0/0:0,129,255:43:0	0/1:255,0,255:41:5	1/1:255,135,0:45:0	0/1:203,0,255:38:10	1/1:255,96,0:32:0	0/0:0,96,255:32:0	0/0:0,75,255:25:0	1/1:255,99,0:33:0	0/1:241,0,255:33:0	0/0:0,102,255:34:0	0/0:0,105,255:35:0	0/0:0,138,255:46:0	0/0:0,157,255:52:0	0/0:0,181,255:60:0	0/0:0,105,255:35:0	0/1:240,0,212:29:6	1/1:255,105,0:35:0	0/0:0,78,255:26:0	0/0:0,151,255:50:0	1/1:255,16,0:31:8
Contig_10743	151	.	T	C	999	.	DP=8538;VDB=0.509419;SGB=-174.374;RPB=0.80356;MQB=0.0522981;MQSB=0.0294388;BQB=0.97229;MQ0F=0;AF1=0.0211401;AC1=4;DP4=3005,5232,20,36;MQ=35;FQ=999;PV4=1,0.26347,1,1	GT:PL:DP:SP	0/0:0,166,255:55:0	0/0:0,154,255:51:0	0/0:0,255,255:96:0	0/0:0,202,255:67:0	0/0:0,202,255:67:0	0/0:0,223,255:74:0	0/0:0,160,255:53:0	0/0:0,235,255:78:0	0/0:0,253,255:84:0	0/0:0,255,255:88:0	0/0:0,229,255:76:0	0/0:0,229,255:76:0	0/0:0,255,255:105:0	0/0:0,160,255:53:0	0/0:0,166,255:55:0	0/0:0,255,255:162:0	0/0:0,255,255:148:0	0/0:0,255,255:97:0	0/0:0,163,255:54:0	0/0:0,187,255:62:0	0/0:0,214,255:71:0	0/0:0,187,255:62:0	0/0:0,184,255:61:0	0/0:0,163,255:54:0	0/0:0,193,255:64:0	0/0:0,114,255:38:0	0/0:0,181,255:60:0	0/0:0,223,255:74:0	0/0:0,157,255:52:0	0/0:0,190,255:63:0	0/0:0,223,255:74:0	0/0:0,181,255:60:0	0/0:0,154,255:51:0	0/0:0,199,255:66:0	0/0:0,160,255:53:0	0/0:0,132,255:44:0	0/1:153,0,255:53:1	0/0:0,255,255:96:0	0/0:0,108,255:36:0	0/0:0,111,255:37:0	0/0:0,190,255:63:0	0/0:0,255,255:85:0	0/0:0,169,255:56:0	0/0:0,184,255:61:0	0/1:49,0,255:77:0	0/0:0,214,255:71:0	0/0:0,129,255:43:0	0/0:0,229,255:76:0	0/0:0,238,255:79:0	0/0:0,157,255:52:0	0/0:0,255,255:155:0	0/0:0,255,255:156:0	0/0:0,255,255:171:0	0/0:0,255,255:222:0	0/0:0,255,255:182:0	0/0:0,255,255:163:0	0/0:0,255,255:166:0	0/0:0,255,255:189:0	0/0:0,255,255:113:0	0/0:0,165,255:63:0	0/0:0,160,255:53:0	0/0:0,255,255:99:0	0/0:0,235,255:78:0	0/0:0,255,255:105:0	0/0:0,255,255:99:0	0/0:0,229,255:76:0	0/0:0,238,255:79:0	0/0:0,178,255:59:0	0/0:0,255,255:116:0	0/0:0,187,255:62:0	0/1:93,0,255:86:0	0/0:0,255,255:113:0	0/0:0,255,255:109:0	0/0:0,154,255:51:0	0/0:0,144,255:48:0	0/1:86,0,255:70:3	0/0:0,235,255:78:0	0/0:0,255,255:86:0	0/0:0,4,255:48:12	0/0:0,157,255:52:0	0/0:0,223,255:74:0	0/0:0,255,255:109:0	0/0:0,217,255:72:0	0/0:0,181,255:60:0	0/0:0,211,255:70:0	0/0:0,132,255:44:0	0/0:0,163,255:54:0	0/0:0,255,255:104:0	0/0:0,255,255:95:0
Contig_10976	1388	.	G	A	999	.	DP=5956;VDB=0.916658;SGB=224.226;RPB=0.987264;MQB=0.00172286;MQSB=4.69836e-17;BQB=0.0618122;MQ0F=0;AF1=0.0315789;AC1=6;DP4=3228,2453,79,55;MQ=40;FQ=999;PV4=0.659575,0.00334554,0.000228957,1	GT:PL:DP:SP	0/0:0,120,255:40:0	0/0:0,90,255:30:0	0/0:0,199,255:66:0	0/0:0,108,255:36:0	0/0:0,93,255:31:0	0/0:0,193,255:64:0	0/0:0,105,255:35:0	0/0:0,135,255:45:0	0/0:0,102,255:34:0	0/0:0,138,255:46:0	0/0:0,154,255:51:0	0/0:0,105,255:35:0	0/0:0,253,255:84:0	0/0:0,93,255:31:0	0/0:0,90,255:30:0	0/0:0,255,255:146:0	0/0:0,255,255:129:0	0/0:0,190,255:63:0	0/0:0,157,255:52:0	0/0:0,111,255:37:0	0/0:0,126,255:42:0	0/0:0,102,255:34:0	0/0:0,132,255:44:0	0/0:0,151,255:50:0	0/0:0,87,255:29:0	0/0:0,144,255:48:0	0/0:0,119,255:51:0	0/0:0,166,255:55:0	0/0:0,93,255:31:0	0/0:0,96,255:32:0	0/0:0,111,255:37:0	0/0:0,151,255:50:0	0/0:0,123,255:41:0	0/0:0,105,255:35:0	0/0:0,123,255:41:0	0/1:234,0,255:33:1	0/0:0,108,255:36:0	1/1:255,166,0:55:0	0/0:0,123,255:41:0	0/0:0,60,255:20:0	0/0:0,129,255:43:0	0/0:0,102,255:34:0	0/0:0,87,255:29:0	0/0:0,108,255:36:0	0/1:255,0,255:53:8	0/0:0,157,255:52:0	0/0:0,114,255:38:0	0/0:0,93,255:31:0	0/0:0,126,255:42:0	0/0:0,60,255:20:0	0/0:0,255,255:146:0	0/0:0,255,255:122:0	0/0:0,255,255:148:0	0/0:0,255,255:158:0	0/0:0,255,255:110:0	0/0:0,255,255:127:0	0/0:0,255,255:161:0	0/0:0,255,255:167:0	0/0:0,223,255:74:0	0/0:0,144,255:48:0	0/0:0,126,255:42:0	0/0:0,172,255:57:0	0/0:0,144,255:48:0	0/0:0,154,255:51:0	0/0:0,148,255:49:0	0/1:255,0,255:50:0	0/0:0,138,255:46:0	0/0:0,123,255:41:0	0/0:0,223,255:74:0	0/0:0,154,255:51:0	0/0:0,175,255:58:0	0/0:0,169,255:56:0	0/0:0,199,255:66:0	0/0:0,60,255:20:0	0/0:0,138,255:46:0	0/0:0,144,255:48:0	0/0:0,120,255:40:0	0/0:0,151,255:50:0	0/0:0,117,255:39:0	0/0:0,123,255:41:0	0/0:0,172,255:57:0	0/0:0,163,255:54:0	0/0:0,157,255:52:0	0/0:0,117,255:39:0	0/0:0,87,255:29:0	0/1:255,0,255:35:5	0/0:0,144,255:48:0	0/0:0,193,255:64:0	0/0:0,181,255:60:0
Contig_10976	1513	.	G	T	999	.	DP=6162;VDB=0.0452661;SGB=225.998;RPB=0.588422;MQB=0.938996;MQSB=3.02119e-06;BQB=0.399302;MQ0F=0;AF1=0.0631579;G3=0.894737,0.0842105,0.0210526;HWE=0.0342166;AC1=12;DP4=2885,2853,136,155;MQ=38;FQ=999;PV4=0.253662,1,0.28833,1	GT:PL:DP:SP	0/0:0,96,255:32:0	0/0:0,93,255:31:0	0/0:0,211,255:70:0	0/0:0,117,255:39:0	0/0:0,105,255:35:0	0/0:0,217,255:72:0	0/0:0,108,255:36:0	0/0:0,151,255:50:0	0/0:0,129,255:43:0	0/0:0,172,255:57:0	0/0:0,141,255:48:0	0/0:0,148,255:49:0	0/0:0,163,255:54:0	0/0:0,117,255:39:0	0/0:0,163,255:54:0	0/0:0,255,255:140:0	0/0:0,255,255:128:0	0/0:0,238,255:79:0	0/0:0,157,255:52:0	0/0:0,72,255:24:0	0/0:0,108,255:36:0	0/1:224,0,255:34:0	0/0:0,129,255:43:0	0/0:0,129,255:54:0	0/0:0,117,255:39:0	0/0:0,84,255:28:0	0/0:0,184,255:61:0	0/0:0,132,255:44:0	0/0:0,108,255:36:0	0/0:0,99,255:33:0	0/0:0,123,255:41:0	0/0:0,81,255:27:0	0/0:0,105,255:35:0	0/0:0,117,255:39:0	0/0:0,129,255:43:0	0/0:0,90,255:30:0	0/0:0,93,255:31:0	0/0:0,105,255:35:0	0/0:0,84,255:28:0	0/0:0,60,255:20:0	0/0:0,117,255:39:0	0/0:0,126,255:42:0	0/0:0,129,255:43:0	0/0:0,129,255:43:0	0/0:0,166,255:55:0	0/0:0,193,255:64:0	0/0:0,129,255:43:0	0/0:0,102,255:34:0	0/0:0,144,255:48:0	0/0:0,111,255:37:0	0/0:0,255,255:154:0	0/0:0,255,255:131:0	0/0:0,255,255:122:0	0/0:0,255,255:151:0	0/0:0,255,255:116:0	0/0:0,255,255:145:0	0/0:0,255,255:174:0	0/0:0,255,255:161:0	0/0:0,198,255:78:0	0/0:0,166,255:55:0	0/0:0,114,255:38:0	0/0:0,205,255:68:0	0/0:0,144,255:48:0	0/0:0,117,255:39:0	0/1:226,0,255:44:9	0/0:0,184,255:61:0	0/0:0,148,255:49:0	0/0:0,123,255:41:0	0/1:255,0,255:98:0	0/1:255,0,255:48:1	0/0:0,205,255:68:0	1/1:255,118,0:49:0	0/1:255,0,255:56:0	0/0:0,90,255:30:0	0/1:255,0,255:40:0	0/1:255,0,255:55:1	0/0:0,175,255:58:0	0/0:0,129,255:43:0	0/0:0,129,255:43:0	0/0:0,120,255:40:0	0/0:0,151,255:50:0	0/0:0,229,255:76:0	0/0:0,175,255:58:0	0/0:0,111,255:37:0	0/0:0,90,255:30:0	0/0:0,166,255:55:0	1/1:255,126,0:42:0	0/1:255,0,255:53:2	0/0:0,166,255:55:0
Contig_10976	1688	.	T	C	999	.	DP=4973;VDB=0.940096;SGB=186.045;RPB=0.914005;MQB=3.49407e-10;MQSB=1.4013e-45;BQB=3.10256e-11;MQ0F=0;AF1=0.136777;AC1=26;DP4=1576,2755,150,287;MQ=40;FQ=999;PV4=0.403819,1,6.1065e-13,1	GT:PL:DP:SP	0/0:0,75,255:25:0	0/1:24,0,219:16:3	0/0:0,129,255:43:0	0/0:0,57,255:19:0	0/0:0,93,255:31:0	0/0:0,151,255:50:0	0/0:0,90,255:30:0	0/0:0,144,255:48:0	0/0:0,90,255:30:0	0/0:0,108,255:36:0	0/0:0,120,255:40:0	0/0:0,105,255:35:0	0/0:0,163,255:54:0	0/0:0,75,255:25:0	0/0:0,117,255:39:0	0/0:0,253,255:84:0	0/0:0,255,255:93:0	0/0:0,178,255:59:0	0/0:0,154,255:51:0	0/0:0,87,255:29:0	0/0:0,111,255:37:0	0/0:0,114,255:38:0	0/1:243,0,239:31:0	0/0:0,108,255:36:0	0/0:0,84,255:28:0	0/0:0,99,255:33:0	0/1:255,0,255:49:10	0/0:0,105,255:35:0	0/1:175,0,255:29:0	0/0:0,69,255:23:0	0/0:0,105,255:35:0	0/0:0,111,255:37:0	0/0:0,63,255:21:0	1/1:255,87,0:29:0	0/0:0,108,255:36:0	0/1:196,0,229:24:4	0/1:151,0,239:29:4	0/0:0,129,255:43:0	0/1:255,0,193:27:2	0/1:190,0,244:24:6	0/1:255,0,157:27:0	0/1:255,0,189:29:4	0/0:0,81,255:27:0	0/0:0,108,255:36:0	0/0:0,148,255:49:0	0/0:0,81,255:27:0	0/0:0,54,255:18:0	0/0:0,111,255:37:0	1/1:255,160,0:53:0	0/1:240,0,228:25:0	0/0:0,255,255:112:0	0/0:0,255,255:115:0	0/0:0,255,255:89:0	0/0:0,255,255:147:0	0/0:0,255,255:104:0	0/0:0,255,255:117:3	0/0:0,255,255:152:0	0/0:0,255,255:132:0	0/0:0,208,255:69:0	0/0:0,123,255:41:0	0/0:0,81,255:27:0	0/0:0,175,255:58:0	0/0:0,111,255:37:0	0/0:0,123,255:41:0	0/1:255,0,255:44:5	0/1:255,0,204:37:9	0/0:0,117,255:39:0	0/0:0,108,255:36:0	0/1:255,0,255:71:3	0/1:216,0,255:42:10	0/1:240,0,255:46:3	0/0:0,138,255:46:0	0/0:0,157,255:52:0	0/0:0,66,255:22:0	0/0:0,114,255:38:0	0/0:0,148,255:49:0	0/1:191,0,255:32:2	0/0:0,99,255:34:0	1/1:255,96,0:32:0	0/0:0,105,255:35:0	0/0:0,129,255:43:0	0/0:0,138,255:46:0	0/0:0,166,255:55:0	0/0:0,87,255:29:0	1/1:255,72,0:24:0	0/0:0,105,255:35:0	0/0:0,126,255:42:0	0/1:255,0,255:52:4	0/0:0,96,255:32:0
Contig_11153	427	.	G	A	999	.	DP=4080;VDB=3.10428e-16;SGB=-884.01;RPB=0.000218407;MQB=1.27293e-09;MQSB=0.855648;BQB=0.527396;MQ0F=0.000980392;AF1=0.0329709;AC1=6;DP4=2750,1093,134,34;MQ=38;FQ=999;PV4=0.0222947,1,5.32379e-12,1	GT:PL:DP:SP	0/0:0,39,245:13:0	0/0:0,72,255:24:0	0/0:0,90,255:30:0	0/0:0,36,241:12:0	./.:0,18,134:6:0	0/0:0,58,255:66:0	0/0:0,42,210:14:0	0/0:0,81,255:27:0	0/0:0,87,255:29:0	0/0:0,87,255:29:0	0/0:0,30,210:10:0	./.:0,6,57:2:0	0/0:0,30,199:10:0	./.:0,24,155:8:0	0/0:0,30,199:10:0	0/0:0,42,255:14:0	./.:0,0,0:0:0	./.:0,12,101:4:0	./.:0,6,59:2:0	./.:0,24,184:8:0	0/0:0,111,255:37:0	0/0:0,19,255:63:11	0/0:0,161,255:96:2	0/0:0,163,255:54:0	0/0:0,115,255:87:2	0/0:0,126,255:42:0	0/0:0,154,255:51:0	0/0:0,18,255:27:3	0/1:56,0,229:16:6	0/0:0,111,255:37:0	0/0:0,88,255:47:7	0/0:0,98,255:41:0	0/0:0,123,255:41:0	0/0:0,75,255:34:17	0/0:0,122,255:50:0	0/0:0,84,255:28:0	0/0:0,62,255:61:8	0/0:0,87,255:58:6	0/0:0,166,255:56:0	0/0:0,123,255:41:0	0/1:35,0,255:44:2	0/0:0,255,255:94:0	0/0:0,238,255:79:0	0/0:0,105,255:73:0	0/0:0,111,255:58:0	0/1:144,0,255:42:2	0/0:0,102,255:55:0	0/0:0,93,255:31:0	0/0:0,202,255:67:0	0/0:0,175,255:58:0	0/0:0,184,255:61:0	0/0:0,160,255:53:0	0/0:0,160,255:53:0	0/0:0,232,255:77:0	./.:0,27,202:9:0	0/0:0,54,255:18:0	./.:0,27,160:9:0	0/0:0,72,255:24:0	0/0:0,42,230:14:0	0/0:0,54,255:18:0	0/0:0,66,255:22:0	0/0:0,93,255:31:0	0/0:0,84,255:28:0	0/0:0,40,255:28:0	0/0:0,255,255:137:0	0/1:80,0,255:66:3	0/0:1,0,255:74:6	0/0:0,84,255:69:0	0/0:0,110,255:82:0	0/0:0,68,255:46:0	0/0:0,162,255:102:0	0/0:0,242,255:130:0	0/1:144,0,255:96:5	0/1:66,0,255:30:2	0/0:0,227,255:104:3	0/0:0,157,255:52:0	0/0:0,226,255:75:0	0/0:0,178,255:59:0	0/0:0,229,255:76:0	./.:0,12,94:4:0	0/0:0,39,255:13:0	./.:0,27,199:9:0	./.:0,0,0:0:0	./.:0,9,85:3:0	0/0:0,36,255:49:0	0/0:0,151,255:50:0	0/0:0,48,255:69:2	0/0:0,90,255:61:3	0/0:0,117,255:78:0
Contig_11153	973	.	A	T	999	.	DP=4528;VDB=1.50171e-31;SGB=-1173.19;RPB=1.56411e-09;MQB=1.51084e-33;MQSB=1.62114e-14;BQB=0.933179;MQ0F=0;AF1=0.0379334;AC1=7;DP4=2456,1937,19,63;MQ=46;FQ=999;PV4=3.23363e-09,0.285076,0,1	GT:PL:DP:SP	0/0:0,67,255:32:0	0/0:0,144,255:55:0	0/0:0,255,255:86:0	0/0:0,35,255:24:0	0/0:0,89,255:65:3	0/0:0,140,255:58:0	0/0:0,66,255:30:0	0/1:42,0,255:46:14	0/0:0,226,255:75:0	0/0:0,109,255:64:0	0/0:0,129,255:43:0	./.:0,9,104:3:0	./.:0,6,67:2:0	./.:0,18,188:6:0	0/0:0,123,255:41:0	0/0:0,36,255:12:0	./.:0,15,140:5:0	./.:0,9,92:3:0	0/0:0,151,255:50:0	0/0:0,126,255:42:0	0/0:0,87,255:29:0	0/0:0,84,255:40:0	0/0:0,255,255:145:13	0/0:0,255,255:112:8	0/0:0,184,255:83:0	0/0:0,26,255:32:3	0/0:0,46,255:36:8	./.:31,0,23:2:0	./.:19,3,0:1:0	0/1:91,0,234:14:0	./.:101,12,0:4:0	0/0:0,148,255:49:0	./.:0,12,108:4:0	./.:0,9,92:3:0	0/0:0,184,255:61:0	0/0:0,34,255:21:0	0/0:0,132,255:44:0	0/0:0,247,255:82:0	0/0:0,151,255:50:0	0/0:0,20,255:25:3	./.:62,0,62:4:0	0/0:0,255,255:128:0	0/0:0,255,255:94:0	0/0:0,87,255:29:0	0/0:0,75,255:25:0	0/0:0,114,255:38:0	0/0:0,154,255:51:0	0/0:0,78,255:26:0	0/0:0,205,255:68:0	0/0:0,66,255:22:0	0/0:0,255,255:110:0	0/0:0,255,255:100:0	0/0:0,255,255:110:0	0/0:0,255,255:102:0	0/0:0,36,255:12:0	./.:0,12,133:4:0	0/0:0,196,255:65:0	0/0:0,30,218:10:0	./.:0,12,135:4:0	./.:0,12,122:4:0	0/0:0,87,255:29:0	0/0:0,105,255:35:0	0/0:0,84,255:28:0	0/0:0,8,255:27:0	0/0:0,255,255:184:0	0/0:0,165,255:78:7	0/0:0,141,255:47:0	0/0:0,178,255:60:0	0/0:0,172,255:57:0	0/0:0,81,255:27:0	0/0:0,255,255:126:3	0/0:0,186,255:139:5	0/0:0,134,255:75:13	./.:0,3,29:1:0	0/0:0,255,255:149:3	0/0:0,175,255:58:0	0/0:0,255,255:100:0	0/0:0,90,255:30:0	0/0:0,255,255:97:0	./.:0,9,97:3:0	./.:0,21,173:7:0	./.:0,15,115:5:0	0/0:0,39,255:13:0	./.:0,9,97:3:0	0/1:61,0,255:15:3	0/0:0,65,255:34:0	0/0:0,255,255:93:0	0/0:0,212,255:106:2	0/0:0,200,255:100:3
Contig_11153	1120	.	T	A	999	.	DP=11899;VDB=0.998949;SGB=-1460.93;RPB=0.00198987;MQB=0;MQSB=0.305968;BQB=0.000218519;MQ0F=0.000252122;AF1=0.0423044;AC1=8;DP4=6815,4456,269,119;MQ=40;FQ=999;PV4=0.000388747,4.56554e-12,0,0.0292836	GT:PL:DP:SP	0/0:0,255,255:130:0	0/0:0,255,255:146:3	0/0:0,255,255:186:0	0/0:0,255,255:103:0	0/0:0,255,255:188:0	0/0:0,255,255:117:0	0/0:0,255,255:128:0	0/0:0,255,255:98:0	0/0:0,255,255:216:0	0/0:0,255,255:168:0	0/0:0,255,255:107:0	0/0:0,172,255:57:0	./.:0,0,0:0:0	0/0:0,108,255:36:0	0/0:0,255,255:116:0	0/0:0,255,255:108:0	0/0:0,255,255:148:0	0/0:0,39,235:13:0	0/0:0,255,255:142:0	0/0:0,255,255:102:0	0/1:202,0,255:66:9	0/0:0,107,255:86:4	0/0:0,255,255:238:0	0/0:0,255,255:126:0	0/0:0,33,255:166:11	0/1:113,0,255:51:3	0/0:0,255,255:91:0	0/1:25,0,255:30:2	0/0:0,193,255:64:0	0/0:0,0,255:95:8	1/1:183,42,0:14:0	0/0:0,181,255:60:0	0/1:179,0,255:100:0	./.:0,9,50:3:0	0/0:0,175,255:58:0	0/0:0,255,255:125:0	0/0:0,255,255:165:0	0/0:0,255,255:155:0	0/1:218,0,255:225:0	0/0:0,255,255:105:0	0/0:0,111,255:37:0	0/0:0,255,255:211:1	0/0:0,255,255:168:0	0/0:0,255,255:144:0	0/0:0,83,255:145:4	0/0:0,255,255:108:0	0/0:0,255,255:95:0	0/1:20,0,255:103:5	0/0:0,255,255:194:0	0/0:0,102,255:34:0	0/0:0,255,255:237:0	0/0:0,255,255:145:0	0/0:0,255,255:224:0	0/0:0,255,255:219:0	0/0:0,255,255:198:0	0/0:0,226,255:75:0	0/0:0,255,255:102:0	0/0:0,255,255:162:0	0/0:0,255,255:152:0	0/0:0,255,255:85:0	0/0:0,172,255:57:0	0/0:0,255,255:136:0	0/0:0,247,255:82:0	0/0:0,64,255:119:11	0/0:0,226,255:216:0	0/0:0,255,255:172:2	0/0:0,255,255:131:0	0/0:0,117,255:68:9	0/0:0,255,255:104:0	0/0:0,151,255:50:0	0/0:0,255,255:163:0	0/0:0,255,255:230:0	0/0:0,255,255:106:0	0/0:0,36,189:12:0	0/0:0,255,255:242:3	0/0:0,255,255:165:0	0/0:0,136,255:234:12	0/0:0,255,255:121:0	0/0:0,255,255:145:0	0/0:0,51,255:17:0	0/0:0,211,255:70:0	0/0:0,255,255:108:0	0/0:0,114,255:38:0	0/0:0,78,255:26:0	0/0:0,238,255:79:0	0/0:0,94,255:101:3	0/0:0,255,255:242:0	0/0:0,255,255:191:0	0/0:0,255,255:245:9
Contig_11153	1605	.	C	T	999	.	DP=6789;VDB=5.64474e-12;SGB=-646.107;RPB=0.987021;MQB=0;MQSB=0;BQB=0.627792;MQ0F=0;AF1=0.0477974;G3=0.925377,0.053373,0.0212498;HWE=0.00798616;AC1=9;DP4=2433,4114,75,84;MQ=38;FQ=999;PV4=0.0125906,0.308071,0,0.307637	GT:PL:DP:SP	0/0:0,193,255:64:0	0/0:0,203,255:84:3	0/0:0,235,255:78:0	0/0:0,154,255:51:0	0/0:0,247,255:82:0	0/0:0,169,255:56:0	0/0:0,255,255:85:0	0/0:0,184,255:61:0	0/0:0,255,255:122:0	0/0:0,255,255:93:0	0/0:0,172,255:57:0	0/0:0,63,255:21:0	./.:0,0,0:0:0	0/0:0,81,255:27:0	0/0:0,205,255:68:0	0/0:0,217,255:72:0	0/0:0,255,255:85:0	0/0:0,39,255:13:0	0/0:0,175,255:58:0	0/0:0,132,255:44:0	0/0:0,184,255:61:0	0/0:0,101,255:58:2	0/0:0,255,255:133:0	0/0:0,214,255:71:0	0/0:0,253,255:124:0	0/1:68,0,255:25:21	0/0:0,211,255:70:0	0/1:193,0,241:35:3	0/0:0,81,255:27:0	0/0:0,6,255:65:2	1/1:220,33,0:11:0	0/0:0,151,255:50:0	0/0:0,208,255:69:0	0/0:0,36,253:12:0	0/0:0,120,255:40:0	0/0:0,255,255:91:0	0/0:0,255,255:112:0	0/0:0,208,255:69:0	0/0:0,255,255:124:0	0/0:0,214,255:71:0	0/0:0,36,255:12:0	0/0:0,61,255:112:14	0/0:0,253,255:84:0	0/0:0,211,255:70:0	0/0:0,255,255:96:0	0/0:0,141,255:47:0	0/0:0,151,255:50:0	0/0:0,190,255:63:0	0/0:0,255,255:124:0	./.:0,27,245:9:0	0/0:0,255,255:138:0	0/0:0,255,255:105:0	0/0:0,255,255:154:0	0/0:0,255,255:139:0	0/0:0,255,255:91:0	0/0:0,126,255:42:0	0/0:0,232,255:77:0	0/0:0,255,255:143:0	0/0:0,247,255:82:0	0/0:0,220,255:73:0	0/0:0,93,255:31:0	0/0:0,255,255:92:0	0/0:0,178,255:59:0	0/1:79,0,255:58:7	0/0:0,255,255:125:0	0/0:0,255,255:102:0	0/0:0,169,255:56:0	0/0:0,138,255:46:0	0/0:0,148,255:49:0	0/0:0,72,255:24:0	0/0:0,255,255:117:0	0/0:0,255,255:96:0	0/0:0,169,255:56:0	0/0:0,60,255:20:0	0/0:0,50,255:95:3	0/0:0,250,255:83:0	0/0:0,74,255:102:7	0/0:0,166,255:55:0	0/0:0,255,255:92:0	1/1:220,33,0:11:0	0/0:0,148,255:49:0	0/1:178,0,255:67:4	0/0:0,63,255:21:0	./.:0,27,196:9:0	0/0:0,184,255:61:0	0/1:88,0,255:70:2	0/0:0,255,255:112:0	0/0:0,255,255:101:0	0/0:0,98,255:124:0
Contig_11334	60	.	C	A	999	.	DP=1957;VDB=3.95501e-15;SGB=49.659;RPB=0.117391;MQB=0.0577825;MQSB=0.00396816;BQB=0.743495;MQ0F=0;AF1=0.0866724;AC1=16;DP4=1399,421,85,25;MQ=36;FQ=999;PV4=1,1,0.0181765,1	GT:PL:DP:SP	0/0:0,36,227:12:0	0/1:14,0,237:16:0	0/0:0,87,255:29:0	./.:0,24,203:8:0	0/0:0,45,255:15:0	0/0:0,66,255:22:0	./.:0,15,160:5:0	0/0:0,30,253:10:0	0/0:0,48,253:16:0	0/0:0,48,250:16:0	0/0:0,72,255:24:0	0/0:0,60,255:20:0	0/0:0,54,255:18:0	0/0:0,36,255:12:0	0/0:0,39,254:13:0	0/0:0,126,255:54:0	0/0:0,123,255:41:0	0/0:0,48,246:16:0	0/0:0,30,238:10:0	0/0:0,48,255:16:0	0/0:0,48,255:16:0	0/1:255,0,13:16:0	./.:0,27,208:9:0	0/0:0,39,235:13:0	0/0:0,48,255:16:0	0/0:0,30,237:10:0	0/0:0,45,255:15:0	0/0:0,30,181:10:0	0/0:0,30,208:10:0	0/0:0,45,255:15:0	1/1:215,42,0:14:0	0/0:0,30,231:10:0	0/0:0,42,255:14:0	./.:199,24,0:8:0	./.:0,27,217:9:0	0/0:0,33,255:11:0	0/0:0,36,176:12:0	0/0:0,63,255:21:0	0/1:162,0,155:15:0	0/1:99,0,125:12:3	0/1:138,0,146:15:11	0/0:0,45,255:15:0	0/1:155,0,118:13:0	0/1:134,0,159:18:0	0/0:0,36,253:12:0	0/0:0,54,255:18:0	0/0:0,30,206:10:0	./.:0,27,237:9:0	0/0:0,45,255:15:0	./.:92,9,0:3:0	0/0:0,126,255:42:0	0/0:0,151,255:50:0	0/0:0,102,255:34:0	0/0:0,141,255:47:0	0/0:0,141,255:47:0	0/0:0,132,255:44:0	0/0:0,157,255:52:0	0/0:0,160,255:53:0	0/0:0,60,255:20:0	0/0:0,45,255:15:0	0/0:0,51,255:17:0	0/0:0,78,255:26:0	0/0:0,39,219:13:0	0/0:0,57,244:19:0	0/0:0,66,255:22:0	0/0:0,42,247:14:0	0/1:180,0,72:17:7	0/0:0,51,255:17:0	0/0:0,105,255:35:0	0/0:0,42,235:14:0	0/0:0,60,255:20:0	0/0:0,66,255:22:0	0/0:0,60,255:20:0	./.:0,24,199:8:0	0/0:0,33,255:11:0	0/0:0,48,255:16:0	0/1:106,0,109:12:8	0/1:122,0,174:16:0	./.:0,27,243:9:0	0/0:0,51,221:17:0	0/0:0,72,255:24:0	0/0:0,75,255:25:0	0/0:0,63,255:21:0	0/0:0,19,255:16:0	0/0:0,33,236:11:0	0/0:6,0,209:10:0	0/0:0,39,222:13:0	0/0:0,78,255:26:0	0/1:108,0,162:13:0
Contig_11340	256	.	T	A	999	.	DP=4923;VDB=0.749279;SGB=453.914;RPB=0.909041;MQB=0.728618;MQSB=3.65793e-38;BQB=0.731363;MQ0F=0;AF1=0.0789474;AC1=15;DP4=2404,2079,173,168;MQ=36;FQ=999;PV4=0.311115,0.000416763,0.0287895,1	GT:PL:DP:SP	0/0:0,78,255:26:0	0/0:0,69,255:23:0	0/0:0,184,255:61:0	0/0:0,123,255:41:0	0/0:0,102,255:34:0	0/0:0,138,255:46:0	0/0:0,96,255:32:0	0/0:0,102,255:34:0	0/0:0,96,255:32:0	0/0:0,129,255:43:0	0/0:0,160,255:53:0	0/0:0,99,255:33:0	0/0:0,157,255:52:0	0/0:0,105,255:35:0	0/0:0,114,255:38:0	0/0:0,255,255:106:0	0/0:0,255,255:96:0	0/0:0,135,255:45:0	0/0:0,117,255:39:0	0/0:0,123,255:41:0	0/1:246,0,157:23:0	0/1:238,0,198:26:2	0/0:0,93,255:31:0	0/0:0,78,255:26:0	0/0:0,93,255:31:0	0/1:255,0,117:27:7	0/0:0,114,255:38:0	0/0:0,114,255:38:0	0/0:0,138,255:46:0	0/0:0,81,255:27:0	0/0:0,70,255:33:0	0/0:0,99,255:33:0	0/0:0,90,255:30:0	0/0:0,96,255:32:0	0/0:0,75,255:25:0	0/0:0,78,255:26:0	0/0:0,87,255:29:0	1/1:255,129,0:43:0	0/0:0,93,255:31:0	0/0:0,57,255:19:0	0/1:255,0,244:43:5	0/0:0,78,255:26:0	0/0:0,102,255:34:0	0/0:0,114,255:38:0	0/0:0,114,255:38:0	0/1:236,0,255:39:20	0/0:0,72,255:24:0	0/0:0,105,255:35:0	0/0:0,144,255:48:0	0/0:0,87,255:29:0	0/0:0,255,255:104:0	0/0:0,255,255:112:0	0/0:0,255,255:97:0	0/0:0,255,255:130:0	0/0:0,255,255:108:0	0/0:0,255,255:107:0	0/0:0,255,255:116:0	0/0:0,255,255:114:0	0/0:0,144,255:48:0	0/0:0,108,255:36:0	0/0:0,120,255:40:0	0/0:0,154,255:51:0	0/0:0,99,255:33:0	0/1:251,0,255:36:0	0/0:0,123,255:41:0	0/1:255,0,255:49:0	0/0:0,117,255:39:0	0/1:255,0,255:38:1	0/0:0,172,255:57:0	0/0:0,169,255:56:0	0/1:255,0,255:56:1	0/0:0,144,255:48:0	1/1:255,141,0:47:0	0/1:235,0,185:25:6	0/0:0,99,255:33:0	0/0:0,114,255:38:0	0/0:0,141,255:47:0	0/0:0,160,255:53:0	0/0:0,87,255:29:0	0/0:0,108,255:36:0	0/0:0,81,255:27:0	0/0:0,199,255:66:0	0/0:0,172,255:57:0	0/0:0,90,255:30:0	0/0:0,84,255:28:0	0/0:0,84,255:28:0	0/0:0,148,255:49:0	0/0:0,178,255:59:0	0/0:0,151,255:50:0
Contig_11442	891	.	C	G	999	.	DP=3314;VDB=0.748698;SGB=109.081;RPB=0.303124;MQB=0.361723;MQSB=8.08154e-39;BQB=0.702547;MQ0F=0;AF1=0.210324;G3=0.663831,0.251884,0.0842849;HWE=0.0260444;AC1=40;DP4=874,1851,179,322;MQ=36;FQ=999;PV4=0.11984,0.0139423,1,1	GT:PL:DP:SP	0/0:0,57,255:19:0	0/1:15,0,149:17:6	0/0:0,96,255:32:0	0/0:0,57,255:19:0	0/0:0,69,255:23:0	0/0:0,102,255:34:0	0/0:0,78,255:26:0	0/0:0,111,255:37:0	0/0:0,78,255:26:0	0/0:0,69,255:23:0	0/0:0,93,255:31:0	0/0:0,75,255:25:0	0/0:0,87,255:29:0	0/0:0,87,255:29:0	0/0:0,90,255:30:0	0/0:0,217,255:72:0	0/0:0,255,255:85:0	0/0:0,90,255:30:0	0/0:0,117,255:39:0	0/0:0,45,255:15:0	0/1:172,0,153:18:2	0/1:214,0,16:17:0	1/1:255,60,0:20:0	0/1:143,0,172:16:5	0/0:0,81,255:27:0	0/1:209,0,196:20:0	0/0:0,57,255:19:0	1/1:255,72,0:24:0	0/0:0,42,199:14:0	1/1:255,72,0:24:0	0/1:255,0,159:31:4	0/1:209,0,128:18:0	0/0:119,134,233:13:0	1/1:255,51,0:17:0	0/1:213,0,131:25:2	0/1:237,0,164:20:0	1/1:255,182,149:19:0	0/0:0,60,255:20:0	0/0:0,48,255:16:0	0/0:0,36,246:12:0	0/0:0,69,255:23:0	0/0:0,54,255:18:0	0/1:169,0,186:17:2	0/0:0,60,255:20:0	0/1:205,0,248:24:4	0/1:190,0,255:29:0	0/0:0,57,255:19:0	0/1:243,0,138:22:0	1/1:255,81,0:27:0	0/1:191,0,234:29:6	0/0:0,199,255:66:0	0/0:0,247,255:82:0	0/0:0,211,255:70:0	0/0:0,255,255:104:0	0/0:0,199,255:66:0	0/0:0,220,255:73:0	0/0:0,255,255:91:0	0/0:0,193,255:64:0	0/0:0,135,255:46:0	0/0:0,117,255:39:0	0/0:0,57,255:19:0	0/0:0,114,255:38:0	0/0:0,69,255:23:0	0/0:0,75,255:25:0	0/0:182,248,255:34:2	0/0:0,114,255:38:0	0/0:0,48,255:16:0	0/0:0,90,255:30:0	0/1:255,0,180:44:27	0/1:220,0,244:38:0	0/1:198,0,222:28:0	0/1:213,0,209:24:0	0/0:0,78,255:26:0	0/1:132,0,149:14:0	0/0:228,255,255:22:0	0/1:156,0,174:17:2	1/1:255,69,0:23:0	0/1:132,0,255:24:2	0/1:177,0,213:24:0	0/0:0,78,255:26:0	0/0:0,54,255:18:0	0/0:0,93,255:31:0	0/0:0,117,255:39:0	0/0:0,84,255:28:0	0/1:255,0,201:26:2	0/0:0,84,255:28:0	1/1:255,69,0:23:0	0/1:250,0,159:30:4	0/0:0,93,255:31:0
Contig_11571	41	.	G	C	999	.	DP=1885;VDB=7.27979e-20;SGB=108.704;RPB=0.995806;MQB=0.904189;MQSB=0;BQB=0.205675;MQ0F=0;AF1=0.0368688;AC1=7;DP4=1194,604,49,15;MQ=35;FQ=999;PV4=0.104962,1,1,1	GT:PL:DP:SP	0/0:0,60,255:20:0	0/0:0,30,201:10:0	0/0:0,69,255:23:0	0/0:0,42,248:14:0	0/0:0,63,255:21:0	0/0:0,66,255:22:0	./.:0,24,197:8:0	0/0:0,48,255:16:0	0/0:0,45,255:15:0	0/0:0,57,255:19:0	0/0:0,48,255:16:0	0/0:0,39,255:13:0	0/0:0,84,255:28:0	0/0:0,63,255:21:0	0/0:0,45,255:15:0	0/0:0,87,255:29:0	0/0:0,87,255:29:0	0/0:0,54,255:18:0	0/0:0,54,255:18:0	0/0:0,57,255:19:0	0/0:0,75,255:25:0	0/1:105,0,175:13:0	0/1:190,0,190:21:7	0/0:0,78,255:26:0	0/0:0,39,255:13:0	./.:0,24,189:8:0	0/0:0,42,255:14:0	0/0:0,57,255:19:0	0/0:0,33,165:11:0	./.:0,27,229:9:0	0/0:0,51,255:17:0	0/0:0,33,230:11:0	0/0:0,63,255:21:0	./.:0,21,188:7:0	./.:0,18,164:6:0	0/0:0,36,234:12:0	0/0:0,39,249:13:0	0/0:0,69,255:23:0	0/0:0,57,255:19:0	0/0:0,33,249:11:0	0/0:0,63,255:21:0	0/0:0,48,255:16:0	./.:0,27,194:9:0	0/0:0,33,248:11:0	./.:0,24,200:8:0	0/0:0,45,255:15:0	0/0:0,30,203:10:0	0/0:0,33,255:11:0	0/0:0,54,255:18:0	0/0:0,39,250:14:0	0/0:0,87,255:29:0	0/0:0,66,255:22:0	0/0:0,120,255:40:0	0/0:0,108,255:36:0	0/0:0,141,255:47:0	0/0:0,114,255:38:0	0/0:0,148,255:49:0	0/0:0,144,255:48:0	0/0:0,48,255:16:0	0/0:0,66,255:22:0	./.:0,18,159:6:0	0/0:0,69,255:23:0	0/0:0,39,253:13:0	0/0:0,45,255:15:0	0/0:0,39,255:13:0	./.:0,24,206:8:0	0/0:0,33,243:11:0	0/0:0,39,243:13:0	0/0:0,75,255:25:0	0/0:0,57,255:19:0	0/1:144,0,225:19:0	0/0:0,72,255:24:0	0/0:0,60,255:20:0	0/0:0,36,223:12:0	0/0:0,39,255:13:0	./.:53,0,142:9:8	0/0:0,36,255:12:0	1/1:255,60,0:20:0	0/0:0,39,255:13:0	0/0:0,42,255:14:0	0/0:0,45,255:15:0	0/0:0,57,255:19:0	0/0:0,48,255:16:0	0/0:0,51,255:17:0	0/0:0,48,255:16:0	0/0:0,30,236:10:0	0/0:0,54,255:18:0	0/0:0,66,255:22:0	0/0:0,57,255:19:0
Contig_11820	1117	.	A	C	999	.	DP=2280;VDB=3.1738e-06;SGB=112.948;RPB=0.875193;MQB=5.53047e-17;MQSB=0;BQB=0.0640985;MQ0F=0;AF1=0.0368416;AC1=7;DP4=692,1466,18,48;MQ=44;FQ=999;PV4=0.502852,1.19107e-05,5.32071e-29,0.389753	GT:PL:DP:SP	0/0:0,60,255:20:0	0/0:0,36,255:12:0	0/0:0,66,255:22:0	0/0:0,42,255:14:0	0/0:0,48,255:16:0	0/0:0,78,255:26:0	0/0:0,60,255:20:0	0/0:0,66,255:22:0	0/0:0,45,255:15:0	0/0:0,84,255:28:0	0/0:0,66,255:22:0	0/0:0,51,255:17:0	0/0:0,75,255:25:0	0/0:0,54,255:18:0	0/0:0,63,255:21:0	0/0:0,132,255:44:0	0/0:0,129,255:43:0	0/0:0,84,255:28:0	0/0:0,48,255:16:0	0/0:0,45,255:15:0	0/0:0,63,255:21:0	0/0:0,63,255:21:0	0/1:183,0,213:23:2	0/0:0,51,255:17:0	0/0:0,60,255:20:0	0/0:0,45,255:15:0	0/0:0,78,255:26:0	0/0:0,48,255:16:0	./.:0,24,230:8:0	0/0:0,42,255:14:0	0/0:0,54,255:18:0	0/0:0,45,255:15:0	0/0:0,33,252:11:0	0/0:0,36,255:12:0	0/0:0,60,255:20:0	0/0:0,45,255:15:0	0/0:0,39,255:13:0	0/0:0,63,255:21:0	0/0:0,48,255:16:0	0/0:0,45,255:15:0	0/0:0,48,255:16:0	0/0:0,39,255:13:0	0/0:0,60,255:20:0	0/0:0,54,255:18:0	0/0:0,63,255:21:0	0/0:0,54,255:18:0	0/0:0,60,255:20:0	./.:0,27,228:9:0	0/0:0,78,255:26:0	0/0:0,87,255:29:0	0/0:0,166,255:55:0	0/0:0,99,255:33:0	0/0:0,87,255:29:0	0/0:0,138,255:46:0	0/0:0,135,255:45:0	0/0:0,166,255:55:0	0/0:0,138,255:46:0	0/0:0,166,255:55:0	0/0:0,84,255:28:0	0/0:0,75,255:25:0	0/0:0,57,255:19:0	0/0:0,96,255:32:0	0/0:0,45,255:15:0	0/0:0,33,255:11:0	0/0:0,66,255:22:0	0/0:0,81,255:28:0	0/0:0,42,255:14:0	0/0:0,66,255:22:0	0/1:206,0,255:31:0	0/1:121,0,220:19:8	0/0:0,72,255:24:0	0/0:0,66,255:22:0	0/1:106,0,187:18:3	0/0:0,51,255:17:0	0/0:0,54,255:18:0	0/0:0,69,255:23:0	0/0:0,63,255:21:0	0/0:0,60,255:20:0	0/0:0,30,255:10:0	0/0:0,63,255:21:0	0/0:0,78,255:26:0	0/0:0,75,255:25:0	0/0:0,51,255:17:0	0/0:0,45,255:15:0	0/0:0,39,255:13:0	0/1:133,0,255:24:2	1/1:255,48,0:16:0	0/0:0,57,255:19:0	0/0:0,57,255:19:0
Contig_11836	189	.	A	T	999	.	DP=3011;VDB=0.998654;SGB=-198.86;RPB=2.56737e-05;MQB=6.45609e-20;MQSB=0.631051;BQB=0.991196;MQ0F=0;AF1=0.468096;G3=0.344388,0.377255,0.278357;HWE=0.025042;AC1=89;DP4=898,883,563,554;MQ=36;FQ=999;PV4=1,0.000852365,0,6.1023e-06	GT:PL:DP:SP	0/0:0,66,255:22:0	0/1:0,1,255:25:0	0/0:0,105,255:35:0	0/0:0,88,255:36:0	0/0:0,96,255:32:0	0/0:0,129,255:43:0	0/0:0,111,255:37:0	0/0:0,105,255:35:0	0/0:0,60,255:20:0	0/0:0,126,255:42:0	0/0:0,23,255:20:0	0/1:34,0,178:12:3	0/0:0,117,255:39:0	0/1:215,0,1:12:0	0/1:30,0,187:12:3	0/0:0,19,255:49:4	0/1:249,0,255:60:2	0/1:255,0,199:34:6	0/1:246,0,247:33:0	0/1:234,0,196:27:2	./.:120,24,0:8:0	0/1:9,0,217:15:11	0/0:0,69,255:23:0	0/0:0,37,255:25:4	1/1:255,60,0:20:0	./.:130,27,0:9:0	1/1:140,30,0:10:0	0/0:0,7,255:23:6	0/0:0,3,226:16:0	./.:37,6,0:2:0	0/1:147,0,243:22:0	0/0:0,75,255:25:0	0/1:255,0,166:22:2	0/0:0,84,255:28:0	0/0:0,81,255:27:0	0/0:0,69,255:23:0	1/1:238,39,0:13:0	0/1:196,0,232:25:2	1/1:255,54,0:18:0	1/1:255,69,0:23:0	1/1:255,36,0:12:0	0/0:0,81,255:27:0	./.:140,27,0:9:0	0/1:0,0,189:10:3	0/0:0,75,255:25:0	1/1:255,45,0:15:0	1/1:226,10,0:14:0	0/1:219,0,152:18:0	1/1:255,108,0:36:0	0/1:31,0,224:17:2	1/1:255,120,0:40:0	0/1:255,0,255:81:3	1/1:255,138,0:46:0	1/1:255,151,0:50:0	1/1:255,27,0:64:0	0/1:99,0,255:36:4	0/0:0,255,255:101:0	0/1:118,0,255:62:9	0/0:0,148,255:49:0	1/1:255,81,0:27:0	1/1:217,30,0:10:0	0/1:255,0,255:42:1	0/1:166,0,255:23:0	0/1:0,1,255:18:3	0/1:15,0,255:19:3	./.:123,27,0:9:0	0/1:47,0,255:30:2	./.:66,0,16:7:0	0/1:255,0,255:54:1	0/1:191,0,255:32:0	0/1:52,0,255:29:2	1/1:255,51,0:17:0	0/0:0,29,255:22:3	0/1:58,0,154:13:2	1/1:255,63,0:21:0	0/1:227,0,221:31:24	1/1:255,93,0:31:0	0/1:255,0,242:43:6	1/1:236,33,0:11:0	0/0:0,96,255:37:0	0/0:0,60,255:28:0	0/1:87,0,255:29:2	0/1:106,0,255:23:2	0/0:0,84,255:28:0	0/1:255,0,195:32:0	./.:69,9,0:3:0	0/1:0,2,255:15:0	0/0:0,123,255:41:0	0/0:0,83,255:36:0
Contig_11945	463	.	C	T	999	.	DP=3427;VDB=0.0555412;SGB=27.4193;RPB=0.386046;MQB=0.143105;MQSB=0;BQB=0.99115;MQ0F=0;AF1=0.0157792;AC1=3;DP4=1136,2138,9,21;MQ=41;FQ=999;PV4=0.701607,0.406231,0.026247,1	GT:PL:DP:SP	0/0:0,45,255:15:0	0/1:42,0,255:24:0	0/0:0,129,255:43:0	0/0:0,93,255:31:0	0/0:0,78,255:26:0	0/0:0,126,255:42:0	0/0:0,72,255:24:0	0/0:0,75,255:25:0	0/0:0,96,255:32:0	0/0:0,123,255:41:0	0/0:0,99,255:33:0	0/0:0,75,255:25:0	0/0:0,114,255:38:0	0/0:0,81,255:27:0	0/0:0,72,255:24:0	0/0:0,168,255:68:0	0/0:0,184,255:61:0	0/0:0,60,255:20:0	0/0:0,99,255:33:0	0/0:0,87,255:29:0	0/0:0,69,255:23:0	0/0:0,54,255:18:0	0/0:0,60,255:20:0	0/0:0,75,255:25:0	0/0:0,114,255:38:0	0/0:0,60,255:20:0	0/0:0,111,255:37:0	0/0:0,69,255:23:0	0/0:0,57,255:19:0	0/0:0,63,255:21:0	0/0:0,63,255:21:0	0/0:0,51,255:17:0	0/0:0,87,255:29:0	0/0:0,72,255:24:0	0/0:0,60,255:20:0	0/0:0,60,255:20:0	0/0:0,36,221:12:0	0/0:0,111,255:37:0	0/0:0,78,255:26:0	0/0:0,69,255:23:0	0/0:0,81,255:27:0	0/0:0,87,255:29:0	0/0:0,57,255:19:0	0/0:0,81,255:27:0	0/0:0,78,255:26:0	0/0:0,102,255:34:0	0/0:0,93,255:31:0	0/0:0,54,242:18:0	0/0:0,78,255:26:0	0/0:0,78,255:26:0	0/0:0,193,255:64:0	0/0:0,202,255:67:0	0/0:0,154,255:51:0	0/0:0,253,255:84:0	0/0:0,211,255:70:0	0/0:0,172,255:57:0	0/0:0,193,255:64:0	0/0:0,244,255:81:0	0/0:0,135,255:45:0	0/0:0,69,255:23:0	0/0:0,87,255:29:0	0/0:0,129,255:43:0	0/0:0,72,255:24:0	0/0:0,75,255:25:0	0/0:0,84,255:28:0	0/0:0,105,255:35:0	0/0:0,93,255:31:0	0/0:0,96,255:32:0	0/0:0,135,255:45:0	0/0:0,90,255:30:0	0/0:0,96,255:32:0	0/1:230,0,255:39:1	0/0:0,84,255:28:0	0/0:0,51,255:17:0	0/0:0,114,255:38:0	0/0:0,51,255:17:0	0/1:141,0,255:22:4	0/0:0,111,255:37:0	0/0:0,78,255:26:0	0/0:0,108,255:36:0	0/0:0,99,255:33:0	0/0:0,102,255:34:0	0/0:0,96,255:32:0	0/0:0,90,255:30:0	0/0:0,63,255:21:0	0/0:0,90,255:30:0	0/0:0,54,255:18:0	0/0:0,75,255:25:0	0/0:0,78,255:26:0
Contig_11945	1261	.	G	A	999	.	DP=4399;VDB=0.923484;SGB=-215.341;RPB=0.00148846;MQB=4.39275e-32;MQSB=0;BQB=0.980935;MQ0F=0;AF1=0.0646634;AC1=12;DP4=2944,1242,73,54;MQ=43;FQ=999;PV4=0.00302588,0.0655477,0,0.0505866	GT:PL:DP:SP	0/0:0,102,255:34:0	0/0:0,60,255:20:0	0/0:0,141,255:47:0	0/0:0,81,255:27:0	0/0:0,135,255:45:0	0/0:0,157,255:52:0	0/0:0,99,255:33:0	0/0:0,99,255:33:0	0/1:207,0,205:27:2	0/0:0,111,255:37:0	0/0:0,102,255:34:0	0/0:0,102,255:35:0	0/0:0,151,255:50:0	0/0:0,93,255:31:0	0/0:0,120,255:40:0	0/0:0,255,255:109:0	0/0:0,255,255:95:0	0/0:0,105,255:35:0	0/0:0,138,255:46:0	0/0:0,42,255:14:0	0/0:0,72,255:24:0	0/0:0,9,255:27:0	0/1:151,0,226:22:4	0/0:0,66,255:22:0	1/1:255,57,0:19:0	0/0:0,30,236:10:0	0/1:255,0,255:39:10	0/1:173,0,254:28:8	0/0:0,87,255:29:0	0/0:0,51,255:17:0	0/0:0,90,255:30:0	0/0:0,66,255:22:0	0/0:0,72,255:24:0	0/0:0,72,255:24:0	0/0:0,87,255:29:0	0/0:0,75,255:25:0	0/0:0,66,255:22:0	0/0:0,111,255:37:0	0/0:0,72,255:24:0	0/1:123,0,155:15:14	0/0:0,66,255:22:0	0/0:0,87,255:29:0	0/0:0,72,255:24:0	0/0:0,117,255:39:0	0/0:0,135,255:45:0	0/0:0,114,255:38:0	0/1:104,0,232:19:0	0/0:0,84,255:28:0	0/0:0,84,255:28:0	0/1:89,0,244:20:2	0/0:0,255,255:125:0	0/0:0,255,255:95:0	0/0:0,255,255:103:0	0/0:0,255,255:132:0	0/0:0,255,255:110:0	0/0:0,255,255:124:0	0/0:0,255,255:119:0	0/0:0,255,255:143:0	0/0:0,157,255:52:0	0/0:0,135,255:45:0	0/0:0,81,255:27:0	0/0:0,190,255:63:0	0/0:0,117,255:39:0	0/1:170,2,0:12:0	0/0:0,18,255:27:0	0/0:0,154,255:51:0	0/0:0,75,255:25:0	0/0:0,96,255:32:0	0/0:0,154,255:51:0	0/0:0,120,255:40:0	0/0:4,0,255:26:10	0/0:0,132,255:44:0	0/0:0,132,255:44:0	0/0:0,54,255:18:0	0/0:0,99,255:34:0	0/0:0,24,255:27:0	0/0:0,163,255:54:0	0/0:0,93,255:31:0	0/1:68,0,223:17:5	0/0:0,123,255:41:0	0/0:0,72,255:24:0	0/0:0,108,255:36:0	0/0:0,135,255:45:0	0/0:0,63,255:21:0	0/0:0,57,255:19:0	0/0:0,114,255:38:0	0/1:22,0,239:15:0	0/0:0,144,255:48:0	0/0:0,120,255:40:0
[truncated: 1,174,147 more chars]
